# Supplementary material for: Understanding the Transcriptional Changes During Infection of Meloidogyne incognita Eggs by the Egg-Parasitic Fungus Purpureocillium lilacinum
Source: Front Microbiol. 2021 Apr 7;12:617710. doi: 10.3389/fmicb.2021.617710 (PMC8058359; doi:10.3389/fmicb.2021.617710)
Supplement: Supplementary Table 3 — List of all the specific SSR candidate primers designed by Primer3 software on Purpureocillium lilacinum unigenes. [file Table_3.XLSX]

## Sheet: Table S3
Table S3. List of all the specific SSR candidate primers designed by Primer3 software on Purpureocillium lilacinum unigenes.
Unigene ID	SSR	Size	Start	End	FORWARD PRIMER1 (5'-3')	Tm	Size	REVERSE PRIMER1 (5'-3')	Tm	Size	PRODUCT1 size (bp)	Start (bp)	End (bp)	FORWARD PRIMER2 (5'-3')	Tm	Size	REVERSE PRIMER2 (5'-3')	Tm	Size	PRODUCT2 size (bp)	Start (bp)	End (bp)	FORWARD PRIMER3 (5'-3')	Tm	Size	REVERSE PRIMER3 (5'-3')	Tm	Size	PRODUCT3 size (bp)	Start (bp)	End (bp)
Cluster-0.0	(CG)6	12	563	574	CCTACCGTGACCAGAAAGGG	59.751	20	AAAATCGGCAAGATGGTGGC	59.468	20	270	422	691	CCTACCGTGACCAGAAAGGG	59.751	20	AAGATGGTGGCCGAAACTCG	60.674	20	261	422	682	GCCTACCGTGACCAGAAAGG	60.391	20	AAAATCGGCAAGATGGTGGC	59.468	20	271	421	691
Cluster-100.0	(C)15	15	146	160	TCTACCTCGTCAGCGTAGGT	59.749	20	CGGTCCCGTCTGTGATGAAA	60.038	20	121	70	190	CGTCTACCTCGTCAGCGTAG	59.699	20	CGGTCCCGTCTGTGATGAAA	60.038	20	123	68	190	GGTTCGACTCTTCGCAGTCT	59.759	20	ACGCAGAGCCTATCAAGGTG	59.823	20	201	92	292
Cluster-1010.0	(AGG)5	15	1758	1772	GGGTCGTTTAAGCTCGTGGA	60.038	20	TCATGTTGAGCACCACCACC	60.537	20	142	1674	1815	GACAACTACCGCTCCGTCAA	60.039	20	TCATGTTGAGCACCACCACC	60.537	20	256	1560	1815	GCGTATGTCAAGGAGAGCGT	60.179	20	TCATGTTGAGCACCACCACC	60.537	20	100	1716	1815
Cluster-102.0	(T)14	14	630	643	TACGTTGCAGATATGCCCCC	59.892	20	ACATCTCTCCCATGTTGCCG	60.108	20	221	505	725	TACGTTGCAGATATGCCCCC	59.892	20	CTGCCAGCACGTTTCACATC	60.11	20	236	505	740	TACGTTGCAGATATGCCCCC	59.892	20	GCCAGCACGTTTCACATCTC	59.833	20	234	505	738
Cluster-1029.0	(T)10	10	33	42	ACCAACGCGCGATACTACTG	60.525	20	ACAATCTGATGGTGCCGAGG	60.108	20	186	10	195	CACCAACGCGCGATACTACT	60.525	20	ACAATCTGATGGTGCCGAGG	60.108	20	187	9	195	ACCAACGCGCGATACTACTG	60.525	20	GTCAAGCAACACTGGATCGC	59.833	20	143	10	152
Cluster-1032.0	(CGA)5caccagca(ACG)5actgacgacgcaccaga(AGC)5	70	1748	1817	GATGCGAGCGAGTCCAGAAG	60.869	20	CTCTCTTCGCCCTGGTGATC	59.896	20	248	1720	1967	GATGCGAGCGAGTCCAGAAG	60.869	20	TAGTCCCTGGAGATCAGCCC	60.105	20	143	1720	1862	GATGCGAGCGAGTCCAGAAG	60.869	20	AGCCAACCGCATCTCTCTTC	60.108	20	260	1720	1979
Cluster-1048.0	(A)10	10	362	371	GTCGTCGTCAGTCACAGAGG	60.11	20	TCGGCGCGCAAAATAAACAA	60.04	20	234	227	460	CCCGTCGCTGTTTGTTGTTT	59.9	20	CGGCGCGCAAAATAAACAAC	59.909	20	280	180	459	GTCGTCGTCAGTCACAGAGG	60.11	20	CGGCGCGCAAAATAAACAAC	59.909	20	233	227	459
Cluster-1051.0	(C)11a(AC)7	26	362	387	ATGACCTGGCAATGGAGTGG	60.034	20	TAGGGACGCTTGTGTATGGC	59.823	20	144	336	479	ATGACCTGGCAATGGAGTGG	60.034	20	ATTGGAATGTGTGGCCACCA	60.179	20	248	336	583	ATGACCTGGCAATGGAGTGG	60.034	20	CCACGGCAGAGAGACATCTG	60.179	20	231	336	566
Cluster-1065.0	(CGA)6	18	982	999	TTCAGAGCAGTCGTCAGAGC	59.758	20	ATCCAAACCCCTCGAACGAC	60.037	20	158	927	1084	CGAAGACTGGCTGACCTCAA	59.682	20	ATCCAAACCCCTCGAACGAC	60.037	20	224	861	1084	TTCAGAGCAGTCGTCAGAGC	59.758	20	GAAGCGTCCAGTTTGCGATG	60.179	20	132	927	1058
Cluster-108.0	(GTCA)5	20	100	119	ACGATGCAGCTTCATCCTCC	60.179	20	TTTGGCATTACGTCGTTCGG	59.209	20	227	73	299	CGATGCAGCTTCATCCTCCA	60.179	20	TTTGGCATTACGTCGTTCGG	59.209	20	226	74	299	TGCAGCTTCATCCTCCACTC	59.749	20	TTTGGCATTACGTCGTTCGG	59.209	20	223	77	299
Cluster-108.0	(CGA)5ct(ACC)5	32	234	265	ACTCCGGTCAGTCAGTCAGT	60.179	20	TTTGGCATTACGTCGTTCGG	59.209	20	207	93	299	TCCGGTCAGTCAGTCAGTCA	60.179	20	TTTGGCATTACGTCGTTCGG	59.209	20	205	95	299	AGTCAGTCAGCAAGCAAGCA	60.179	20	TTTGGCATTACGTCGTTCGG	59.209	20	190	110	299
Cluster-1089.0	(CTC)5	15	742	756	CTCCCACTCCCCCATCTACA	60.031	20	GTAGGCGGGTGCACGTATC	60.591	19	267	597	863	CAAGTTCGACCGCAAGTTCG	60.111	20	CTCCTCAACGCGGTCCATC	60.519	19	247	645	891	CCCCCATCTACAAGCCCAAG	60.107	20	GTAGGCGGGTGCACGTATC	60.591	19	259	605	863
Cluster-1089.0	(GCA)6	18	559	576	TCTGTCTGTATCCCGGCAGA	60.034	20	TGTAGATGGGGGAGTGGGAG	60.031	20	218	399	616	CCAGCTACCTATCCCAAGCG	59.966	20	TGTAGATGGGGGAGTGGGAG	60.031	20	277	340	616	ATCCATCTCCCCAGTCCCAA	59.954	20	TGTAGATGGGGGAGTGGGAG	60.031	20	172	445	616
Cluster-1089.0	(GAC)5	15	1052	1066	TGCTGCCGCTTAGGGATATG	59.965	20	GTGCTCGTCGTCGTAGAGG	59.939	19	179	932	1110	AGGAGCTCCAGCAATGTGAC	60.036	20	GTGCTCGTCGTCGTAGAGG	59.939	19	143	968	1110	GACAGGAGCTCCAGCAATGT	60.036	20	GTGCTCGTCGTCGTAGAGG	59.939	19	146	965	1110
Cluster-11.0	(GAG)5	15	1467	1481	GCGTAGGTACTCGGGATGTC	59.69	20	GCGAGCCATATAGAGCACGT	60.039	20	115	1429	1543	GAGATCTGGGGATGGCTGAC	59.604	20	GCGAGCCATATAGAGCACGT	60.039	20	176	1368	1543	GCGTAGGTACTCGGGATGTC	59.69	20	GCAATCAAATCCCAGCACCG	60.179	20	197	1429	1625
Cluster-1104.1	(TA)7	14	42	55	ACTCGTCTCTGATTATTGTATGTGT	57.898	25	GGCATGGAGAGGGCTTTGAT	60.106	20	139	5	143	ACTCGTCTCTGATTATTGTATGTGT	57.898	25	CGAGAGCGAATTCGAATGCG	60.112	20	269	5	273	ACTCGTCTCTGATTATTGTATGTGT	57.898	25	AACTTAGCAAACACAGCCGC	59.689	20	168	5	172
Cluster-1104.1	(TCAC)5	20	188	207	ATCAAAGCCCTCTCCATGCC	60.106	20	CGCCGAGAGTCGAATTCAGA	59.901	20	259	124	382	TATATAGCGATCGTGGCGGC	59.9	20	CGAGAGCGAATTCGAATGCG	60.112	20	225	49	273	ATCAAAGCCCTCTCCATGCC	60.106	20	CGAGAGCGAATTCGAATGCG	60.112	20	150	124	273
Cluster-1118.0	(GT)7	14	700	713	TTTTGACAGGGGTGGCGATT	60.179	20	TTCCTTCAGTCCAGTCCCCT	59.806	20	170	584	753	TTTTTGACAGGGGTGGCGAT	60.179	20	TTCCTTCAGTCCAGTCCCCT	59.806	20	171	583	753	CAGACAGACAGCCAACGTGA	60.249	20	TTCCTTCAGTCCAGTCCCCT	59.806	20	279	475	753
Cluster-1132.0	(CAG)6	18	232	249	CAACAGGTATCCCATCCCCG	59.891	20	TTCTTCTCTCGCTTGCTGGG	60.037	20	134	149	282	CAACAGGTATCCCATCCCCG	59.891	20	TCTCTCGCTTGCTGGGTTTT	59.891	20	130	149	278	CAACAGGTATCCCATCCCCG	59.891	20	TTCTCTCGCTTGCTGGGTTT	59.891	20	131	149	279
Cluster-1135.0	(AGG)6	18	735	752	CATCCCCATCTACGCACTCC	59.966	20	TTCCAGATGCGGTCGTTGTT	60.25	20	279	515	793	GATGAGGCACTTGTTGACGC	59.833	20	GTAGTAGCGCACGAAGGAGG	60.249	20	201	645	845	GATGAGGCACTTGTTGACGC	59.833	20	TTCCAGATGCGGTCGTTGTT	60.25	20	149	645	793
Cluster-1146.0	(GCC)5	15	1869	1883	GGAGCAACAGCAGCAACATC	60.109	20	CATTACAAGCCGCCATCAGC	59.97	20	141	1844	1984	GGAGCAACAGCAGCAACATC	60.109	20	CATCTCCCTTACCCAGTCGC	59.895	20	265	1844	2108	GGAGCAACAGCAGCAACATC	60.109	20	GCCCTCTCCTGTCGTGTAAC	60.109	20	191	1844	2034
Cluster-1151.0	(GCA)6	18	271	288	CCGACGGTAGAATGGTGAGG	59.898	20	TGCTGATGCTACATTCGGCA	60.108	20	152	169	320	CCGACGGTAGAATGGTGAGG	59.898	20	ACCTGGTCCTTTGCGTCAAT	59.89	20	196	169	364	GTTGACGATGAGGGGATGCA	60.108	20	TGCTGATGCTACATTCGGCA	60.108	20	207	114	320
Cluster-1152.0	(CAA)5cagcgacgatggtatctcatccctaagcggcggcggcatggccattcactttatgaaccaccgctcgtccgagaacactaccac(CAA)5	114	258	371	TTATGAACCACCGCTCGTCC	60.109	20	CGCCGCTTAGGGATGAGATA	59.111	20	180	223	402	GCTCGTCCGAGAACACTACC	60.179	20	CGCCGCTTAGGGATGAGATA	59.111	20	168	235	402	TTATGAACCACCGCTCGTCC	60.109	20	GCCGCTTAGGGATGAGATACC	60.067	21	179	223	401
Cluster-1154.0	(CGG)7	21	3091	3111	CGTGTGCAGAAACAGTGGTG	59.972	20	GCTAGTCGCATCTGGGGTTT	60.108	20	151	3002	3152	CGTGTGCAGAAACAGTGGTG	59.972	20	TGACTTGTCTGTGTGCGTGT	60.108	20	232	3002	3233	TGCAGAAACAGTGGTGGTGT	60.035	20	GCTAGTCGCATCTGGGGTTT	60.108	20	147	3006	3152
Cluster-1167.0	(GT)6	12	168	179	TATCTTTGTTCCCCAGCGGC	60.394	20	ACGCGGTATACAAAAGGGGG	60.108	20	235	82	316	ACTCTGCAGGGTAGGGTACA	59.588	20	ACGCGGTATACAAAAGGGGG	60.108	20	258	59	316	TATCTTTGTTCCCCAGCGGC	60.394	20	ACAAAAGGGGGCCTTGACTC	60.179	20	226	82	307
Cluster-1175.0	(CAG)5	15	530	544	GGGGAGTAGCATCACCATCG	59.966	20	CTACGACGACCGCCATAGTG	60.317	20	133	481	613	CGGGGAGTAGCATCACCATC	59.966	20	CTACGACGACCGCCATAGTG	60.317	20	134	480	613	GGGGAGTAGCATCACCATCG	59.966	20	TACGTGGCACTCTTCTTCGC	60.388	20	181	481	661
Cluster-1192.0	(GTC)5	15	752	766	GAACGACTTGGACGACTCGT	60.041	20	ATATCGAGGCGGCTCAAGAC	59.684	20	275	538	812	GCCAGTCCGTCTTTCCCTTT	60.251	20	CTCTGACGATATCGAGGCGG	59.833	20	125	696	820	GCCAGTCCGTCTTTCCCTTT	60.251	20	GACGACAACGACTCTGACGA	59.766	20	136	696	831
Cluster-1218.0	(CGC)7	21	540	560	CCTCGCTTAAAGGCTGCTCT	60.108	20	TTCCTTGGGGCTGTCGTTTC	60.536	20	196	439	634	GCAAGCAGCCTCGCTTAAAG	60.179	20	TTCCTTGGGGCTGTCGTTTC	60.536	20	204	431	634	CCTCGCTTAAAGGCTGCTCT	60.108	20	GTTCCTTGGGGCTGTCGTTT	60.822	20	197	439	635
Cluster-1218.0	(CG)6	12	759	770	TTCCCCGTTCCGTTCTTGAG	59.966	20	TTTCTTCTCGCGCAGTCCAT	60.037	20	221	734	954	TTCCCCGTTCCGTTCTTGAG	59.966	20	ATTTCTTCTCGCGCAGTCCA	60.037	20	222	734	955	TTCCCCGTTCCGTTCTTGAG	59.966	20	CGGCCTTGTGTTCTTTCTGC	60.04	20	196	734	929
Cluster-1219.0	(GC)6	12	549	560	GCGGAAGTAGTACGTGACGA	59.556	20	TTCCCCTCCTCCTTCTCCTC	59.66	20	273	463	735	TCGCGGAAGTAGTACGTGAC	59.556	20	TTCCCCTCCTCCTTCTCCTC	59.66	20	275	461	735	GTCGCGGAAGTAGTACGTGA	59.556	20	TTCCCCTCCTCCTTCTCCTC	59.66	20	276	460	735
Cluster-1222.0	(T)11	11	42	52	CCAGTGACGTACGGCCAC	60.432	18	CGCCTTTTCTGGGAGTCAGT	59.965	20	146	14	159	CCAGTGACGTACGGCCAC	60.432	18	ACGCCTTTTCTGGGAGTCAG	59.965	20	147	14	160	CCAGTGACGTACGGCCAC	60.432	18	CCGGCTCCTCTGTATGGTTC	59.895	20	123	14	136
Cluster-1222.0	(GGCTG)6	30	332	361	CTGACTCCCAGAAAAGGCGT	59.965	20	GGGATGGGAAACAGAGCCAA	59.96	20	249	141	389	ACTGACTCCCAGAAAAGGCG	59.965	20	GGGATGGGAAACAGAGCCAA	59.96	20	250	140	389	CTGACTCCCAGAAAAGGCGT	59.965	20	GAGGGATGGGAAACAGAGCC	60.107	20	251	141	391
Cluster-123.0	(GAC)5	15	991	1005	TGGTGGTTTCAGCTTTCGGT	60.107	20	CGCTGTGTGGAAATTGAGCC	60.11	20	206	846	1051	TGGTGGTTTCAGCTTTCGGT	60.107	20	TGAGCCTCCTTGCCTTTGTT	59.814	20	192	846	1037	TGGTGGTTTCAGCTTTCGGT	60.107	20	TTGAGCCTCCTTGCCTTTGT	59.814	20	193	846	1038
Cluster-1230.0	(ACG)9	27	931	957	GAGCAGCTGGGGTTGATGAA	60.323	20	CTTCTTCGCAGCCGGATACT	59.897	20	150	845	994	AGCAGCTGGGGTTGATGAAG	60.323	20	CTTCTTCGCAGCCGGATACT	59.897	20	149	846	994	GAGCAGCTGGGGTTGATGAA	60.323	20	TTCTTCGCAGCCGGATACTG	60.179	20	149	845	993
Cluster-1234.0	(CGT)5	15	367	381	TCGGCTCCATCTGTCTCAGA	60.034	20	CGAGGGGAGAGGGAGAGAAA	60.033	20	269	319	587	TCGGCTCCATCTGTCTCAGA	60.034	20	CGTCAACGATGCGGACTTTC	59.907	20	243	319	561	GGCTCCATCTGTCTCAGACG	59.898	20	CGAGGGGAGAGGGAGAGAAA	60.033	20	267	321	587
Cluster-1252.0	(CACT)5	20	178	197	GCGTTTGCTGTACTTCCGTG	60.111	20	TATGCACGCGACATTAGCCA	60.179	20	195	114	308	GCGTTTGCTGTACTTCCGTG	60.111	20	ACATTAGCCATGGACGGGTC	59.82	20	185	114	298	GCGTTTGCTGTACTTCCGTG	60.111	20	GACATTAGCCATGGACGGGT	59.82	20	186	114	299
Cluster-1253.0	(GCC)5	15	164	178	CTCGTCCGATCCCACCTCTA	60.179	20	CACCTTTTGCCTCTGCTTGC	60.319	20	276	85	360	TCGTCCGATCCCACCTCTAC	60.465	20	CACCTTTTGCCTCTGCTTGC	60.319	20	275	86	360	CTCGTCCGATCCCACCTCTA	60.179	20	CGTCACCTTTTGCCTCTGCT	60.886	20	279	85	363
Cluster-1267.0	(CGT)6	18	282	299	CGTACTGCGCATGTACTTGC	59.975	20	GCTTGGCCCTGCAAGTAAAC	60.038	20	207	240	446	GCATGTACTTGCGGTGTTGG	60.11	20	GCTTGGCCCTGCAAGTAAAC	60.038	20	199	248	446	CGTACTGCGCATGTACTTGC	59.975	20	GGCCCTGCAAGTAAACTCCA	60.251	20	203	240	442
Cluster-1267.0	(T)10	10	542	551	GTTTACTTGCAGGGCCAAGC	60.038	20	TGTGTGCCTTGCAATCAAGC	59.968	20	200	427	626	GTTTACTTGCAGGGCCAAGC	60.038	20	GCATGTGTGTTTGTGTGCCT	59.897	20	211	427	637	GTTTACTTGCAGGGCCAAGC	60.038	20	GTGTGTTTGTGTGCCTTGCA	60.109	20	207	427	633
Cluster-1283.0	(CCG)6	18	2051	2068	CTCGTGTGCCTTGCCTTCTT	60.886	20	GAGCTGGAAGACGTTGGTGA	59.966	20	185	1911	2095	CTCTCGAGCCACTCCCTCT	60.077	19	GAGCTGGAAGACGTTGGTGA	59.966	20	212	1884	2095	TCTCGAGCCACTCCCTCTC	60.077	19	GAGCTGGAAGACGTTGGTGA	59.966	20	211	1885	2095
Cluster-1308.0	(CCG)5	15	1059	1073	CTCCAACATCACCATCGCCA	60.393	20	GAACCTCGCGGCAAACAATC	60.454	20	260	1026	1285	CTCCAACATCACCATCGCCA	60.393	20	ATAAGGGGAAGAACCTCGCG	59.536	20	270	1026	1295	CTCCAACATCACCATCGCCA	60.393	20	CTCGCGGCAAACAATCGAAG	60.519	20	256	1026	1281
Cluster-1314.0	(CCG)5	15	1565	1579	CTCTCCATGAGCGCCATCTC	60.32	20	CGCACAAGAAGTTGCCAACA	59.9	20	276	1417	1692	CTCTCCATGAGCGCCATCTC	60.32	20	ACGCACAAGAAGTTGCCAAC	59.899	20	277	1417	1693	TCTCGCTCTCGTTTTGGGAC	60.039	20	GTGTCTCTGTCTGATCGCCG	60.524	20	256	1370	1625
Cluster-1323.0	(GCT)7	21	3294	3314	TTGAAACCCCAGTTCCCCAG	59.813	20	GCCATCCAGCTGACTGTTCT	60.036	20	142	3253	3394	TTGAAACCCCAGTTCCCCAG	59.813	20	AGCCATCCAGCTGACTGTTC	60.036	20	143	3253	3395	CTTGAAACCCCAGTTCCCCA	59.813	20	GCCATCCAGCTGACTGTTCT	60.036	20	143	3252	3394
Cluster-1337.0	(CGT)5	15	271	285	GGAGGTGTGGTAGCAGACAC	60.037	20	TGATTGTAGCCCCAGAAGCG	60.108	20	198	199	396	AGGAGGTGTGGTAGCAGACA	60.179	20	TGATTGTAGCCCCAGAAGCG	60.108	20	199	198	396	TTTCGTCTTCGGCAAGGAGG	60.32	20	TGATTGTAGCCCCAGAAGCG	60.108	20	213	184	396
Cluster-134.0	(AGCA)5	20	325	344	CCCATCGAGACAAGCTGGAG	60.179	20	TATCTCGGACAGACAAGCGC	59.899	20	266	221	486	CCAACCCTCACTCCAACACA	59.817	20	TATCTCGGACAGACAAGCGC	59.899	20	217	270	486	AACGCTTTGCTTCTTCGACG	59.768	20	TATCTCGGACAGACAAGCGC	59.899	20	197	290	486
Cluster-1340.0	(CGG)5	15	240	254	GCAGGGAGTGGTCGATGAG	59.857	19	TGTGTCGTACATTGCTCCCC	60.037	20	161	176	336	CAGCAGGGAGTGGTCGATG	60.153	19	TGTGTCGTACATTGCTCCCC	60.037	20	163	174	336	GCAGGGAGTGGTCGATGAG	59.857	19	GCCCTTCAGCCGGTGTATAA	59.821	20	253	176	428
Cluster-1340.0	(CGA)5	15	437	451	GGGGAGCAATGTACGACACA	60.037	20	GATTCGAGTCGACAGTGCCA	60.109	20	213	317	529	GGGGAGCAATGTACGACACA	60.037	20	CGCTCAAGATTGTGGTGCAG	59.833	20	248	317	564	GGGGAGCAATGTACGACACA	60.037	20	TGATCTCACCGTGCCGATTC	60.179	20	228	317	544
Cluster-1342.0	(GC)6	12	630	641	TCGGTCCTATTTTCCCTGCG	59.823	20	TCCCCTCCAGATCTCTCGAC	59.816	20	270	408	677	AGTCGGTCGTCGGTCCTATT	60.394	20	TCCCCTCCAGATCTCTCGAC	59.816	20	279	399	677	AAGTCGGTCGTCGGTCCTAT	60.394	20	TCCCCTCCAGATCTCTCGAC	59.816	20	280	398	677
Cluster-1358.0	(AG)9	18	250	267	CGTTGCTGCTGAATATGGCC	59.97	20	CGTGAATGAGTCGATCCGGT	59.899	20	201	138	338	CCGTTGCTGCTGAATATGGC	59.97	20	CGTGAATGAGTCGATCCGGT	59.899	20	202	137	338	CGTTGCTGCTGAATATGGCC	59.97	20	AGCGCTGTGAAGGTGAGATC	60.108	20	169	138	306
Cluster-1367.0	(GCT)9	27	23	49	AGGACCTCTTGCTCAGGTTT	58.56	20	TACGTAGCCTCCGTCTCACA	60.036	20	202	0	201	AGGACCTCTTGCTCAGGTTT	58.56	20	CTTCCGCCCTCTTACGTAGC	60.249	20	214	0	213	AGGACCTCTTGCTCAGGTTT	58.56	20	CAAGCTTCTTCCGCCCTCTT	60.322	20	221	0	220
Cluster-1372.0	(GCG)6	18	488	505	AAGGATCTCGGGGTGCTTTG	60.035	20	ACCAGCTGAGGGATAGGCTT	60.327	20	218	358	575	CAAGGATCTCGGGGTGCTTT	60.035	20	ACCAGCTGAGGGATAGGCTT	60.327	20	219	357	575	TGATCCGAGGCATATGCGAC	60.038	20	ACCAGCTGAGGGATAGGCTT	60.327	20	151	425	575
Cluster-1375.1	(AGGA)7	28	447	474	GGTTTCTCCCTTTGGGCTGT	60.179	20	CTCCTGCACTGAAGGTGGTT	59.891	20	234	334	567	TTTCTCCCTTTGGGCTGTGG	60.179	20	CTCCTGCACTGAAGGTGGTT	59.891	20	232	336	567	GGTTTCTCCCTTTGGGCTGT	60.179	20	CACTGAAGGTGGTTGGCTGA	60.179	20	228	334	561
Cluster-1380.0	(GCGAG)5	25	132	156	AACAGGAAGCAATCGGGGAG	60.035	20	ATATCAGCCTCCACCCAGGT	60.03	20	191	68	258	GAACAGGAAGCAATCGGGGA	60.035	20	ATATCAGCCTCCACCCAGGT	60.03	20	192	67	258	AACAGGAAGCAATCGGGGAG	60.035	20	CTGCTGTCCAACCCATCCAT	60.034	20	235	68	302
Cluster-14.0	(CGC)5	15	610	624	GCTCCTCCTCAACTTCCGAC	60.109	20	TGGTCTTTTCGGGCGAGTAC	60.038	20	270	466	735	GCTCCTCCTCAACTTCCGAC	60.109	20	GTGGTCTTTTCGGGCGAGTA	60.038	20	271	466	736	CTCATCAGGCCTTTCCTCGG	60.179	20	TGGTCTTTTCGGGCGAGTAC	60.038	20	221	515	735
Cluster-1415.0	(CGA)9	27	462	488	TGTCCACGAGGTTGGAGTTG	59.894	20	TGGCAACTACGACGTCAACA	59.897	20	188	406	593	GACACGTACCAGACCGTCTG	60.11	20	TGGCAACTACGACGTCAACA	59.897	20	252	342	593	CAGACACGTACCAGACCGTC	60.11	20	TGGCAACTACGACGTCAACA	59.897	20	254	340	593
Cluster-1416.0	(GCT)6	18	418	435	AAGGAATCAAGGTTCCGGGC	60.323	20	CGATGGACGAGGATGGAGTG	59.969	20	271	264	534	AAGGAATCAAGGTTCCGGGC	60.323	20	GAGCCGATAAGCTAGCAGGG	60.038	20	226	264	489	AAGGAATCAAGGTTCCGGGC	60.323	20	TGGAGTGGGATGGAGTGGAT	59.955	20	258	264	521
Cluster-1424.0	(CTG)6	18	143	160	GTGTCACCTAGAAACGGCGA	60.039	20	CTCTGGGGATTCGGGATTCG	59.966	20	153	101	253	ATTCGTACCTCACCACGGTG	59.754	20	CTCTGGGGATTCGGGATTCG	59.966	20	241	13	253	CATTCGTACCTCACCACGGT	59.754	20	CTCTGGGGATTCGGGATTCG	59.966	20	242	12	253
Cluster-1441.0	(A)12	12	127	138	TCGTACATGACATCTCGCCC	59.616	20	CGAAGTGATGGTGGTGGTGA	59.965	20	274	47	320	TCGTACATGACATCTCGCCC	59.616	20	TGACGAGGCATGCATGATGA	59.821	20	257	47	303	TCGTACATGACATCTCGCCC	59.616	20	CCATGCGTGTTGTGGGTTAC	59.76	20	217	47	263
Cluster-1443.0	(A)10	10	532	541	AGTCTTTGTTGGAGGGCTCG	59.965	20	GCGGTCCGTTCAGAAAAGTG	59.765	20	176	389	564	CGAGTCTTTGTTGGAGGGCT	59.965	20	GCGGTCCGTTCAGAAAAGTG	59.765	20	178	387	564	CAAGCACTCGACACCGTAGT	60.039	20	GCGGTCCGTTCAGAAAAGTG	59.765	20	234	331	564
Cluster-1452.0	(CGT)6	18	144	161	CTGCTCCTCTTCCTCCTCCT	60.032	20	TTCGTTTCGCTGAGGCTGAT	60.037	20	176	106	281	CCTCTGCTCCTCTTCCTCCT	60.032	20	TTCGTTTCGCTGAGGCTGAT	60.037	20	179	103	281	TGCTCCTCTTCCTCCTCCTC	60.033	20	TTCGTTTCGCTGAGGCTGAT	60.037	20	175	107	281
Cluster-1452.0	(A)11	11	483	493	GTGTTGACGAGGAGGAGGTG	60.038	20	CTTGTTGATTTGCCCACCCG	60.038	20	149	407	555	GACTGGGTGTTGACGAGGAG	60.038	20	CTTGTTGATTTGCCCACCCG	60.038	20	155	401	555	GTGTTGACGAGGAGGAGGTG	60.038	20	ACATACGACGTCAAGGGCAG	60.109	20	234	407	640
Cluster-1463.0	(GGT)8(CGT)8	48	503	550	CTACCTGACGAGAAGTGCCC	59.826	20	CCCCGCCTTGTGTCTCTATC	59.895	20	254	384	637	CCTACCTGACGAGAAGTGCC	59.826	20	CCCCGCCTTGTGTCTCTATC	59.895	20	255	383	637	CTACCTGACGAGAAGTGCCC	59.826	20	ACAACCACACACATCTCCCC	59.89	20	271	384	654
Cluster-1467.0	(TCG)5	15	459	473	TTGAACTGGGCTCCTCGTTC	59.965	20	TTGGCCCCATTTCCCACTTC	60.544	20	195	327	521	GTGTAGGTACAGGAGCGCTG	60.179	20	TTGGCCCCATTTCCCACTTC	60.544	20	109	413	521	TTGAACTGGGCTCCTCGTTC	59.965	20	CACTTCGGCGCCATTGTTTC	60.729	20	181	327	507
Cluster-149.0	(GTGC)5	20	330	349	TCACATCACCTCACGTCACG	60.04	20	GGGTTTTGGGTTTGGGTTGG	59.818	20	189	198	386	TCACATCACCTCACGTCACG	60.04	20	GGGGTTTTGGGTTTGGGTTG	59.818	20	190	198	387	CGTCACATCACCTCACGTCA	60.04	20	GGGTTTTGGGTTTGGGTTGG	59.818	20	191	196	386
Cluster-1500.0	(CG)7	14	297	310	GGTGTCGTCATCCTCGTGTT	60.039	20	TATCATGCTCCCCGTCGTTG	59.896	20	115	249	363	AGAAACCCTCCTCCGATCCA	59.957	20	TATCATGCTCCCCGTCGTTG	59.896	20	194	170	363	TTATCCACGACTTCACGGCC	60.109	20	TATCATGCTCCCCGTCGTTG	59.896	20	252	112	363
Cluster-1512.0	(GCTC)5	20	769	788	GCCTCGTCGCGTAGATTACA	59.971	20	GATGGCGGAGATGGAGGATG	60.037	20	280	654	933	GCCTCGTCGCGTAGATTACA	59.971	20	ACCTCACGCCATGTTCTCTG	60.037	20	204	654	857	ACGTGCTTTCTTGCTTGCTG	59.97	20	ACCTCACGCCATGTTCTCTG	60.037	20	258	600	857
Cluster-1518.0	(G)14	14	321	334	ACGTCAACGCTTCCTTCACT	59.896	20	GGTGGTACTGGACGTGGAAG	60.038	20	214	282	495	GCTTCCTTCACTCGCACAAC	59.764	20	GGTGGTACTGGACGTGGAAG	60.038	20	206	290	495	AACCCCGTCTGTCCCAATTC	59.962	20	CCGAGTCGTACTGATCGTCC	59.696	20	251	107	357
Cluster-1533.0	(GT)6	12	152	163	GACCATGCAAATACGACCGC	59.972	20	GAAGAGAGGATACGACGCGG	60.041	20	261	26	286	TACGTGGCACCGTCATGAAT	59.752	20	GAAGAGAGGATACGACGCGG	60.041	20	174	113	286	CGGCCCGTCCATTAGTACAG	60.249	20	GAAGAGAGGATACGACGCGG	60.041	20	194	93	286
Cluster-1548.0	(CT)7	14	825	838	TTCAGCCGTTCTCCCCTCTA	59.959	20	ACCTATGTACGGCCTCGAGA	59.818	20	150	731	880	CGTTGCGATCATCGTCGATG	59.843	20	ACCTATGTACGGCCTCGAGA	59.818	20	116	765	880	TTCAGCCGTTCTCCCCTCTA	59.959	20	GCTCAACCTATGTACGGCCT	59.536	20	155	731	885
Cluster-1549.0	(A)12	12	141	152	CTCTGGCTCGCCATCTAGTG	59.968	20	ACAGGGCGGATGGTTTAGTG	60.035	20	277	93	369	CTCTGGCTCGCCATCTAGTG	59.968	20	CACAGGGCGGATGGTTTAGT	60.035	20	278	93	370	TCTCTGGCTCGCCATCTAGT	60.106	20	ACAGGGCGGATGGTTTAGTG	60.035	20	278	92	369
Cluster-1560.0	(CAG)6	18	368	385	CCAGATATACCCGCCGACAC	60.039	20	GAGAGGTTGAGGATGTGGGC	60.107	20	212	272	483	CCCTTTGAAACTCAAGCGCC	60.039	20	GAGAGGTTGAGGATGTGGGC	60.107	20	230	254	483	ATATACCCGCCGACACACAC	59.896	20	GAGAGGTTGAGGATGTGGGC	60.107	20	208	276	483
Cluster-1577.0	(CT)7	14	53	66	GACCTCACAACGAAGACGCA	60.597	20	CAGGTTGATCTTGTGCGTGC	60.11	20	272	30	301	GACCTCACAACGAAGACGCA	60.597	20	GCAGGTTGATCTTGTGCGTG	60.11	20	273	30	302	GACCTCACAACGAAGACGCA	60.597	20	GTGCAGGTTGATCTTGTGCG	60.11	20	275	30	304
Cluster-1581.0	(GCA)7	21	38	58	GGAGGGGTTTGACGGACG	60.048	18	GTGGGGAGGATCGCAATGAT	59.891	20	267	0	266	GGAGGGGTTTGACGGACG	60.048	18	ATTTTCCGTGGGGAGGATCG	59.82	20	274	0	273	GGAGGGGTTTGACGGACG	60.048	18	CACCACCCCCTTTCACTTGA	59.815	20	225	0	224
Cluster-1586.0	(CGT)7	21	343	363	AGCGTCGAACAGGATTTGGT	59.965	20	TCGACATGGACGACATCACC	59.827	20	242	193	434	CGTCGAACAGGATTTGGTGC	59.834	20	TCGACATGGACGACATCACC	59.827	20	240	195	434	GCGTCGAACAGGATTTGGTG	59.834	20	TCGACATGGACGACATCACC	59.827	20	241	194	434
Cluster-1596.0	(CGT)5	15	817	831	GTTCCCGGTGTGCTTCACTA	59.966	20	TTTCCATGCCACCTCACCTC	59.962	20	242	701	942	GTTCCCGGTGTGCTTCACTA	59.966	20	ACCTCATACCCGGGTTTTCG	59.749	20	227	701	927	GTTCCCGGTGTGCTTCACTA	59.966	20	ATACCCGGGTTTTCGAAGGG	59.746	20	222	701	922
Cluster-1597.0	(ACC)5	15	1723	1737	CACCAGTTTTGTAGCGTGGC	60.04	20	TTCCGATCTGGGAAAGACGC	60.108	20	142	1688	1829	GCCACCAGTTTTGTAGCGTG	60.04	20	TTCCGATCTGGGAAAGACGC	60.108	20	144	1686	1829	CGATTCCAGACGAGGTGACC	60.179	20	TTCCGATCTGGGAAAGACGC	60.108	20	269	1561	1829
Cluster-161.0	(CG)7	14	236	249	GCCATCCACACAAACGACAC	60.04	20	AGCCTAGCCTCGATGCAAAG	60.179	20	229	99	327	GTGCCATCCACACAAACGAC	60.04	20	AGCCTAGCCTCGATGCAAAG	60.179	20	231	97	327	GCCATCCACACAAACGACAC	60.04	20	GAGCCTAGCCTCGATGCAAA	60.179	20	230	99	328
Cluster-1612.0	(CTG)6	18	124	141	ATTCATGTCTGGTCCCTGCG	60.108	20	GAGGAGCTGTGAGCCCAATT	60.035	20	276	15	290	CCGCCCGAGATGATGATGAT	59.751	20	GAGGAGCTGTGAGCCCAATT	60.035	20	242	49	290	ATTCATGTCTGGTCCCTGCG	60.108	20	AATTATCCTGCGAGCGTGGT	59.822	20	260	15	274
Cluster-1631.0	(GTT)5	15	832	846	TGGAGGAGTGGAAGGAGAGG	59.958	20	GAATCAGGGCGGGAAGAACA	60.035	20	277	597	873	GCTCTCGGTCTCATCGTTGT	59.829	20	AAGAACCAGAATCAGGGCGG	60.035	20	147	735	881	GCTCTCGGTCTCATCGTTGT	59.829	20	GAATCAGGGCGGGAAGAACA	60.035	20	139	735	873
Cluster-165.0	(CGC)5	15	878	892	GTCCCTCGCTGGTACTTGTC	60.109	20	TCGTTTGTACCCTGGCTTGG	60.251	20	227	775	1001	GTCCCTCGCTGGTACTTGTC	60.109	20	GACTCGTTTGTACCCTGGCT	59.679	20	230	775	1004	ATTGTTGGTTGCTGTCCCCT	59.812	20	TCGTTTGTACCCTGGCTTGG	60.251	20	189	813	1001
Cluster-1653.0	(TGCT)6	24	139	162	AGTGATGTCAGTTGTCGCGT	59.968	20	ATATCAGGGGCACGACAAGC	60.179	20	218	15	232	CAGTCCTTGTTTCGGCCTCT	59.965	20	CTAGTTCTGTCCCGCTTCCC	59.824	20	231	82	312	CAGTCCTTGTTTCGGCCTCT	59.965	20	CCTAGTTCTGTCCCGCTTCC	59.824	20	232	82	313
Cluster-1672.0	(C)10	10	737	746	CACCACACTCTCTCACACCC	59.966	20	ATATGGCCGCAATTGGGTCA	60.106	20	115	696	810	CCACCACACTCTCTCACACC	59.966	20	ATATGGCCGCAATTGGGTCA	60.106	20	116	695	810	CTAGGACGACGTTCGGTCAC	60.179	20	ATATGGCCGCAATTGGGTCA	60.106	20	149	662	810
Cluster-1681.0	(GCC)5	15	123	137	GACGACAGCCGCTTCTTTCC	61.628	20	GCATCGCACGAATCCACATC	60.042	20	224	94	317	ACGACAGCCGCTTCTTTCC	60.668	19	GCATCGCACGAATCCACATC	60.042	20	223	95	317	GACGACAGCCGCTTCTTTCC	61.628	20	CACAATGGCATCGCACGAAT	59.901	20	231	94	324
Cluster-1695.0	(GC)6	12	147	158	AGAGGTCTGGTCTGGTCTGG	60.252	20	TTCTTCTCAGGTCCGTTGCC	59.965	20	218	107	324	CGAGAGGTCTGGTCTGGTCT	60.323	20	TTCTTCTCAGGTCCGTTGCC	59.965	20	220	105	324	AGAGGTCTGGTCTGGTCTGG	60.252	20	GCAACGAGCAACAACAGCTT	60.249	20	236	107	342
Cluster-1711.0	(CCA)5	15	709	723	CTCATTCCGCTTTCGCTTCG	59.974	20	TGTGGTGGGTGGAATGAGTG	59.89	20	234	540	773	CTCATTCCGCTTTCGCTTCG	59.974	20	CCTTGTGGTGGGTGGAATGA	59.888	20	237	540	776	CTCATTCCGCTTTCGCTTCG	59.974	20	ACCTTGTGGTGGGTGGAATG	60.179	20	238	540	777
Cluster-1715.0	(AC)7	14	151	164	GTTGCGCGATCCATCCATTC	60.041	20	TTCGTCTCGTTTCTCGGGTG	60.04	20	142	46	187	CAAGGTCATCGCTGTTGCTG	59.833	20	CATGACACGATCAACACGGC	59.905	20	271	120	390	TGCGCGATCCATCCATTCAT	60.25	20	TTCGTCTCGTTTCTCGGGTG	60.04	20	140	48	187
Cluster-1733.0	(GCC)5	15	949	963	GTCGAGCACGTAGTAGCCAG	60.248	20	GCACGCACTTGAAGAAGCTC	60.11	20	269	822	1090	GTCGAGCACGTAGTAGCCAG	60.248	20	CCTGCACGCACTTGAAGAAG	59.763	20	272	822	1093	GTCGAGCACGTAGTAGCCAG	60.248	20	CTGCACGCACTTGAAGAAGC	60.385	20	271	822	1092
Cluster-1742.0	(GT)8	16	175	190	CCTCCATTTCGCCCAGAAGT	60.035	20	ATTGGAGAGGAACCCTTGCG	60.035	20	246	30	275	GCCGAAAAGAGAACCACAGC	59.761	20	ATTGGAGAGGAACCCTTGCG	60.035	20	192	84	275	CCTCCATTTCGCCCAGAAGT	60.035	20	CCTTGCGGGTAAAGGACGAA	60.321	20	233	30	262
Cluster-1744.0	(TGC)5	15	3987	4001	GACTTCAGCGCTGAACTTGC	60.11	20	GCGAACTGCCACCACTTTTT	59.898	20	278	3926	4203	CGCTGAACTTGCTTCACGTC	60.111	20	GCGAACTGCCACCACTTTTT	59.898	20	270	3934	4203	CGACTTCAGCGCTGAACTTG	59.837	20	GCGAACTGCCACCACTTTTT	59.898	20	279	3925	4203
Cluster-1780.0	(GGC)6	18	1256	1273	ATCGTCGTCATGTCCAAGGG	59.824	20	CAGACCGTACTGTTCGTCGT	59.763	20	270	1147	1416	ATCGTCGTCATGTCCAAGGG	59.824	20	AGCAGACCGTACTGTTCGTC	59.76	20	272	1147	1418	ATCGTCGTCATGTCCAAGGG	59.824	20	GAGCAGACCGTACTGTTCGT	59.76	20	273	1147	1419
Cluster-1785.0	(ATG)5	15	1475	1489	TGGTACGTTGGGTTCGACTG	59.968	20	TCTTCGGCATCATCGACCAG	59.897	20	238	1280	1517	TGGTACGTTGGGTTCGACTG	59.968	20	GGCATCATCGACCAGCACTA	59.895	20	233	1280	1512	GGCTTCTTGCGCATGACAAA	60.039	20	GGCATCATCGACCAGCACTA	59.895	20	278	1235	1512
Cluster-1808.0	(AGA)5	15	475	489	CACGGACACTGACACTGACA	59.898	20	GTACTCTGGCCGGAACACTC	60.109	20	256	321	576	ACGGACACTGACACTGACAC	59.898	20	GTACTCTGGCCGGAACACTC	60.109	20	255	322	576	ACACTGACACTGACACTGCC	60.179	20	GTACTCTGGCCGGAACACTC	60.109	20	251	326	576
Cluster-1808.0	(CCG)5	15	618	632	GAGTGTTCCGGCCAGAGTAC	60.109	20	AGATGTGATCCTTGAGCGCC	60.179	20	171	557	727	GAGTGTTCCGGCCAGAGTAC	60.109	20	ATGTGATCCTTGAGCGCCAT	59.818	20	169	557	725	TGTGCTGTGTTGCTTCGAGA	60.179	20	AGATGTGATCCTTGAGCGCC	60.179	20	271	457	727
Cluster-1808.0	(CGG)7	21	2158	2178	GGCAACACCTCATCCCTTGA	59.962	20	GGGGTTCACGTCCAACTGAT	59.964	20	276	2125	2400	GGCAACACCTCATCCCTTGA	59.962	20	TCGACAAGCAAAGACGGTGA	59.897	20	252	2125	2376	GGCAACACCTCATCCCTTGA	59.962	20	ATACTCGTTCGGCGTCACTG	60.179	20	111	2125	2235
Cluster-1811.0	(TGC)6	18	203	220	CAAGCAACCAAGACCAAGGC	59.967	20	GCGATGGTGGTGTAGTTGGA	60.037	20	260	90	349	GCAAGCAACCAAGACCAAGG	59.967	20	GCGATGGTGGTGTAGTTGGA	60.037	20	261	89	349	CCAAGCAAGCAACCAAGACC	59.967	20	GCGATGGTGGTGTAGTTGGA	60.037	20	265	85	349
Cluster-1811.0	(TG)11	22	668	689	TCACCGTCGCACAATTGAGA	59.967	20	ACGAGGCATTCATTGTCGGT	60.036	20	140	590	729	TTGAGAACCGTCCGTCGAAG	60.04	20	ACGAGGCATTCATTGTCGGT	60.036	20	126	604	729	TCACCGTCGCACAATTGAGA	59.967	20	ATCTTGGCCTCGAGCTTGTC	60.108	20	213	590	802
Cluster-1817.0	(GCA)6	18	486	503	CTCGACTGCCTGGTCAACAA	60.25	20	GCGTCGAGGACATGTGTACC	60.801	20	253	274	526	TCGACTGCCTGGTCAACAAC	60.532	20	GCGTCGAGGACATGTGTACC	60.801	20	252	275	526	CTCGACTGCCTGGTCAACAA	60.25	20	CGCGTCGAGGACATGTGTAC	61.132	20	254	274	527
Cluster-1823.0	(GGT)6	18	604	621	GAATGCAAATCCACCTGCCC	59.824	20	TTGTTTCAGATGGAGGAGGAG	57.011	21	270	376	645	GGAATGCAAATCCACCTGCC	59.824	20	TTGTTTCAGATGGAGGAGGAG	57.011	21	271	375	645	AAATCCACCTGCCCCAACTG	60.543	20	TTGTTTCAGATGGAGGAGGAG	57.011	21	264	382	645
Cluster-1823.0	(T)10	10	165	174	TGCGAGGAAAGTCAAAAACACA	59.25	22	GGGGACACCACCATCTCTTC	59.747	20	259	65	323	GCGAGGAAAGTCAAAAACACAC	58.894	22	GGGGACACCACCATCTCTTC	59.747	20	258	66	323	TTGCGAGGAAAGTCAAAAACACA	59.808	23	GGGGACACCACCATCTCTTC	59.747	20	260	64	323
Cluster-1825.0	(AGC)6	18	634	651	CCGTTTCGTAAGGTTCAGCG	59.563	20	CTGCGGTTGAGAAACCTCCT	59.965	20	269	483	751	CGTAAGGTTCAGCGAAGTGC	59.561	20	CTGCGGTTGAGAAACCTCCT	59.965	20	263	489	751	CCGTTTCGTAAGGTTCAGCG	59.563	20	GAGAAACCTCCTTGCGTCGA	60.039	20	261	483	743
Cluster-1825.0	(GAG)6	18	264	281	CTCCAATGCAGAGAGAGGCC	60.179	20	AGTGTGGTGAACCGTGATCC	59.965	20	228	145	372	CTCCAATGCAGAGAGAGGCC	60.179	20	TGTGGGTGAGTGTGGTGAAC	60.107	20	236	145	380	CTCCAATGCAGAGAGAGGCC	60.179	20	GTGTGGGTGAGTGTGGTGAA	60.107	20	237	145	381
Cluster-1828.0	(AGC)5	15	288	302	CCCAGAAAGCAGGGGTTCAT	59.96	20	GTGCGAGCTGGTCTTTGTTG	60.041	20	112	265	376	CTTCTCTCCGAGACGTCTGC	59.902	20	GTGCGAGCTGGTCTTTGTTG	60.041	20	149	228	376	CGCGAGATCTCATTTCCCCA	59.895	20	GTGCGAGCTGGTCTTTGTTG	60.041	20	128	249	376
Cluster-1837.0	(GCG)5gagatggtggaggcggatgttgtcgacggtggtgatgggtgtggtggtggtgccgcac(TGG)8	97	1667	1763	CATGCAAGATGGCCCAATCG	59.968	20	GTCTCGTCTTACACTGGCCC	60.109	20	279	1516	1794	ATGCAAGATGGCCCAATCGA	60.107	20	GTCTCGTCTTACACTGGCCC	60.109	20	278	1517	1794	AATGGGGCAGCGATGACTAG	59.893	20	GTCTCGTCTTACACTGGCCC	60.109	20	241	1554	1794
Cluster-1854.0	(A)18	18	510	527	GCCTCGTGGACGCTATATCC	60.109	20	GGCAGAGAGACTTGTACGCA	59.756	20	274	372	645	GCCTCGTGGACGCTATATCC	60.109	20	CCAAAGCCCAAAGCCCAAAG	60.25	20	225	372	596	GCCTCGTGGACGCTATATCC	60.109	20	CAAAGCCCCAAAGCCCAAAG	60.25	20	232	372	603
Cluster-1858.0	(GCG)5	15	328	342	GGACCTTGACGGAAGAGGAC	59.753	20	CGAGGCCAAGAAGAAGTGCA	60.604	20	224	283	506	CTTGACGGAAGAGGACACGG	60.389	20	CGAGGCCAAGAAGAAGTGCA	60.604	20	220	287	506	CCTTGACGGAAGAGGACACG	60.389	20	CGAGGCCAAGAAGAAGTGCA	60.604	20	221	286	506
Cluster-1858.0	(CG)6	12	599	610	TGCACTTCTTCTTGGCCTCG	60.604	20	TCCCCTTCTCTTTGCCCATC	59.374	20	186	487	672	TGCACTTCTTCTTGGCCTCG	60.604	20	CTCCCCTTCTCTTTGCCCAT	59.372	20	187	487	673	TGCACTTCTTCTTGGCCTCG	60.604	20	TTCCCTCCCCTTCTCTTTGC	59.301	20	191	487	677
Cluster-186.0	(AC)13	26	222	247	CTCTTGCCTCTGCTCCGAAT	59.822	20	TTGCAATGCACTGAGATGCG	59.831	20	236	130	365	TTGCCTCTGCTCCGAATAGC	60.179	20	TTGCAATGCACTGAGATGCG	59.831	20	233	133	365	CTCTTGCCTCTGCTCCGAAT	59.822	20	CACTGAGATGCGGCGTTTTG	60.453	20	228	130	357
Cluster-1863.0	(TGC)6	18	278	295	CTTTCTCTCGTCACCCCACC	60.037	20	CCCCACCTCTCTTTCTGCTG	60.036	20	188	198	385	CTCTCTCTCTTCTGCTGCCG	59.899	20	CCCCACCTCTCTTTCTGCTG	60.036	20	236	150	385	CTTTCTCTCGTCACCCCACC	60.037	20	CTCTCTTTCTGCTGACCCCG	60.108	20	182	198	379
Cluster-1866.0	(CGG)7	21	227	247	CATCAACGCCATCATGCCTG	59.97	20	CCGTAGTAGAGCGCCATGTT	59.898	20	264	148	411	CATCAACGCCATCATGCCTG	59.97	20	CGGATGGAGGTGGCATTGAT	60.179	20	177	148	324	CATCAACGCCATCATGCCTG	59.97	20	TGGAGGTGGCATTGATGGAG	59.743	20	173	148	320
Cluster-1869.0	(CCG)7	21	977	997	GTGGACAAGGCAGCTCTCTC	60.391	20	GGTGTAGAAGTAGGAGCCGC	59.897	20	240	939	1178	GTGGACAAGGCAGCTCTCTC	60.391	20	CCGGGTCTTGAGCATCCAAT	60.107	20	138	939	1076	GACAAGGCAGCTCTCTCGTC	60.458	20	GGTGTAGAAGTAGGAGCCGC	59.897	20	237	942	1178
Cluster-1882.0	(CT)8	16	593	608	AAGCTGCACATTTTCTGGCG	60.039	20	GAGACAGAGAGATGGCGTCG	59.971	20	232	536	767	AAGCTGCACATTTTCTGGCG	60.039	20	AGCGTGATGTGTGTGCCATA	60.036	20	187	536	722	AAGCTGCACATTTTCTGGCG	60.039	20	GCGTGATGTGTGTGCCATAC	59.903	20	186	536	721
Cluster-1882.0	(T)10	10	3477	3486	AGAATCAGGCCTCACCAAGC	60.035	20	TGAATCGCTCCATTGATTAATTTTCT	58	26	256	3273	3528	CTCACCAAGCCGACGAATCT	60.109	20	TGAATCGCTCCATTGATTAATTTTCT	58	26	246	3283	3528	CGCTCACGGTAATTGGGAGA	59.825	20	TGAATCGCTCCATTGATTAATTTTCT	58	26	276	3253	3528
Cluster-1882.0	(CAG)9	27	2102	2128	GTCCAAGACCAGGAAGGAGC	60.036	20	ATGATGCTGAGGCGGGAAAT	59.816	20	259	1971	2229	TGCTCGACGAGATCCGAAAG	59.901	20	ATGATGCTGAGGCGGGAAAT	59.816	20	179	2051	2229	GCTCGACGAGATCCGAAAGT	59.901	20	ATGATGCTGAGGCGGGAAAT	59.816	20	178	2052	2229
Cluster-1910.0	(TCC)5	15	1234	1248	CGACACCATCAAGGCGAGT	60.08	19	TTGTACGTCTGGGCGATCTG	59.827	20	215	1125	1339	CGACACCATCAAGGCGAGT	60.08	19	ACTTGTACGTCTGGGCGATC	59.827	20	217	1125	1341	CTTGCGCGACACCATCAAG	59.867	19	TTGTACGTCTGGGCGATCTG	59.827	20	221	1119	1339
Cluster-1920.0	(GCA)5ggagcagcggcaacgacactatcaacaa(CAG)5	58	1139	1196	AGATTACGCCGCCACAGAAT	59.822	20	TGTTGCTGTCGTTGTTGCTG	59.901	20	202	1038	1239	AGATTACGCCGCCACAGAAT	59.822	20	TGCTGTTGCTGTCGTTGTTG	59.901	20	205	1038	1242	AGATTACGCCGCCACAGAAT	59.822	20	TGTTGCTGTCGTTGTTGCTG	59.901	20	241	1038	1278
Cluster-1922.0	(T)14	14	263	276	CACCATCCGTTTACCCACCA	59.963	20	CACACACACAGGACGTCTGA	59.898	20	232	117	348	ACCATCCGTTTACCCACCAC	59.963	20	CACACACACAGGACGTCTGA	59.898	20	231	118	348	CACCATCCGTTTACCCACCA	59.963	20	ACGCGACTAGTGTGACGAAG	60.11	20	252	117	368
Cluster-1923.0	(GCACC)5	25	396	420	ATGAAGGGGTGGATGGCTTG	60.033	20	AAAGAGTCAGATTGGGCGCT	59.674	20	216	335	550	ACTGCATGGATGAAGGGGTG	60.034	20	AAAGAGTCAGATTGGGCGCT	59.674	20	225	326	550	TCGTGCTGCTGGAGAATTGT	59.965	20	AAAGAGTCAGATTGGGCGCT	59.674	20	246	305	550
Cluster-193.0	(GC)6	12	374	385	AGAGCAAGTGGGTGACGATG	60.037	20	AATCAGCCCGGTGAACTGTT	59.89	20	104	344	447	ACGAGCTCGCCATCAAGTAC	60.179	20	AATCAGCCCGGTGAACTGTT	59.89	20	197	251	447	CGAGCTCGCCATCAAGTACA	60.179	20	AATCAGCCCGGTGAACTGTT	59.89	20	196	252	447
Cluster-1947.0	(CAT)8cacggccatcggcaccagccttcactgctcgagggctgtcggcgccggcagccg(TGA)5	93	1112	1204	GGAGAAAGGCCATGCAAAGC	60.108	20	AAGACGCCGTATGAGTGAGC	60.179	20	238	1052	1289	CGGAGAAAGGCCATGCAAAG	59.828	20	AAGACGCCGTATGAGTGAGC	60.179	20	239	1051	1289	GGAGAAAGGCCATGCAAAGC	60.108	20	TGAGTGAGCGTTGCGTCTTA	59.687	20	227	1052	1278
Cluster-1961.0	(CATC)7	28	197	224	TACACTCCGCACGTATACGC	59.972	20	GCGTGCGTGTGTGTGTATTT	60.042	20	136	141	276	GCCATTTTTGCCTCCTTGCA	59.965	20	GCGTGCGTGTGTGTGTATTT	60.042	20	118	159	276	TACACTCCGCACGTATACGC	59.972	20	CCGTTTCGGGAATTCGCTTC	59.904	20	267	141	407
Cluster-1967.0	(CGG)5	15	128	142	GGGATGGTTTTGTTGTCGGC	60.039	20	AAGGTCAGGTGAGGCTTGTG	59.891	20	198	31	228	TTCTCGGTCGTGTCAGCTTC	60.039	20	AAGGTCAGGTGAGGCTTGTG	59.891	20	155	74	228	GGGATGGTTTTGTTGTCGGC	60.039	20	GCTTGTGCAGAACGGGAATC	59.831	20	185	31	215
Cluster-1970.0	(CCG)7ctgctgctgttgcatcaatggcgctgctcgtcccgcctcggcggctcgtatccggctcggcggtcggagctgcctgcca(CTC)5	115	455	569	CTACACTAGACCCAGCACGC	60.179	20	GCGGGTAGCTAGATAGGCAG	59.472	20	197	404	600	TGCCCATCTGTCCATCCATG	59.816	20	GCGGGTAGCTAGATAGGCAG	59.472	20	268	333	600	GCCCATCTGTCCATCCATGT	59.816	20	GCGGGTAGCTAGATAGGCAG	59.472	20	267	334	600
Cluster-1981.0	(CGG)5	15	45	59	CTGGGTTGCCGCTCGTATAA	60.179	20	ATGCGTGTGTTTGGGGGTAT	59.961	20	245	11	255	CTGGGTTGCCGCTCGTATAA	60.179	20	CCGTGCCTTTTCGTACGTTC	59.838	20	118	11	128	CTGGGTTGCCGCTCGTATAA	60.179	20	TGCGTGTGTTTGGGGGTATT	60.179	20	244	11	254
Cluster-1984.0	(CTG)6	18	344	361	GGGGATGGGCTCGTATCATG	60.036	20	CCCTTTGTGGCGTTGTTTGT	59.825	20	137	272	408	CTGCAAGGCCAATGCTCAAG	60.109	20	CCCTTTGTGGCGTTGTTTGT	59.825	20	217	192	408	GGGGATGGGCTCGTATCATG	60.036	20	TGAGGAGAGAGTGTGCTTGC	59.68	20	217	272	488
Cluster-1985.0	(TGC)5	15	103	117	AGCTTCGTCGACACCATGTT	59.966	20	AGAGAGCCCATGAGGTCCAT	60.03	20	215	65	279	AGCTTCGTCGACACCATGTT	59.966	20	TGGTGTAGTCGTCGTATGCG	59.903	20	130	65	194	TGAAGGGCACAACATGAGCT	59.889	20	AGAGAGCCCATGAGGTCCAT	60.03	20	231	49	279
Cluster-2007.0	(ATCC)5	20	387	406	CCACCCTCCCTTTCCCAATC	60.033	20	CGACATGGCTGTGCTGTAGA	60.109	20	178	334	511	ATCTCACCTCCGTTCCTCCA	59.959	20	CGACATGGCTGTGCTGTAGA	60.109	20	161	351	511	CCACCCTCCCTTTCCCAATC	60.033	20	GGGGAGAGATAAGGGCGAGA	60.179	20	228	334	561
Cluster-2008.0	(CAC)8	24	865	888	CGTCGGGTTCCTGTATCTGG	59.898	20	GGGCAAGAGACACGTACGAA	60.039	20	241	694	934	CGTCGGGTTCCTGTATCTGG	59.898	20	AGGAGCTAGGGCAAGAGACA	59.958	20	249	694	942	CGTCGGGTTCCTGTATCTGG	59.898	20	GTACACGACCCTTGACGAGG	60.109	20	221	694	914
Cluster-2011.0	(TGG)5	15	2205	2219	GCAGCCCAACAACGCATTTA	60.039	20	CTTTAGGCGTGCCCTCGAC	60.81	19	254	2085	2338	ATTGCAAGTGCCAATGGTCG	59.756	20	CTTTAGGCGTGCCCTCGAC	60.81	19	278	2061	2338	CCATTGCAAGTGCCAATGGT	59.678	20	CTTTAGGCGTGCCCTCGAC	60.81	19	280	2059	2338
Cluster-2011.0	(GGC)5	15	2507	2521	GTCGAGGGCACGCCTAAAG	60.81	19	AGGCATGGACATTGCCCG	60.441	18	253	2320	2572	GAGGCTCATGCTCGTCGTG	60.876	19	AGGCATGGACATTGCCCG	60.441	18	212	2361	2572	GTCGAGGGCACGCCTAAAG	60.81	19	CAGGCATGGACATTGCCCG	61.778	19	254	2320	2573
Cluster-2015.0	(AG)10	20	254	273	TAGGCACTTGCAAGGTGAGG	59.963	20	AACAACCCCTGGAACGTGTT	60.034	20	267	188	454	TAGGCACTTGCAAGGTGAGG	59.963	20	GTTGGCCAGAGCAATGGTTG	60.038	20	250	188	437	TAGGCACTTGCAAGGTGAGG	59.963	20	GCGATGCTCAGGGATCTCTC	60.038	20	112	188	299
Cluster-2015.0	(CGC)6	18	401	418	TAGGCACTTGCAAGGTGAGG	59.963	20	AACAACCCCTGGAACGTGTT	60.034	20	267	188	454	GAGAGATCCCTGAGCATCGC	60.038	20	AACAACCCCTGGAACGTGTT	60.034	20	175	280	454	CTGCACCACCAACCAACAAC	60.179	20	ATTTGAGATTTCGACGCGCG	59.975	20	270	319	588
Cluster-2053.0	(TGC)8	24	270	293	GGGAGCAGGGCTGTAGATTG	60.179	20	GACCACCAAGACCCTCCATG	60.035	20	198	186	383	GGGAGCAGGGCTGTAGATTG	60.179	20	CACAGACCACCAAGACCCTC	59.965	20	202	186	387	GGGAGCAGGGCTGTAGATTG	60.179	20	AGACCACCAAGACCCTCCAT	60.179	20	199	186	384
Cluster-2060.0	(TCC)5	15	302	316	GACAGCAACAACCACAGCAG	59.97	20	CGGGAAGTCAAGTGCTTCCT	59.965	20	230	244	473	AAACTTGCTAGGTGCCCTCC	59.962	20	CGGGAAGTCAAGTGCTTCCT	59.965	20	196	278	473	AACAACCACAGCAGGACGAA	60.107	20	CGGGAAGTCAAGTGCTTCCT	59.965	20	224	250	473
Cluster-2070.0	(TG)6c(GT)7ttatgcgtgcgcgcgaaggcgcgacgaaggggtgtcgatgaagaagatcgggtgagctgaggcgaggcgtccctgaa(TGAG)6	128	1004	1131	GAGTCGGATGGTGGAGAAGG	59.538	20	CGGTGCCACTTCATCCTCAT	60.108	20	221	936	1156	GAGTCGGATGGTGGAGAAGG	59.538	20	AACACTCGGTGCCACTTCAT	59.891	20	227	936	1162	GAGTCGGATGGTGGAGAAGG	59.538	20	CTCACCTCCAACACTCGGTG	60.32	20	236	936	1171
Cluster-208.0	(CGC)5	15	335	349	AAGAGAAGCGGCGCAAAAAG	60.04	20	CCCTCCTCGATGTCGTTGAG	59.899	20	268	279	546	GAAGAGAAGCGGCGCAAAAA	60.04	20	CCCTCCTCGATGTCGTTGAG	59.899	20	269	278	546	AAGAGAAGCGGCGCAAAAAG	60.04	20	TCTCGTAGTTGTCGACGCTG	59.835	20	246	279	524
Cluster-2090.0	(GCT)7	21	431	451	CGTAATGCTGCTCTGGTGGA	60.108	20	GACCTTGGTGCAGTTCCTCC	60.607	20	266	334	599	CGTAATGCTGCTCTGGTGGA	60.108	20	GGACCTTGGTGCAGTTCCTC	60.607	20	267	334	600	CGTAATGCTGCTCTGGTGGA	60.108	20	CTGGACCTTGGTGCAGTTCC	60.891	20	269	334	602
Cluster-2090.0	(GCG)5	15	1201	1215	TACAGGTCGTGGGCAATGTC	60.037	20	TAAGGAGAGAATGCCTGCCG	59.534	20	270	975	1244	TCTTGAGAACGTGCTCCGAC	60.039	20	TAAGGAGAGAATGCCTGCCG	59.534	20	179	1066	1244	GTCTTGAGAACGTGCTCCGA	60.039	20	TAAGGAGAGAATGCCTGCCG	59.534	20	180	1065	1244
Cluster-2128.0	(GCT)5	15	106	120	CCTTTTTGGTTCGGGGGAGT	60.179	20	ATTGTGCGCCTCTCTCTGTC	60.108	20	191	57	247	CCTTTTTGGTTCGGGGGAGT	60.179	20	GTTGCTCTTTGGGATGCAGC	60.109	20	238	57	294	CCTTTTTGGTTCGGGGGAGT	60.179	20	GAAAACGAGACTTGGCGCTG	60.111	20	280	57	336
Cluster-2128.0	(GCG)8	24	480	503	GCTGCATCCCAAAGAGCAAC	60.109	20	GTCCATCATCCATCCCGTCC	59.965	20	259	275	533	GCTGCATCCCAAAGAGCAAC	60.109	20	CCATCATCCATCCCGTCCTG	59.964	20	257	275	531	CAGCGCCAAGTCTCGTTTTC	60.111	20	GTCCATCATCCATCCCGTCC	59.965	20	217	317	533
Cluster-2135.0	(AGA)5	15	3187	3201	GTCTACTGGCTGGCACGAAT	60.108	20	CGCAACCCAATGCAACAAGA	59.968	20	228	3143	3370	TCTACTGGCTGGCACGAATG	60.108	20	CGCAACCCAATGCAACAAGA	59.968	20	227	3144	3370	GTCTACTGGCTGGCACGAAT	60.108	20	GGTGAGACTTCAACTCCGCA	59.966	20	244	3143	3386
Cluster-2136.0	(A)10ttctttcccgattccctgcctctccgtcgtccgttcc(CCG)5	62	718	779	CGTATCCCGCTGGTTATCCC	60.038	20	GCAGATCAATGCACTGTGCC	60.179	20	269	551	819	CTTGACGAAAAACGCGCTCA	60.043	20	GCAGATCAATGCACTGTGCC	60.179	20	206	614	819	CTCACGCGTTCGAAACACTC	59.841	20	GCAGATCAATGCACTGTGCC	60.179	20	190	630	819
Cluster-2141.0	(GATG)5	20	153	172	GCAAGTGTCTCTGGCTGACA	60.25	20	CACACAAAGTCCAGCCAAGC	59.969	20	174	104	277	TTGAGGATTGCGAAGAGGGG	59.747	20	CACACAAAGTCCAGCCAAGC	59.969	20	214	64	277	GCAAGTGTCTCTGGCTGACA	60.25	20	CGCCCTTCGTATCGGTGTTA	59.899	20	206	104	309
Cluster-2153.0	(GCT)6	18	190	207	TGAGTGAGGTTTGGGTTCGG	59.892	20	CAGAAACGCCATCTGCATCG	59.973	20	145	114	258	AAATCCCGCAACGCATCAAC	60.109	20	CAGAAACGCCATCTGCATCG	59.973	20	181	78	258	CAAATCCCGCAACGCATCAA	60.109	20	CAGAAACGCCATCTGCATCG	59.973	20	182	77	258
Cluster-2160.0	(GCC)6	18	259	276	GGTGAGGTCGAAAGCAAGGA	59.965	20	GAGAAGGATAATGGGGCGGG	59.963	20	272	192	463	AGGTGAGGTCGAAAGCAAGG	59.965	20	GAGAAGGATAATGGGGCGGG	59.963	20	273	191	463	GGTGAGGTCGAAAGCAAGGA	59.965	20	TGATGGTGGTGGTGAATGGG	59.961	20	136	192	327
Cluster-2163.0	(TGGC)5	20	461	480	GCACGTTTGGAAATGGCCAT	60.037	20	AATGAGGAAGCTCGACTGCC	60.108	20	183	356	538	GCACGTTTGGAAATGGCCAT	60.037	20	TGACGGAATGAGGAAGCTCG	59.827	20	189	356	544	GCACGTTTGGAAATGGCCAT	60.037	20	ACGGAATGAGGAAGCTCGAC	59.826	20	187	356	542
Cluster-2170.0	(GATG)5	20	414	433	CGAGTACACAGAGAGGCAGC	60.179	20	ATGAATTCATCCACCCGCCC	60.468	20	152	307	458	AGTACACAGAGAGGCAGCAC	59.394	20	ATGAATTCATCCACCCGCCC	60.468	20	150	309	458	CGAGTACACAGAGAGGCAGC	60.179	20	GATGAATTCATCCACCCGCC	59.046	20	153	307	459
Cluster-2182.0	(GGC)6	18	363	380	TTCCAGAAAGTCAGCCGCAT	59.963	20	GGACTCCCTGATGCGAGATG	59.967	20	255	289	543	TTCCAGAAAGTCAGCCGCAT	59.963	20	AGGACTCCCTGATGCGAGAT	60.106	20	256	289	544	TTCCAGAAAGTCAGCCGCAT	59.963	20	TGCTTTTTCCCTGACAGGCA	60.106	20	130	289	418
Cluster-2204.0	(CTG)15	45	265	309	AGGTGGAATGGCGGTTTCAT	59.96	20	ATTCTCTGAGCACTCGCAGG	59.825	20	266	124	389	CAATCCGCATATGCCTGTGC	60.04	20	ATTCTCTGAGCACTCGCAGG	59.825	20	225	165	389	GGTGGAATGGCGGTTTCATG	59.827	20	ATTCTCTGAGCACTCGCAGG	59.825	20	265	125	389
Cluster-2215.0	(TGCG)6	24	173	196	GCAGCCAGCCTCATTTTCTG	59.827	20	CAACAACACGCGCACTTACA	59.973	20	235	41	275	GCAGCCAGCCTCATTTTCTG	59.827	20	CACAACAACACGCGCACTTA	59.973	20	237	41	277	GCAGCCAGCCTCATTTTCTG	59.827	20	AACAACACGCGCACTTACAC	59.973	20	234	41	274
Cluster-223.0	(G)11	11	258	268	GGCAGAAGTCGAAGTGGGAA	59.965	20	ATTATGCCATGCTTGCAGGC	59.608	20	271	169	439	ATGGGCAGAAGTCGAAGTGG	60.036	20	ATTATGCCATGCTTGCAGGC	59.608	20	274	166	439	GGCAGAAGTCGAAGTGGGAA	59.965	20	TGCCAACTCTGAACCTCTGG	59.602	20	150	169	318
Cluster-2239.0	(CGT)8	24	80	103	CACAAACACATACGCAGGCC	60.11	20	GGTGTGTGCAAGCAAGACTG	59.97	20	194	36	229	CACAAACACATACGCAGGCC	60.11	20	AGGTGTGTGCAAGCAAGACT	60.107	20	195	36	230	CACAAACACATACGCAGGCC	60.11	20	GGATCTGCGGAAACAAAGGC	59.829	20	236	36	271
Cluster-2252.0	(CG)6	12	317	328	TTGTCATCACGGGTCACCAG	59.965	20	GACACGTCAACAAGCCCAAC	59.971	20	223	208	430	CTTGTCATCACGGGTCACCA	59.965	20	GACACGTCAACAAGCCCAAC	59.971	20	224	207	430	CACCTTGTCATCACGGGTCA	59.965	20	GACACGTCAACAAGCCCAAC	59.971	20	227	204	430
Cluster-2266.0	(CG)6	12	83	94	GCCAGAGTCATCCAACCTCC	60.107	20	CCCGTTGCCCATTTTCGATG	60.179	20	213	0	212	CCAGAGTCATCCAACCTCCG	59.823	20	CCCGTTGCCCATTTTCGATG	60.179	20	212	1	212	GCCAGAGTCATCCAACCTCC	60.107	20	GCTTGTAGTGTCCGTCGGTT	60.319	20	126	0	125
Cluster-2292.0	(CG)6	12	118	129	ATGAGGCGAGCAAAAGGGAA	59.962	20	CTGGACTGGACTGTTGGGTC	59.965	20	133	30	162	AGTTCCTTGTTCCGTCGTCC	59.967	20	GCTTCACAGTCGCATTCGTC	59.906	20	179	84	262	ATGAGGCGAGCAAAAGGGAA	59.962	20	GCTTCACAGTCGCATTCGTC	59.906	20	233	30	262
Cluster-2298.1	(CGT)6	18	266	283	TGGGCAGTGGGAACTCATTC	59.962	20	TCTCAATCAAACGACCCGGG	60.037	20	226	219	444	TGGGCAGTGGGAACTCATTC	59.962	20	GTCCATCGTTGTCCCAGGAG	60.108	20	173	219	391	TGCTGCTGCTTTGGCTTTTT	59.821	20	TCTCAATCAAACGACCCGGG	60.037	20	263	182	444
Cluster-2300.0	(G)12	12	810	821	GATGTTTTTGCTGGCTGGGG	60.037	20	GCACCCCGTACAACACTGTA	59.966	20	248	744	991	GGATGTTTTTGCTGGCTGGG	60.037	20	GCACCCCGTACAACACTGTA	59.966	20	249	743	991	GGGATGTTTTTGCTGGCTGG	60.037	20	GCACCCCGTACAACACTGTA	59.966	20	250	742	991
Cluster-2306.0	(TG)7	14	1296	1309	GCCCTTTACCCTGTTGTCCA	59.888	20	ACTGCGCTCACATCCTTTCA	59.965	20	112	1243	1354	GCCCTTTACCCTGTTGTCCA	59.888	20	TCAACTGCGCTCACATCCTT	59.965	20	115	1243	1357	GCCCTTTACCCTGTTGTCCA	59.888	20	TTCCTCAACTGCGCTCACAT	59.965	20	119	1243	1361
Cluster-232.0	(CAG)5	15	98	112	TACACACACACCCGTCATGG	59.966	20	TCGTCCTTTTGGCTCGTCTC	60.039	20	186	56	241	TACACACACACCCGTCATGG	59.966	20	GCCTCAATCGTCCTTTTGGC	59.829	20	193	56	248	TACACACACACCCGTCATGG	59.966	20	ATTATCCTGCGCTGTCCGTT	59.822	20	235	56	290
Cluster-2321.0	(TC)6	12	758	769	TGCTTGTCCTGCCATTCCAA	60.179	20	CCAAGGGAGAGAGGGAGTGA	59.958	20	198	595	792	TTGCTTGTCCTGCCATTCCA	60.179	20	CCAAGGGAGAGAGGGAGTGA	59.958	20	199	594	792	GCCGGGGCTCCTGTTAAATA	59.818	20	CCAAGGGAGAGAGGGAGTGA	59.958	20	280	513	792
Cluster-2333.0	(TGAC)5	20	298	317	TGTCGCCGTTGACTGATCAT	59.754	20	GACACTTTTCCACGTTGCCC	59.97	20	264	236	499	TGTCGCCGTTGACTGATCAT	59.754	20	CACTTTTCCACGTTGCCCTG	59.969	20	262	236	497	TGTCGCCGTTGACTGATCAT	59.754	20	TGCACTGGCTCTTCGACATT	59.965	20	155	236	390
Cluster-2359.0	(CGG)5	15	1148	1162	CACGTCTCGAGGACCTTGG	59.787	19	GGTCTATGTTCCGTCGCCTT	59.825	20	223	999	1221	CACGTCTCGAGGACCTTGG	59.787	19	CGGTCCACCCACTCTACAAG	59.753	20	262	999	1260	CACGTCTCGAGGACCTTGG	59.787	19	GAGGTCTATGTTCCGTCGCC	60.249	20	225	999	1223
Cluster-2364.0	(TGG)5	15	227	241	ATCAATCTCCCCCGTCTCCA	60.031	20	CAGGCAGCAGAGAGAACCTC	60.108	20	242	52	293	ACCCTGAATTCAGCACGTGT	59.891	20	TCTCAACATCGTTCCTGGGC	60.036	20	220	198	417	ACGCACAAATCAGTCGTTGC	60.041	20	CAGGCAGCAGAGAGAACCTC	60.108	20	278	16	293
Cluster-2384.0	(CGC)5	15	249	263	TGTACGCACGTCGAAAATGC	59.838	20	ATGCAGCCTTGAACTCAGCT	59.962	20	250	116	365	TGTACGCACGTCGAAAATGC	59.838	20	GAGAGAACTCGCGCTCACTT	60.11	20	203	116	318	CGCGTTTTCTTTGTGCCTCT	59.692	20	ATGCAGCCTTGAACTCAGCT	59.962	20	230	136	365
Cluster-2385.0	(CCA)6	18	148	165	AGGAGCTGTGATGCAGTGAC	60.037	20	GCTGATGCGAGAAGGGAAGT	60.108	20	228	110	337	CAGGAGCTGTGATGCAGTGA	60.037	20	GCTGATGCGAGAAGGGAAGT	60.108	20	229	109	337	TGCCGGATGACTCTTTTGCT	59.963	20	GCTGATGCGAGAAGGGAAGT	60.108	20	280	58	337
Cluster-2390.0	(AAG)5	15	3411	3425	CGAGCGGCAAGATCATGTCT	60.529	20	CTGGCTTTGCATGCTGTCTG	60.109	20	257	3351	3607	CGAGCGGCAAGATCATGTCT	60.529	20	GCTTTGCATGCTGTCTGTCC	60.109	20	254	3351	3604	CGAGCGGCAAGATCATGTCT	60.529	20	GGCTTTGCATGCTGTCTGTC	60.109	20	255	3351	3605
Cluster-2395.0	(GCTG)6	24	351	374	ATCAGCCCCGATCTGCAAAA	60.034	20	AGCACACCGACTGGATGATG	60.108	20	215	268	482	ATCAGCCCCGATCTGCAAAA	60.034	20	TATTCGAGCACACCGACTGG	59.827	20	221	268	488	ATCAGCCCCGATCTGCAAAA	60.034	20	GAGCACACCGACTGGATGAT	59.823	20	216	268	483
Cluster-2443.0	(A)10	10	277	286	TTACGCCAATTCCCCCAGTC	60.035	20	TCTTGGGGGCGAAAATGTGT	60.179	20	182	208	389	TTACGCCAATTCCCCCAGTC	60.035	20	GCCTCTCGTCCCCAATGTAC	60.179	20	235	208	442	AGTCTCCCGACAGCATTTGG	60.036	20	TCTTGGGGGCGAAAATGTGT	60.179	20	166	224	389
Cluster-2454.0	(GCCA)7	28	201	228	CACAGACAATGCACGCTCAC	60.111	20	CCTTCCCTCAAGCACCCAAC	60.896	20	238	41	278	AAAGGTAGAGACAGCTGCGC	60.39	20	AGTGTCGTATGTGCCACTGC	60.671	20	269	163	431	AAAGGTAGAGACAGCTGCGC	60.39	20	ACAGTGTCGTATGTGCCACT	59.32	20	271	163	433
Cluster-2454.0	(AGCA)5	20	574	593	CTGTAACCCAAGTGCCGGAT	60.035	20	CTATGCAGACACGGGTTGGT	60.036	20	232	430	661	CTGTAACCCAAGTGCCGGAT	60.035	20	TATGCAGACACGGGTTGGTC	60.037	20	231	430	660	CTGTAACCCAAGTGCCGGAT	60.035	20	TCTATGCAGACACGGGTTGG	59.751	20	233	430	662
Cluster-2458.0	(CGA)5	15	1361	1375	GACGACGAGGATGATCCACC	59.969	20	AAGATTCCTCCCTCCATGCG	59.528	20	206	1241	1446	CGACGAGGATGATCCACCTG	59.969	20	AAGATTCCTCCCTCCATGCG	59.528	20	204	1243	1446	TGAAGGCCAGAGTCGTCATG	59.753	20	AAGATTCCTCCCTCCATGCG	59.528	20	231	1216	1446
Cluster-2466.0	(GCA)5	15	681	695	CAGAACACCACTTTGCCTGC	59.969	20	ATTCCCCCACCTCCTCTCTC	60.031	20	228	579	806	CAGAACACCACTTTGCCTGC	59.969	20	GATTGCGATTGCCCATTCCC	59.967	20	242	579	820	CACAATTCCACAACGGCTGG	60.039	20	ATTCCCCCACCTCCTCTCTC	60.031	20	276	531	806
Cluster-2468.0	(GGC)5	15	1197	1211	CATAGGCGCCAAAGACGTTG	59.903	20	ACACAGCGAAACTTCCTCCC	60.25	20	261	1107	1367	CATAGGCGCCAAAGACGTTG	59.903	20	CCGACACAGCGAAACTTCCT	60.6	20	264	1107	1370	CATAGGCGCCAAAGACGTTG	59.903	20	CTTCCTCCATCGCCATGCAA	60.749	20	201	1107	1307
Cluster-2471.0	(CGC)5	15	462	476	AAGAGGTCGCCATCGTCAAG	60.109	20	TCGATGGTGAAGTGGAAGGC	60.036	20	277	316	592	GAAGAGGTCGCCATCGTCAA	60.109	20	TCGATGGTGAAGTGGAAGGC	60.036	20	278	315	592	CATCGTCAAGGAGCTCGAGG	60.249	20	TCGATGGTGAAGTGGAAGGC	60.036	20	267	326	592
Cluster-2477.0	(GCT)6	18	1202	1219	GACGTTGAGCTCCTTGGACA	59.966	20	ATTGACATTGAGGGCGACGA	59.751	20	246	1034	1279	ACGTTGAGCTCCTTGGACAG	59.966	20	ATTGACATTGAGGGCGACGA	59.751	20	245	1035	1279	GAGCTCCTTGGACAGGTGTC	60.037	20	ATTGACATTGAGGGCGACGA	59.751	20	240	1040	1279
Cluster-248.0	(GCAC)7	28	163	190	CCAAAAACCTCATCGCACCG	60.11	20	TGCTTCGTACATGCGTCTGT	60.039	20	202	43	244	CCCAAAAACCTCATCGCACC	59.756	20	TGCTTCGTACATGCGTCTGT	60.039	20	203	42	244	CCAAAAACCTCATCGCACCG	60.11	20	ACTGCTTCGTACATGCGTCT	59.756	20	204	43	246
Cluster-2490.0	(CTGG)5	20	713	732	CACCTGTGAAAGAAGCGCAC	60.041	20	CTGCATGAACCAAACCACCG	60.039	20	174	669	842	CACCTGTGAAAGAAGCGCAC	60.041	20	TTCAGCCGCATCTCTCTGAC	59.826	20	139	669	807	CTGTGAAAGAAGCGCACCTG	59.763	20	CTGCATGAACCAAACCACCG	60.039	20	171	672	842
Cluster-2495.0	(CAG)7	21	2510	2530	CATTCCCCTAGCCTTCGGAG	59.605	20	TGCCCTGAATGTGGCATCAT	60.033	20	242	2377	2618	CATTCCCCTAGCCTTCGGAG	59.605	20	ATGCCCTGAATGTGGCATCA	60.033	20	243	2377	2619	CATTCCCCTAGCCTTCGGAG	59.605	20	TTGGCATCTGTCCTTGAGGC	60.323	20	280	2377	2656
Cluster-2498.0	(TGC)5	15	187	201	GCCCAGATCCCACTTGTCTC	60.107	20	GAGTGGAACGGCCGTTTTTC	60.041	20	258	80	337	ACCTCAGCAACCTCAACTGG	59.891	20	GAGTGGAACGGCCGTTTTTC	60.041	20	213	125	337	GCCCAGATCCCACTTGTCTC	60.107	20	CTTGCCTCTTCAATGCGTCG	59.904	20	218	80	297
Cluster-2501.0	(CAGG)5	20	326	345	GCTGGGCCAGTCCATTAGTT	60.034	20	CTGACGTTGGCTTACATGCG	59.905	20	272	160	431	CTTGGTTCGCTTGGTCGTTG	60.041	20	CTGACGTTGGCTTACATGCG	59.905	20	237	195	431	GCTGGGCCAGTCCATTAGTT	60.034	20	CTACTCCGTGCTCGTACGAG	59.699	20	214	160	373
Cluster-2511.1	(CGG)7	21	359	379	ATGCCTGGAGAAGTTACCGC	60.108	20	AGTACACAGACACGCCATGG	60.037	20	215	302	516	ATGCCTGGAGAAGTTACCGC	60.108	20	GTACACAGACACGCCATGGA	60.038	20	214	302	515	ATGATCCTACAACGCCTGGC	60.179	20	AGTACACAGACACGCCATGG	60.037	20	243	274	516
Cluster-2518.0	(CA)10	20	403	422	GCAGACTGCAGTTCCCAGAT	60.036	20	CAAATGGGCGACGACACATC	59.903	20	192	328	519	GCAGACTGCAGTTCCCAGAT	60.036	20	AGCGGGATTGAGTTACACGG	60.108	20	262	328	589	GCAGACTGCAGTTCCCAGAT	60.036	20	GGAGAAAGAAGGTGTGGCCA	59.89	20	122	328	449
Cluster-2537.0	(ACG)5	15	864	878	AAGAGTCACGCCTGTCATCG	60.109	20	CTGCATCTCTGTGGTGCCA	60.003	19	280	829	1108	AAGAGTCACGCCTGTCATCG	60.109	20	TGCATCTCTGTGGTGCCAC	60.303	19	279	829	1107	AAGAGTCACGCCTGTCATCG	60.109	20	CTGCATCTCTGTGGTGCCAC	61.304	20	280	829	1108
Cluster-2537.0	(GGCGT)5	25	1678	1702	ATCAGCGGCGTTTGGTTTTC	60.04	20	TGATCGTGCGTTGCCTGATA	59.825	20	206	1574	1779	GATCAGCGGCGTTTGGTTTT	60.04	20	TGATCGTGCGTTGCCTGATA	59.825	20	207	1573	1779	ATCAGCGGCGTTTGGTTTTC	60.04	20	CCACTGTCCTCATGCTACCC	59.821	20	168	1574	1741
Cluster-2549.0	(GGT)6	18	649	666	TCGAAGAGGAGGTCGAGGAC	60.393	20	CCCGAGTCCAGATTCTGCTC	59.896	20	171	571	741	TCGAAGAGGAGGTCGAGGAC	60.393	20	CACCCCGAGTCCAGATTCTG	59.823	20	174	571	744	TCGAAGAGGAGGTCGAGGAC	60.393	20	CCTAACATCACCACCCCGAG	59.822	20	185	571	755
Cluster-2552.0	(CGG)5	15	326	340	GCGCAGGCTTCAAATTTCCA	60.038	20	AGTCAACCTAGCTTGCGTCC	60.037	20	220	154	373	GCGCAGGCTTCAAATTTCCA	60.038	20	TTGGTGCTACGTACGTTCCC	60.038	20	269	154	422	CTCGCGCAGGCTTCAAATTT	60.11	20	AGTCAACCTAGCTTGCGTCC	60.037	20	223	151	373
Cluster-258.0	(GCAAC)7	35	44	78	GAGACATGGGTTGCTGGACC	60.678	20	ACAGCGGTTTGTCGTTTTCG	59.973	20	150	2	151	GGAGACATGGGTTGCTGGAC	60.678	20	ACAGCGGTTTGTCGTTTTCG	59.973	20	151	1	151	GACATGGGTTGCTGGACCTG	60.962	20	ACAGCGGTTTGTCGTTTTCG	59.973	20	148	4	151
Cluster-2594.0	(GA)6	12	891	902	GCGTGGCAAAAGCCAAAAAC	59.973	20	GCCCCGTTTCGTCAGCTTAA	60.952	20	175	782	956	GTGTCAACGCTGAAGCTTGG	60.041	20	GCCCCGTTTCGTCAGCTTAA	60.952	20	259	698	956	ATGCGTGGCAAAAGCCAAAA	60.179	20	GCCCCGTTTCGTCAGCTTAA	60.952	20	177	780	956
Cluster-2594.0	(TGG)5	15	261	275	GTGTGACTGGCGGACAAGTA	59.967	20	GTACTTCCGCTATGGGCTCC	59.966	20	224	195	418	GTGTGACTGGCGGACAAGTA	59.967	20	GGGCTCCGCTTACTTCCTTT	60.035	20	211	195	405	GTGTGACTGGCGGACAAGTA	59.967	20	GGGCGAGATTTACCCACACA	60.036	20	171	195	365
Cluster-2598.0	(GCAA)5	20	277	296	TGGCATGTGTCTGTCACCTC	59.965	20	GGAAATCAACACGCCCACAC	60.04	20	221	127	347	CTGGCATGTGTCTGTCACCT	59.964	20	GGAAATCAACACGCCCACAC	60.04	20	222	126	347	TGGCATGTGTCTGTCACCTC	59.965	20	GCCCATACAGTCCTGGACAC	60.108	20	199	127	325
Cluster-26.0	(GTA)6	18	962	979	AGAGGGCACTCACTGCTTTC	59.964	20	GCAAGACGCCTCAGCTGC	61.798	18	129	897	1025	TAGGCGTTCCCCATCATGTG	59.82	20	GCAAGACGCCTCAGCTGC	61.798	18	167	859	1025	GCTTTCAGTTTTCCCTCGGC	59.759	20	GCAAGACGCCTCAGCTGC	61.798	18	115	911	1025
Cluster-2602.0	(GCA)6	18	1338	1355	GCATAACATCCTCGATGCGC	59.835	20	CTGAGCTCCTCCTCCTCGAT	60.179	20	191	1193	1383	GCATAACATCCTCGATGCGC	59.835	20	TGAGCTCCTCCTCCTCGATC	60.179	20	190	1193	1382	GCATAACATCCTCGATGCGC	59.835	20	CTCCTCCTCCTCGATCCCTT	59.813	20	186	1193	1378
Cluster-2616.0	(GCC)5	15	535	549	GATGGGAGACTCGCTACACG	59.97	20	GGTGATGCCCTTCTTGGTGA	59.962	20	197	493	689	GATGGGAGACTCGCTACACG	59.97	20	ACGGCGAAGTAGTTGGACAG	60.039	20	217	493	709	GATGGGAGACTCGCTACACG	59.97	20	GACGGCGAAGTAGTTGGACA	60.039	20	218	493	710
Cluster-2635.1	(GAC)5	15	155	169	CATCACCACCCACTCAGCAA	60.251	20	GTTTGCAGCCTGAGCACATC	60.109	20	227	43	269	ATCACCACCCACTCAGCAAC	60.251	20	GTTTGCAGCCTGAGCACATC	60.109	20	226	44	269	CACTGCCGGATTACACACCA	60.321	20	AAGACGACACCAAGGACACC	59.894	20	242	101	342
Cluster-2653.1	(AGG)5	15	944	958	GGCGACTCAGATCCATCGTT	59.897	20	GTTGAGTGGGCGACGACC	60.737	18	126	867	992	GGCGACTCAGATCCATCGTT	59.897	20	GGTTGAGTGGGCGACGAC	60.737	18	127	867	993	AAAGACGAAACAAGGCAGCG	59.692	20	GTTGAGTGGGCGACGACC	60.737	18	263	730	992
Cluster-266.0	(CA)7	14	573	586	CCCCAGATTAGTCGCACTCC	59.895	20	TGCCCACCATCTCGTGTTTT	60.179	20	132	528	659	GTGATGACCCTAGCCTGAGC	59.894	20	TGCCCACCATCTCGTGTTTT	60.179	20	249	411	659	CCCCAGATTAGTCGCACTCC	59.895	20	CCACCATCTCGTGTTTTGCC	59.759	20	129	528	656
Cluster-2669.0	(GCT)5	15	1596	1610	TTTTGTCTGATGCGGTCCGA	59.966	20	AGGGGAAGCTGATGACTCCT	59.956	20	214	1522	1735	TTTTGTCTGATGCGGTCCGA	59.966	20	AACGACCATTCAACCCTGCA	60.179	20	148	1522	1669	TTTTGTCTGATGCGGTCCGA	59.966	20	GGGGAAGCTGATGACTCCTG	59.82	20	213	1522	1734
Cluster-271.0	(TGC)5	15	29	43	GTTCGCTCGTCACTACTGCT	60.11	20	GTCTTGGCCGTTGTGGTAGA	59.966	20	136	0	135	GTTCGCTCGTCACTACTGCT	60.11	20	GCTTTTGCTCTGTCTTGGCC	60.039	20	147	0	146	GTTCGCTCGTCACTACTGCT	60.11	20	GGCTTTTGCTCTGTCTTGGC	60.039	20	148	0	147
Cluster-271.0	(CCG)7	21	150	170	TCTACCACAACGGCCAAGAC	59.966	20	GCTGTCGTCACAAAGGAGGA	59.966	20	247	116	362	GGCCAAGACAGAGCAAAAGC	60.039	20	GCTGTCGTCACAAAGGAGGA	59.966	20	236	127	362	CGGCCAAGACAGAGCAAAAG	59.761	20	GCTGTCGTCACAAAGGAGGA	59.966	20	237	126	362
Cluster-2715.0	(CT)13	26	944	969	CACCACAACCAAAGCGTGAG	59.971	20	GGTCAGCCGAAGTTGTCTGA	59.966	20	246	781	1026	CACCACAACCAAAGCGTGAG	59.971	20	TCTGGTCAGCCGAAGTTGTC	59.966	20	249	781	1029	CACCACAACCAAAGCGTGAG	59.971	20	CTGGTCAGCCGAAGTTGTCT	59.966	20	248	781	1028
Cluster-272.0	(CTG)5	15	144	158	TGGATGGATCTCTCTCCCGG	60.179	20	CCAAGCCGTCGATTTCACAC	59.834	20	225	98	322	TGGATGGATCTCTCTCCCGG	60.179	20	CACCAAGCCGTCGATTTCAC	59.834	20	227	98	324	TGGATGGATCTCTCTCCCGG	60.179	20	CACACCAAGCCGTCGATTTC	59.834	20	229	98	326
Cluster-2737.0	(GTG)8	24	1326	1349	CGTCATGCCGGTTTGTTGTT	59.97	20	GACGATACCAGACCTCACGG	59.619	20	103	1282	1384	CGTCATGCCGGTTTGTTGTT	59.97	20	AGCCGTATCTTCGCCAATGA	59.536	20	121	1282	1402	CAGAGTCGGCAGAAGGATGG	60.179	20	GACGATACCAGACCTCACGG	59.619	20	192	1193	1384
Cluster-2737.0	(TCT)5	15	999	1013	GGGATGAAGTCGGGGATTGG	60.179	20	CAAGCAAGAGAAACCGGCAC	60.04	20	138	923	1060	GGGGATGAAGTCGGGGATTG	60.179	20	CAAGCAAGAGAAACCGGCAC	60.04	20	139	922	1060	GCGCCTCTTCGTCTTCATCT	60.179	20	CAAGCAAGAGAAACCGGCAC	60.04	20	119	942	1060
Cluster-2746.0	(GTT)5	15	322	336	GCGGACCAGGTATCCTCAAC	60.179	20	GCAACACTCCCGTTGGAAAC	59.97	20	202	241	442	ACTTAGGCGGTGAACTCGAC	59.757	20	GCAACACTCCCGTTGGAAAC	59.97	20	184	259	442	TCAACAAGCTCCATGTCGCA	60.25	20	GCAACACTCCCGTTGGAAAC	59.97	20	255	188	442
Cluster-2747.0	(CGT)6	18	1203	1220	TGTTCCGTCACCCTCCCTAA	60.179	20	CTCGACCCTGACTATGTGGC	59.897	20	277	975	1251	TGTTCCGTCACCCTCCCTAA	60.179	20	GCTCGACCCTGACTATGTGG	59.897	20	278	975	1252	AGGACGGCAAGTTGACTGAC	60.25	20	CTCGACCCTGACTATGTGGC	59.897	20	232	1020	1251
Cluster-2749.0	(TGG)6	18	3244	3261	CCATGCCCTCCCTACGTTTT	60.034	20	TTACCTTATACACGCCCGCC	59.895	20	272	3025	3296	CCATCACGGGGCAATCTCTT	60.107	20	TTACCTTATACACGCCCGCC	59.895	20	148	3149	3296	TCACGGGGCAATCTCTTAGC	59.822	20	TTACCTTATACACGCCCGCC	59.895	20	145	3152	3296
Cluster-2752.0	(CG)6	12	424	435	GCCGGTTGGAGGAAATGAGT	60.323	20	TCTCTCTCTGCTCCTCCACC	60.034	20	253	275	527	CTGGGAGACGTGTGGGAATG	60.392	20	TCTCTCTCTGCTCCTCCACC	60.034	20	139	389	527	CTGGGAGACGTGTGGGAATG	60.392	20	CCGTCGGTGCTTCATACCTT	60.108	20	244	389	632
Cluster-2752.0	(AAGGC)5(ATGGC)5	50	1018	1067	TGAGCTCATCCGGCATGTAC	59.895	20	TCGTCTTGTCGTCGTCCATC	59.833	20	266	888	1153	TGAGCTCATCCGGCATGTAC	59.895	20	CGTCTTGTCGTCGTCCATCT	59.832	20	265	888	1152	TGAGCTCATCCGGCATGTAC	59.895	20	CTCGTCTTGTCGTCGTCCAT	59.832	20	267	888	1154
Cluster-276.0	(GC)6ccagcccaagaagaggtcggccgggatagggcaagtgtgcgaggtgacaggaccct(GCA)8	92	512	603	CCGTCCTCGCGTGGATAATT	60.249	20	GGCTGGCTGTCTGTCAACA	60.228	19	269	377	645	CCGTCCTCGCGTGGATAATT	60.249	20	TGGCTGGCTGTCTGTCAAC	60.228	19	270	377	646	CCGTCCTCGCGTGGATAATT	60.249	20	GTGGCTGGCTGTCTGTCAA	60.228	19	271	377	647
Cluster-2788.0	(GAG)5	15	2007	2021	GTACAATGCTCGCTTGCGAG	59.974	20	AATCGTACGCCTCTTGCACT	59.753	20	224	1828	2051	AGCCACCCAAGAAGAAGAGC	59.963	20	AATCGTACGCCTCTTGCACT	59.753	20	249	1803	2051	GCGACGGAGAGAACGATGAA	60.179	20	CGCTGCACTAGAAGCTTCCT	60.108	20	205	1983	2187
Cluster-2791.0	(GGA)5	15	1222	1236	CGCTTCACTTTGCGTTGTGT	60.248	20	GAAGCGCTGATTGTAGCTGC	59.973	20	194	1176	1369	CGCTTCACTTTGCGTTGTGT	60.248	20	CTGCGAGAAAGGATGCTCCA	60.108	20	178	1176	1353	TGGATGATGCCCATGGTTGT	59.664	20	GAAGCGCTGATTGTAGCTGC	59.973	20	219	1151	1369
Cluster-2813.0	(TC)6	12	858	869	GCGTTTCATGCAGAATGGGG	60.179	20	CGTAGATACCAAGCCGCCAT	59.966	20	217	778	994	GGCGTTTCATGCAGAATGGG	60.179	20	CGTAGATACCAAGCCGCCAT	59.966	20	218	777	994	GGGCGTTTCATGCAGAATGG	60.179	20	CGTAGATACCAAGCCGCCAT	59.966	20	219	776	994
Cluster-2817.1	(GC)7	14	264	277	AGCTGCTGCAGATCTCGATC	59.968	20	GGAGTGAGGAGTGAGACACG	59.476	20	217	141	357	GAGCTGCTGCAGATCTCGAT	59.968	20	GGAGTGAGGAGTGAGACACG	59.476	20	218	140	357	GACCTCGTTTCCGTCTTCGT	60.04	20	GGAGTGAGGAGTGAGACACG	59.476	20	144	214	357
Cluster-2830.0	(CTG)5	15	475	489	CTGTATCGTGCGCAGGAACC	61.421	20	TCCCTCATCATCCTCCGCA	60.075	19	268	244	511	TGTATCGTGCGCAGGAACC	60.447	19	TCCCTCATCATCCTCCGCA	60.075	19	267	245	511	CTGTATCGTGCGCAGGAACC	61.421	20	CTCCCTCATCATCCTCCGCA	61.118	20	269	244	512
Cluster-2830.0	(GCT)8	24	1014	1037	GCAGCATCGTTGTAGGAGGA	59.824	20	GAGACCGAGGAAGAGATGCG	59.97	20	257	932	1188	GCAGCATCGTTGTAGGAGGA	59.824	20	CGAGACCGAGGAAGAGATGC	59.97	20	258	932	1189	GCAGCATCGTTGTAGGAGGA	59.824	20	GCGAGACCGAGGAAGAGATG	59.97	20	259	932	1190
Cluster-2831.0	(GC)6	12	621	632	GGCGCACACGAGGGATATAA	59.967	20	GTGCAAGCACATCTGCACTG	60.387	20	275	391	665	GGGATATAACACCAGCCCGG	59.964	20	GTGCAAGCACATCTGCACTG	60.387	20	264	402	665	ATCGGGATGGCTGTTGCATT	60.396	20	CCAGTCTTTGGCTGACGTCT	59.966	20	180	583	762
Cluster-2840.0	(T)11	11	299	309	CCTCGTCGTCCTGCTCTTTT	60.038	20	GCTCGCGACCAGGAATAGAA	59.898	20	136	200	335	CCTCGTCGTCCTGCTCTTTT	60.038	20	ACTCTGCCACCACGACAAAA	60.107	20	234	200	433	CCTCGTCGTCCTGCTCTTTT	60.038	20	AACTCTGCCACCACGACAAA	60.107	20	235	200	434
Cluster-285.0	(A)10	10	1062	1071	TTCGGCACCGTAGACCTCTA	60.035	20	CCCATACATGCCCGAGGG	59.568	18	100	998	1097	AGATATGCCGCCATCTGAGC	60.037	20	CCCATACATGCCCGAGGG	59.568	18	223	875	1097	CATGCATTCAGATCGCTGGC	60.04	20	CCCATACATGCCCGAGGG	59.568	18	183	915	1097
Cluster-2850.0	(GCG)5	15	1025	1039	GCTTGGTGACGAACTCAAGC	59.764	20	ACTCCGACACCAAGAACCAC	59.894	20	123	973	1095	GCTTGGTGACGAACTCAAGC	59.764	20	TCGACTCCGACACCAAGAAC	59.687	20	126	973	1098	CGCTTGGTGACGAACTCAAG	59.491	20	ACTCCGACACCAAGAACCAC	59.894	20	124	972	1095
Cluster-2854.0	(A)10	10	532	541	GAAAGGAAGCTAACGCACGC	60.179	20	TGGCGCATCTCTCCAATCTC	59.894	20	110	485	594	CCTGACCCCTGAAAGGAAGC	60.323	20	TGGCGCATCTCTCCAATCTC	59.894	20	120	475	594	GCCTGACCCCTGAAAGGAAG	60.323	20	TGGCGCATCTCTCCAATCTC	59.894	20	121	474	594
Cluster-2861.0	(CCG)5	15	358	372	TCTTGCTCCCAAACTCGTCC	59.965	20	AGCATCAATCAGCGGGAGG	59.852	19	151	252	402	TCTTGCTCCCAAACTCGTCC	59.965	20	CAGCATCAATCAGCGGGAGG	61.165	20	152	252	403	CAAACTCGTCCCACCAGACA	59.894	20	AGCATCAATCAGCGGGAGG	59.852	19	142	261	402
Cluster-2876.0	(GT)13	26	106	131	CTTCGTCCCTTGCCTGCTTA	60.036	20	CACTCCCGACAAACCACTGA	59.894	20	268	56	323	CTTCGTCCCTTGCCTGCTTA	60.036	20	TGTCTGGCTTGTCACACGTT	60.108	20	190	56	245	CTTCGTCCCTTGCCTGCTTA	60.036	20	CGTGGTCCTCGGCTTGTATT	60.108	20	213	56	268
Cluster-2877.0	(CG)7	14	553	566	TAGGCTCTTCTCCTTCGGCT	60.033	20	ACGAAACCAGCAACGAAACG	59.973	20	225	487	711	TCGCCCCCTATTTTGCCTTT	59.96	20	ACGAAACCAGCAACGAAACG	59.973	20	244	468	711	GACTAGCAGATCGCCTCGAC	60.041	20	ACGAAACCAGCAACGAAACG	59.973	20	277	435	711
Cluster-2901.0	(GAGGC)5	25	530	554	TGTCGGACAAGTAGACACGC	60.04	20	GACGGGTCTTGTCGTTGTCT	59.968	20	112	493	604	ATGATGTCATTGGGGCCCTG	60.106	20	GACGGGTCTTGTCGTTGTCT	59.968	20	272	333	604	CATGATGTCATTGGGGCCCT	60.106	20	GACGGGTCTTGTCGTTGTCT	59.968	20	273	332	604
Cluster-2905.0	(GCC)5	15	1119	1133	GGTAGTCAATTTCCGGGCCA	60.035	20	TTGACTGACTTCGGGACAGC	59.966	20	253	1004	1256	GGTAGTCAATTTCCGGGCCA	60.035	20	TGGGCCAAAGTGCCTTAGAG	59.962	20	153	1004	1156	GTTACTGTCCGACGGAAGCA	60.039	20	TGGGCCAAAGTGCCTTAGAG	59.962	20	234	923	1156
Cluster-2911.0	(ACA)6	18	580	597	CACGCCATGCTCGACAAC	59.524	18	CAGTTGGGGGTGATGAGGTC	60.035	20	254	455	708	GACAAGCCCCTCCTCGTC	59.42	18	CAGTTGGGGGTGATGAGGTC	60.035	20	200	509	708	CCACGCCATGCTCGACAA	60.742	18	CAGTTGGGGGTGATGAGGTC	60.035	20	255	454	708
Cluster-2915.0	(A)20	20	1000	1019	CACACCACCCTTCCAGGTTT	60.106	20	CACTTGATGTTTCAGCCGGC	60.11	20	111	946	1056	CACACCACCCTTCCAGGTTT	60.106	20	CTTGATGTTTCAGCCGGCTG	59.83	20	109	946	1054	CCCCTATCCACCTCCCTCTC	60.179	20	CACTTGATGTTTCAGCCGGC	60.11	20	260	797	1056
Cluster-2915.0	(GGT)8	24	747	770	TTTCCCCGGAGAGTTTGCTG	60.251	20	GGGAGGTGGATAGGGGAGAG	60.179	20	132	681	812	TTTCCCCGGAGAGTTTGCTG	60.251	20	GAGGGAGGTGGATAGGGGAG	60.179	20	134	681	814	TTTCCCCGGAGAGTTTGCTG	60.251	20	GAGAGGGAGGTGGATAGGGG	60.179	20	136	681	816
Cluster-2921.0	(GGA)5	15	514	528	TCGTCCGAGAAGAACCAAGC	60.039	20	CCTGGTAATGCCCCATACCC	59.888	20	257	375	631	GCTCGTCCGAGAAGAACCAA	60.039	20	CCTGGTAATGCCCCATACCC	59.888	20	259	373	631	GAAGAGGCTCGTCCGAGAAG	59.9	20	CCTGGTAATGCCCCATACCC	59.888	20	265	367	631
Cluster-2930.0	(GCG)6	18	440	457	TGTCTGTTGATCTCGACGCC	60.109	20	ACCACCACCACTTGCCATG	60.531	19	135	359	493	TGTCTGTTGATCTCGACGCC	60.109	20	CACCACCACCACTTGCCAT	60.531	19	136	359	494	TTACGGCTGCTGTATCTCCG	59.616	20	ACCACCACCACTTGCCATG	60.531	19	265	229	493
Cluster-2962.0	(ACG)6	18	344	361	AACACACACACAGACAGGCA	60.036	20	TGATCCTTTTCCGCCATGCT	60.034	20	278	260	537	AACACACACACAGACAGGCA	60.036	20	GTCTATGCTCCATGGGGCTC	59.964	20	182	260	441	AACACACACACAGACAGGCA	60.036	20	GTGGAGTTTGCGGGTACGTA	60.038	20	132	260	391
Cluster-2962.0	(AC)6	12	635	646	AGCATGGCGGAAAAGGATCA	60.034	20	CCCCATGGGCCATTACCAAT	60.105	20	196	518	713	CAGCGGATAAAACCCCGTCT	60.108	20	CCCCATGGGCCATTACCAAT	60.105	20	128	586	713	GACGACTTGCCTAACCCTCC	60.108	20	CCCCATGGGCCATTACCAAT	60.105	20	165	549	713
Cluster-2963.0	(TTG)9	27	517	543	ATTCGTCCTCGCGCCATAAT	59.966	20	CTCGAGGCCGATGTCCATG	60.3	19	268	312	579	TTCGTACAGGGTGTTCCAGC	59.966	20	CTCGAGGCCGATGTCCATG	60.3	19	241	339	579	GAATGGGGTTGAGCCTTGGA	59.96	20	CTCGAGGCCGATGTCCATG	60.3	19	206	374	579
Cluster-2971.0	(T)17	17	711	727	GCCGGTCCGATATCCTCAAG	60.038	20	CGGTGGTATTACGTCGAGCA	59.901	20	229	522	750	CTTGCCGGTCCGATATCCTC	60.038	20	CGGTGGTATTACGTCGAGCA	59.901	20	232	519	750	CTCTTGCCGGTCCGATATCC	60.038	20	CGGTGGTATTACGTCGAGCA	59.901	20	234	517	750
Cluster-2971.0	(T)12	12	196	207	TGTGGCAGCTAGTTCGAAGG	60.037	20	TCCGCTCTCATGTTGGACAC	60.037	20	177	96	272	TGTGGCAGCTAGTTCGAAGG	60.037	20	GTCCGCTCTCATGTTGGACA	60.037	20	178	96	273	TTTTTCTACATCTGCGCGCG	59.905	20	TCCGCTCTCATGTTGGACAC	60.037	20	226	47	272
Cluster-2980.0	(T)11	11	65	75	CGCCTTAAAGAATGGCGCAT	59.618	20	CACCCACCGCATCTTCTGTA	59.751	20	130	41	170	CGCCTTAAAGAATGGCGCAT	59.618	20	CTCCAACCCAGCATATCGGG	60.25	20	278	41	318	CGGTCGATGTTCCGCCTTAA	60.459	20	CACCCACCGCATCTTCTGTA	59.751	20	142	29	170
Cluster-299.0	(GGT)7	21	848	868	ACCCGAATCGTGTCATGCTC	60.46	20	CGACCTCAAAACCGCCAAAG	60.04	20	222	825	1046	GACCCGAATCGTGTCATGCT	60.46	20	CGACCTCAAAACCGCCAAAG	60.04	20	223	824	1046	ACCCGAATCGTGTCATGCTC	60.46	20	GGTACTTCGAGACCACACCG	60.109	20	121	825	945
Cluster-2990.0	(GCA)5	15	153	167	CCATGGTCATCCTCGACTCG	59.969	20	GCTTCTGCTGCTTCTGCTTC	59.831	20	123	70	192	GCCATGGTCATCCTCGACTC	60.25	20	GCTTCTGCTGCTTCTGCTTC	59.831	20	124	69	192	CCATGGTCATCCTCGACTCG	59.969	20	ACCCGTCGCCTCTATCCTAT	59.595	20	206	70	275
Cluster-2990.0	(AAC)9	27	334	360	GAAGCAGAAGCAGCAGAAGC	59.831	20	CTTCCCATTCTTGCCGTTGC	60.109	20	271	173	443	GCAGCAGCAGAATCAGAAGC	59.901	20	CCACCCTGCTGCTGATTCTT	60.323	20	237	158	394	ATAGGATAGAGGCGACGGGT	59.595	20	GTTGCCGTTGCCGTTATTGT	60.04	20	230	256	485
Cluster-3015.0	(GCA)5	15	368	382	ATTATTCGGGGCTCTACGCG	60.039	20	GGGATCACGTCGCTGATGAT	59.967	20	251	220	470	ATTATTCGGGGCTCTACGCG	60.039	20	ATTCTCGCTATGGGGGTTGC	60.179	20	233	220	452	GCCTTGACGGGTAAAGTCCT	59.676	20	GGGATCACGTCGCTGATGAT	59.967	20	178	293	470
Cluster-3015.0	(GAC)5	15	1325	1339	GCTGAACTCGTGGATCGGAT	59.897	20	GCGCCTCCAGAATCTCAAGA	59.823	20	241	1183	1423	GCTGAACTCGTGGATCGGAT	59.897	20	TAAAGTCAGCGGGCATCTCG	60.179	20	190	1183	1372	GCTGAACTCGTGGATCGGAT	59.897	20	GGGGCCTTGGAAGATGTTGT	60.252	20	276	1183	1458
Cluster-3033.0	(CAG)6	18	218	235	CCGGCAATTCTCATTCCCCT	60.107	20	GCCAGGGTAGCGTTTTCTCT	60.036	20	230	176	405	TCCGGCAATTCTCATTCCCC	60.107	20	GCCAGGGTAGCGTTTTCTCT	60.036	20	231	175	405	GCCTTGCATTAACCCAGCAC	60.109	20	GCCAGGGTAGCGTTTTCTCT	60.036	20	263	143	405
Cluster-3037.0	(AAC)5	15	118	132	CTCTCTTGTCCGTTCTGCCA	59.682	20	AAGGAGATAAAGGCCGTGGC	60.107	20	249	74	322	CTCTCTTGTCCGTTCTGCCA	59.682	20	CCAGAAGCTGAATCGCAGGA	60.108	20	113	74	186	CTCTCTTGTCCGTTCTGCCA	59.682	20	CGACGGCTGTCATAACGTCT	60.179	20	278	74	351
Cluster-3049.1	(CAG)5	15	382	396	GTCCAGCCCAGTGTCATCAC	60.675	20	GCCTCGACTCCTCTTCGATC	59.69	20	247	255	501	GTCCAGCCCAGTGTCATCAC	60.675	20	TGCCTCGACTCCTCTTCGAT	60.394	20	248	255	502	GTCCAGCCCAGTGTCATCAC	60.675	20	TCCTGCCTCGACTCCTCTTC	60.682	20	251	255	505
Cluster-3050.0	(TCC)6	18	590	607	GACATTCACGTCCGGGTCAT	60.108	20	GGCACTACTCCTGCACACAA	60.25	20	279	423	701	ACGAGGTCATGTAAGGCACG	60.109	20	GGCACTACTCCTGCACACAA	60.25	20	215	487	701	CCACGAGGTCATGTAAGGCA	59.751	20	GGCACTACTCCTGCACACAA	60.25	20	217	485	701
Cluster-3074.0	(CGC)6	18	408	425	CGTCACCTGCGAGTACGATG	60.862	20	AAGGGATGGGAGTCTCACGA	59.959	20	220	350	569	CGTCACCTGCGAGTACGATG	60.862	20	CAAGGGATGGGAGTCTCACG	59.823	20	221	350	570	CGTCACCTGCGAGTACGATG	60.862	20	GATGGGAGTCTCACGACGTG	60.179	20	216	350	565
Cluster-3074.0	(CGG)5	15	1348	1362	GTCTTCCACGTCGACCACAT	60.039	20	TAGCTTGGAGTTGCTGCCTC	60.036	20	276	1200	1475	CACGTCGACCACATCCTCAA	60.039	20	TAGCTTGGAGTTGCTGCCTC	60.036	20	270	1206	1475	ACATCCTCAATGTCGAGCCC	59.821	20	TAGCTTGGAGTTGCTGCCTC	60.036	20	260	1216	1475
Cluster-3097.0	(GCAG)5	20	995	1014	GACGTTCGAAGAGAGGGCTC	60.179	20	CGCCTTCTTTCGGGTTTTCG	60.11	20	259	818	1076	CAATGAAACCAAGCAGGCGT	59.685	20	CATTCACACATCGCGTCGTC	59.976	20	129	972	1100	CGCGCGGACAACTCAAAAAT	60.385	20	CATTCACACATCGCGTCGTC	59.976	20	173	928	1100
Cluster-3118.0	(GCT)8	24	89	112	CGAATGCACCTGTGACATGC	60.179	20	ATGTAAACACGAAACGCCGC	60.111	20	208	43	250	CGAATGCACCTGTGACATGC	60.179	20	AAGATCCGAGTCCTTGCGTC	59.826	20	146	43	188	ATGCACCTGTGACATGCTCT	59.673	20	ATGTAAACACGAAACGCCGC	60.111	20	205	46	250
Cluster-3122.0	(CT)6	12	141	152	CGATCAGACCTTGGCCTTGT	60.036	20	CGTCACCAACAGCACCAAAG	59.971	20	260	8	267	CGATCAGACCTTGGCCTTGT	60.036	20	CCAACAGCACCAAAGAACGG	59.969	20	255	8	262	AGACCTTGGCCTTGTCCAAC	60.179	20	CGTCACCAACAGCACCAAAG	59.971	20	255	13	267
Cluster-3125.0	(AGC)5	15	31	45	CACAGCAGCAGAAGGGGTC	60.674	19	CGATGATGACTGCCATGGGA	59.893	20	114	0	113	CACAGCAGCAGAAGGGGTC	60.674	19	TCTCCAACCGACTGCTCAAG	59.682	20	247	0	246	CACAGCAGCAGAAGGGGTC	60.674	19	CTCTCCAACCGACTGCTCAA	59.682	20	248	0	247
Cluster-3131.0	(GCC)8	24	67	90	TTGGTGCTGTTGTAGACGCT	59.894	20	TGTGACAAAGCCCGGAACTT	60.107	20	197	13	209	TTGGTGCTGTTGTAGACGCT	59.894	20	TTGTGACAAAGCCCGGAACT	60.107	20	198	13	210	TTGGTGCTGTTGTAGACGCT	59.894	20	TGATTGTGACAAAGCCCGGA	59.89	20	201	13	213
Cluster-3133.0	(CCT)5	15	1160	1174	ACCACGTTACCCATATCGGC	59.895	20	ACTGGTCGCAAAAAGGGGAT	59.888	20	221	1076	1296	ATGCATGCGCTCAAGAAACC	59.828	20	ACTGGTCGCAAAAAGGGGAT	59.888	20	170	1127	1296	GCATGCGCTCAAGAAACCTC	60.179	20	ACTGGTCGCAAAAAGGGGAT	59.888	20	168	1129	1296
Cluster-3133.0	(AG)13	26	1399	1424	ATCCCCTTTTTGCGACCAGT	59.888	20	CACGCGAGGGTCTCTTCTTT	60.038	20	172	1277	1448	ATCCCCTTTTTGCGACCAGT	59.888	20	GCGTGCATGCATACTAAGCC	60.041	20	220	1277	1496	ATCCCCTTTTTGCGACCAGT	59.888	20	CGCGTGCATGCATACTAAGC	60.383	20	221	1277	1497
Cluster-3133.0	(CTGG)5	20	380	399	TCCCTCTCTCTGTTCCCAGG	59.958	20	GAGACGTGTGTGGTGGTGAT	59.966	20	222	294	515	TCCCTCTCTCTGTTCCCAGG	59.958	20	GCTGCGATGTAGGGTAGCAT	59.966	20	260	294	553	TCCCTCTCTCTGTTCCCAGG	59.958	20	GTGGTGGGTTTCTTGGTGGA	60.106	20	194	294	487
Cluster-3137.0	(T)11	11	121	131	GGCCAACCTGGACTCTCATC	60.107	20	CAAGAAGGCGAAAACCGGTG	60.04	20	222	60	281	GGCCAACCTGGACTCTCATC	60.107	20	AAGAAGGCGAAAACCGGTGA	60.179	20	221	60	280	GGCCAACCTGGACTCTCATC	60.107	20	TCAAGAAGGCGAAAACCGGT	60.179	20	223	60	282
Cluster-3138.0	(TGC)5	15	543	557	GCAGCTTGATGATCGGCTTC	59.693	20	ATCCAGAAGAATCCCGCGAC	59.895	20	274	431	704	GCAGCTTGATGATCGGCTTC	59.693	20	CACGCTCACAGTATAGGCCC	60.249	20	236	431	666	GCAGCTTGATGATCGGCTTC	59.693	20	CCACGCTCACAGTATAGGCC	60.249	20	237	431	667
Cluster-3143.0	(CCG)5	15	301	315	GCCTCCTGCTTCTACTGAGC	60.179	20	CTTGTCGCCCTCGGTCATC	60.519	19	266	252	517	TGCTTCTACTGAGCCAGCAG	59.751	20	CTTGTCGCCCTCGGTCATC	60.519	19	260	258	517	CTGCTTCTACTGAGCCAGCA	59.751	20	CTTGTCGCCCTCGGTCATC	60.519	19	261	257	517
Cluster-3167.1	(GCC)5	15	375	389	CTCGAGAACATTGAGCGCGA	60.798	20	ATCATGGCCTTGAACCAGGG	60.033	20	239	272	510	CTCGAGAACATTGAGCGCGA	60.798	20	GGTGTCCATCATGGCCTTGA	60.034	20	246	272	517	GAACATTGAGCGCGACGTC	59.943	19	ATCATGGCCTTGAACCAGGG	60.033	20	234	277	510
Cluster-3171.0	(A)10	10	64	73	TTGTACTACGCGTAACCCCG	59.83	20	CCCGAGTATCTGAAAGCGGT	59.54	20	273	21	293	TTGTACTACGCGTAACCCCG	59.83	20	GTCAACGGAGATGGCCAGAC	60.741	20	167	21	187	TTGTACTACGCGTAACCCCG	59.83	20	TCCCGAGTATCTGAAAGCGG	59.255	20	274	21	294
Cluster-3196.0	(TG)7	14	840	853	CAACTGCTCGCTCGCTAGTA	59.901	20	AATGGATGGATGGGATCGCG	60.322	20	262	658	919	ACTGCTCGCTCGCTAGTAAC	59.901	20	AATGGATGGATGGGATCGCG	60.322	20	260	660	919	TCCTCTCTGCGCGAAATCTC	59.899	20	AATGGATGGATGGGATCGCG	60.322	20	143	777	919
Cluster-3203.0	(GA)7	14	663	676	GAGGGGGTGAGCATTCCAAA	59.96	20	CAACGCCCTTGCATACTTCG	59.903	20	202	574	775	AGGGGGTGAGCATTCCAAAG	59.96	20	CAACGCCCTTGCATACTTCG	59.903	20	201	575	775	GAGGGGGTGAGCATTCCAAA	59.96	20	ACTCGTACCGTTATCGCACC	59.901	20	147	574	720
Cluster-3203.0	(CGTA)5	20	386	405	GGCAAAGGGAGGAATGACGA	60.035	20	AACACAAGCACAACGAACGG	59.902	20	212	260	471	GACAGATCCGGGTGGGTTTT	59.962	20	AACACAAGCACAACGAACGG	59.902	20	233	239	471	GGCAAAGGGAGGAATGACGA	60.035	20	CGCCGCATCGAAACAGAAAA	60.11	20	231	260	490
Cluster-3212.0	(AG)6	12	28	39	ACATTCGTGAAAGTGAGAAAGAG	57.086	23	GACGAGCATGGGATATGGCA	59.965	20	271	2	272	ACATTCGTGAAAGTGAGAAAGAG	57.086	23	ATTTAGTTGGCGCGTCTCCA	60.037	20	111	2	112	ACATTCGTGAAAGTGAGAAAGAG	57.086	23	GGGGAACTGCTGGTGGTTTA	59.888	20	141	2	142
Cluster-3212.0	(GAT)5	15	3333	3347	CGGGGGATTGAGTTGAAGCT	60.035	20	CGGCTCTCTTCCTCAACCAC	60.39	20	155	3218	3372	TTGGTGACCATGATGCGTCA	59.964	20	CGGCTCTCTTCCTCAACCAC	60.39	20	268	3105	3372	CCACCGATGTTTCAGGTCCA	59.964	20	CGGCTCTCTTCCTCAACCAC	60.39	20	233	3140	3372
Cluster-3212.0	(GCT)8	24	554	577	TCACATCACATCACCACGCA	59.965	20	CACGACAGAGCGTTTGTGC	60.083	19	242	441	682	TCACATCACATCACCACGCA	59.965	20	GCACGACAGAGCGTTTGTG	60.083	19	243	441	683	ATCACATCACCACGCAGTCC	60.392	20	CACGACAGAGCGTTTGTGC	60.083	19	238	445	682
Cluster-3214.0	(GCG)8	24	176	199	TGACAACCGCCATTCATCGA	60.037	20	CCCGAATCGAACGACTTGGA	60.109	20	249	3	251	GACTCGGCTTTGCACGATTG	60.179	20	CACCCTCACTGCACTCTTGT	59.893	20	270	63	332	GACTCGGCTTTGCACGATTG	60.179	20	ACACCCTCACTGCACTCTTG	59.893	20	271	63	333
Cluster-3220.0	(TGCCA)5	25	109	133	CACAAGTTGCCGTACCATGC	60.11	20	ATGGGTCATGGGCCTTGC	60.043	18	280	64	343	CACAAGTTGCCGTACCATGC	60.11	20	CCCATCCTGCCGTTCCAG	60.125	18	208	64	271	CATGCCACAAGTTGCCGTAC	60.11	20	CCCATCCTGCCGTTCCAG	60.125	18	213	59	271
Cluster-3230.0	(CGC)5	15	431	445	CCCTCGACATGCCTGCTAAT	59.893	20	CCAGATCCGCTCCTTCTTCG	60.249	20	273	318	590	CCGAGCAGGACGTCAATCTT	60.109	20	CCAGATCCGCTCCTTCTTCG	60.249	20	234	357	590	TCCAGATGTACCCGTTGACG	59.471	20	CCAGATCCGCTCCTTCTTCG	60.249	20	254	337	590
Cluster-3230.0	(TCG)6	18	928	945	CGACAGGAGCTTGTTGGTCT	59.966	20	GCTCTGACTACGACTCGGAC	59.626	20	269	773	1041	GATGTCTGTGGAGTTGGGGG	60.035	20	GCTCTGACTACGACTCGGAC	59.626	20	221	821	1041	CGACAGGAGCTTGTTGGTCT	59.966	20	TACGACTCGGACTCGGACTC	60.459	20	261	773	1033
Cluster-3238.0	(CA)10	20	37	56	GGATACAAGTCTTGCACGTTCTG	59.876	23	CTTGGGAGCTTGCAATGCAG	60.109	20	160	2	161	GGATACAAGTCTTGCACGTTCTG	59.876	23	AGCTAAGACGCAGACAGCTG	60.109	20	214	2	215	GGATACAAGTCTTGCACGTTCTG	59.876	23	GAGCTAAGACGCAGACAGCT	59.828	20	215	2	216
Cluster-3242.0	(GC)8	16	641	656	CTGTTTCAAAAGGCCGACCG	60.04	20	TGCGCATAGTGTTGGCCATT	60.965	20	227	466	692	GTTTCAAAAGGCCGACCGAC	60.041	20	TGCGCATAGTGTTGGCCATT	60.965	20	225	468	692	CTGTTTCAAAAGGCCGACCG	60.04	20	GCGCATAGTGTTGGCCATTA	58.979	20	226	466	691
Cluster-3247.0	(GCG)5	15	38	52	GGATGCCGGGACCTTGTTT	60.304	19	GCCATAGAATTCAAGGCGCG	60.041	20	149	16	164	GGATGCCGGGACCTTGTTT	60.304	19	CGCCATAGAATTCAAGGCGC	60.041	20	150	16	165	GGATGCCGGGACCTTGTTT	60.304	19	TCTGACGACGCATCATCGTT	59.83	20	200	16	215
Cluster-3248.0	(CCG)5accaggcccagcccatcgcctggggaagggtaagggcc(CG)6	65	219	283	AAGCAGGCATCTGGATGGAC	60.107	20	CCTCACCCCATCCCATCATC	59.597	20	215	166	380	CAAGCAGGCATCTGGATGGA	60.107	20	CCTCACCCCATCCCATCATC	59.597	20	216	165	380	AAGCAGGCATCTGGATGGAC	60.107	20	TCAACATCATCACCCGCTCG	60.46	20	188	166	353
Cluster-3248.0	(GT)7	14	480	493	GATGATGGGATGGGGTGAGG	59.597	20	AGAGCAAGACAAGACGAGACA	59.043	21	158	361	518	CGAGCGGGTGATGATGTTGA	60.46	20	AGAGCAAGACAAGACGAGACA	59.043	21	185	334	518	GATGATGGGATGGGGTGAGG	59.597	20	GAGCAAGACAAGACGAGACAC	58.945	21	157	361	517
Cluster-3258.0	(GAT)16	48	85	132	GGAGGAGGGGGTTTGATTCG	60.107	20	TCACGATGGTCTTCGCTGTC	60.109	20	160	4	163	GGTTTGATTCGCTGGTGCAG	60.11	20	TCACGATGGTCTTCGCTGTC	60.109	20	151	13	163	GGGGATGAATGTGTCGGAGG	60.179	20	TCACGATGGTCTTCGCTGTC	60.109	20	123	41	163
Cluster-3262.0	(GCG)7	21	558	578	AGCAGCAGCAGCAACAAAAA	59.824	20	CTCTGCCTGTCCACGTAGAC	59.829	20	254	365	618	GATGCACTGCGATTACCTGC	59.694	20	CTCTGCCTGTCCACGTAGAC	59.829	20	144	475	618	GTGTACGGGTTGCTGTACCT	59.681	20	CTCTGCCTGTCCACGTAGAC	59.829	20	227	392	618
Cluster-3262.0	(AGC)6	18	360	377	CATCAACGAGAGGGGGTACG	59.898	20	GCAGGTAATCGCAGTGCATC	59.694	20	206	289	494	CATCAACGAGAGGGGGTACG	59.898	20	CAGGTACAGCAACCCGTACA	59.681	20	124	289	412	CATCAACGAGAGGGGGTACG	59.898	20	AGGTACAGCAACCCGTACAC	59.681	20	123	289	411
Cluster-3294.0	(GAC)5	15	106	120	GAATGTGTTGCCAAGGCCTG	60.038	20	GGAAGTCTTGGTGGTCCTCG	60.037	20	126	22	147	GAATGTGTTGCCAAGGCCTG	60.038	20	GGTGTGAGAGGTGTGAGACG	60.039	20	171	22	192	GAATGTGTTGCCAAGGCCTG	60.038	20	GGTGTGAGAGGTGTGAGACG	60.039	20	219	22	240
Cluster-3303.0	(GCC)5	15	275	289	TTGCAAAACCACAGGCACAC	60.108	20	CGTTTGCCGATCTCATGCAG	59.973	20	223	140	362	CACCTCGCCAATCGTCTTCT	60.109	20	CGTTTGCCGATCTCATGCAG	59.973	20	158	205	362	CTTGCAAAACCACAGGCACA	59.825	20	CGTTTGCCGATCTCATGCAG	59.973	20	224	139	362
Cluster-3318.0	(GCC)5gcggaggccgtcgccgcccagccggccctgggacacgatgttgccatgcagcagcagcaa(CAG)5	90	281	370	CAACAGCATCAACGGCATCG	60.522	20	CTGTTGTTGCTGCTGCTGTT	59.898	20	199	231	429	CCATCAGCAACCTCAACAGC	59.475	20	CTGTTGTTGCTGCTGCTGTT	59.898	20	212	218	429	GCCATCAGCAACCTCAACAG	59.475	20	CTGTTGTTGCTGCTGCTGTT	59.898	20	213	217	429
Cluster-3323.0	(CGG)5	15	63	77	GATGGGATGGGTTGGGATGG	60.179	20	AGTACATGCCGTTTCCCCAG	60.035	20	265	9	273	GGATGGGATGGGTTGGGATG	60.179	20	AGTACATGCCGTTTCCCCAG	60.035	20	266	8	273	GATGGGATGGGTTGGGATGG	60.179	20	GTACATGCCGTTTCCCCAGA	60.036	20	264	9	272
Cluster-3349.0	(CCGT)5ccctggcgtatgaagttcccttccccacgatgtgtata(TG)7	72	197	268	ACCGTGCTGGGAAACTCTTT	59.817	20	TCATTTCCGTGCTCCGAGAC	60.109	20	280	142	421	GAGTGAGTGAGTGAGTGCCC	60.038	20	CCTGCATCATCGTGCATTCC	59.69	20	267	80	346	AGTGAGTGAGTGCCCTTGTG	59.893	20	CCTGCATCATCGTGCATTCC	59.69	20	262	85	346
Cluster-3349.0	(TC)9cccttct(GTGA)5	45	50	94	GCCGGATAGAGAGTGTCTGC	59.969	20	AACTTCATACGCCAGGGACG	60.108	20	212	21	232	GCCGGATAGAGAGTGTCTGC	59.969	20	AAAGAGTTTCCCAGCACGGT	59.817	20	141	21	161	ACGCCGGATAGAGAGTGTCT	60.107	20	AACTTCATACGCCAGGGACG	60.108	20	214	19	232
Cluster-3359.0	(GAAT)5ggatgaatgcaccaacccgtcccgga(CCG)5	61	2126	2186	CAACAGGGAACATGATGCGC	60.179	20	CACACCAGCCGAGGAGATAC	59.897	20	188	2026	2213	CAATGACAGCACGACCAGGA	60.321	20	CCTTCGTGCAACCCAACTTG	59.969	20	254	2060	2313	AATGACAGCACGACCAGGAC	60.321	20	CCTTCGTGCAACCCAACTTG	59.969	20	253	2061	2313
Cluster-3359.0	(TG)7	14	1808	1821	GGAAGACGAGACGCAGAGAG	59.902	20	TCCATCTCGCCAATGGAACC	60.107	20	205	1720	1924	AGGGTGGATGAGAGTGGGAA	59.881	20	TCCATCTCGCCAATGGAACC	60.107	20	181	1744	1924	CTTGCGTCATGGCTCGAAAG	59.904	20	GGCGTGCGTTTCTCTTTCTC	59.836	20	244	1605	1848
Cluster-3360.0	(GC)6	12	2688	2699	TTCAAGATGGTTCGAGGGCC	60.035	20	ACTAACGTACGAGCCCACAC	59.758	20	201	2561	2761	TTCAAGATGGTTCGAGGGCC	60.035	20	AAGCCAGGCCACTACTAACG	59.751	20	214	2561	2774	GATGTGATGGCTTTGGCGAC	59.901	20	ACTAACGTACGAGCCCACAC	59.758	20	253	2509	2761
Cluster-3367.0	(TGC)5	15	179	193	GGGGTCTGAAAGAAGCTGCT	59.963	20	TTGAGCGGGCCATTGGTAAT	60.034	20	249	131	379	GGGGTCTGAAAGAAGCTGCT	59.963	20	TAAGTGCGGACAATGACGCT	60.038	20	165	131	295	GGGGTCTGAAAGAAGCTGCT	59.963	20	GTAAGTGCGGACAATGACGC	59.905	20	166	131	296
Cluster-338.0	(GC)6	12	235	246	GCCTTACCCCTGAGCTCATC	59.892	20	TGGTGTATTTGGGTCGGTGG	59.963	20	226	204	429	GCCTTACCCCTGAGCTCATC	59.892	20	TGGTGGTGTATTTGGGTCGG	59.963	20	229	204	432	GCCTTACCCCTGAGCTCATC	59.892	20	GGTGGTGTATTTGGGTCGGT	59.963	20	228	204	431
Cluster-3400.0	(CCT)5	15	33	47	GTCGGTCGCACCAACCAG	61.042	18	GGGACGGCTGAGAACAAAGA	59.965	20	135	1	135	GTCGGTCGCACCAACCAG	61.042	18	GGGACTTTTTCTCTCCCGGG	60.035	20	115	1	115	GTCGGTCGCACCAACCAG	61.042	18	ACGGCTGAGAACAAAGAGGG	59.965	20	132	1	132
Cluster-3422.0	(GGC)5agacagcatttcatcatcagcgagccggagccgtcccccgactcccaccccgcccggacggtcctccgttgcgcggctctttgtgtgaag(A)11	116	243	358	AAACAGGGTCCCCTTTGTCC	59.812	20	GGGGTGAAGTGTGTCGTCAA	60.179	20	203	217	419	AAACAGGGTCCCCTTTGTCC	59.812	20	GAAGTGTGTCGTCAATCGGC	59.561	20	198	217	414	CTCGCTTCCAATCGTTTCGC	60.247	20	GAAGTGTGTCGTCAATCGGC	59.561	20	279	136	414
Cluster-3436.0	(CA)8	16	440	455	GGACGAGGCACATACGATGT	59.898	20	GCGAGGCGGAAACAAAGTTT	59.97	20	244	378	621	GGACGAGGCACATACGATGT	59.898	20	GTTCCTTTCCGCCTTCTGGA	59.964	20	210	378	587	GGACGAGGCACATACGATGT	59.898	20	CCTGTTCCTTTCCGCCTTCT	59.963	20	213	378	590
Cluster-3441.0	(GCA)5	15	948	962	CGCAATTCCAAATCGCCCTT	59.827	20	GAGGTAAGATGCGGTGCCTT	60.108	20	261	775	1035	AGCGAGACGAGAGAGTGAGA	59.752	20	GAGAACTGCAACGTACGGGA	60.039	20	177	910	1086	CGCAATTCCAAATCGCCCTT	59.827	20	ATGAGGTAAGATGCGGTGCC	60.179	20	263	775	1037
Cluster-3441.0	(ACC)6	18	659	676	CTCTCTACTCTGCCGAAGCG	59.971	20	GACGAATCAACCGGGGTACG	60.803	20	207	565	771	CTCTCTACTCTGCCGAAGCG	59.971	20	CGACGAATCAACCGGGGTAC	60.803	20	208	565	772	CTCCCTCTCTACTCTGCCGA	59.818	20	GACGAATCAACCGGGGTACG	60.803	20	211	561	771
Cluster-3444.0	(GAG)5	15	2641	2655	CTTGGAGGAGGATGGGAGGA	60.031	20	GGCCTCAATGTCCCAATCCA	60.033	20	151	2583	2733	TGGGAGGAAAAGGGGGAGAA	60.104	20	GGCCTCAATGTCCCAATCCA	60.033	20	139	2595	2733	CTTGGAGGAGGATGGGAGGA	60.031	20	TCCTAGCCGACCTCTTCTCC	60.107	20	123	2583	2705
Cluster-3452.0	(TCG)5	15	518	532	CTCTGCTATCAGCTCCACCG	59.968	20	ACAACGTTGAGATGCCGGAT	60.036	20	227	441	667	CTCTGCTATCAGCTCCACCG	59.968	20	GACGACAGCTCTTATGCCGA	59.899	20	167	441	607	CTCTGCTATCAGCTCCACCG	59.968	20	TGAGATGCCGGATGATTGGG	59.891	20	220	441	660
Cluster-3453.0	(CGCAA)5	25	181	205	GGCATTGCGGCTTATTCCTG	59.969	20	GACGTCGTCGCCACTTCTAT	59.902	20	205	84	288	GTGGCATTGCGGCTTATTCC	60.249	20	GACGTCGTCGCCACTTCTAT	59.902	20	207	82	288	CATTGCGGCTTATTCCTGCG	60.317	20	GACGTCGTCGCCACTTCTAT	59.902	20	203	86	288
Cluster-3456.0	(A)10	10	260	269	GGCTCATTGGCGGGGTTTAT	60.755	20	AGTGTTTCTGCCCCTTGCTT	60.106	20	204	157	360	GGCTCATTGGCGGGGTTTAT	60.755	20	TGTTTCTGCCCCTTGCTTCT	59.814	20	202	157	358	TTTATTTCGGGGTGCCGGTG	60.961	20	AGTGTTTCTGCCCCTTGCTT	60.106	20	189	172	360
Cluster-3457.0	(CGC)5	15	431	445	CCACCACGAGTATGCCACTT	60.036	20	ATGGTTCGATCTTGAGCGGG	60.179	20	268	257	524	TCACACCACCACGAGTATGC	60.038	20	ATGGTTCGATCTTGAGCGGG	60.179	20	273	252	524	GCGCATACTCGTACGACGTA	60.043	20	ATGGTTCGATCTTGAGCGGG	60.179	20	196	329	524
Cluster-348.0	(TAG)5	15	749	763	GAGGCCTCGATCTGGTAGCT	60.826	20	CGACGAGAGCTACTGCGAG	60.012	19	240	712	951	GAGGCCTCGATCTGGTAGCT	60.826	20	GACGAGAGCTACTGCGAGC	60.298	19	239	712	950	AGGCCTCGATCTGGTAGCTG	61.112	20	CGACGAGAGCTACTGCGAG	60.012	19	239	713	951
Cluster-348.0	(CGC)7	21	465	485	GTCCACCTGCGACCACAG	60.358	18	GTCTCCCAGACGCTGTCC	59.426	18	279	345	623	GTCCACCTGCGACCACAG	60.358	18	TCTCCCAGACGCTGTCCC	60.68	18	278	345	622	GTCCACCTGCGACCACAG	60.358	18	CTCCCAGACGCTGTCCCT	60.682	18	277	345	621
Cluster-3487.1	(GCCAT)5	25	207	231	GGAGGCGAGTGTGTCTTCAA	59.966	20	ACAAGTGTCGTGTCGTGTCA	59.828	20	254	109	362	GGAGGCGAGTGTGTCTTCAA	59.966	20	AGTGTCGTGTCGTGTCAGAG	59.692	20	251	109	359	CTCCTGCAGTCTGTCTCGTC	59.83	20	ACAAGTGTCGTGTCGTGTCA	59.828	20	205	158	362
Cluster-3492.0	(CA)6	12	127	138	CTTGGGGACTGGTTGCCTAC	60.323	20	CAAATGCCACGCAACACTCA	59.969	20	177	88	264	CTTGGGGACTGGTTGCCTAC	60.323	20	GTCAAATGCCACGCAACACT	59.969	20	179	88	266	GTTCACTGGGGGATCGTGAC	60.391	20	CAAATGCCACGCAACACTCA	59.969	20	258	7	264
Cluster-3498.0	(GTC)10	30	88	117	GCTAGGCCAGACTGAACCG	60.154	19	GGGTGGTGCTCTCTGAGAAC	60.037	20	170	66	235	GCTAGGCCAGACTGAACCG	60.154	19	CTCTGAGAACAGCAGTCCCG	60.109	20	160	66	225	GCTAGGCCAGACTGAACCG	60.154	19	GATGGATGGGTGGGATGTGG	60.179	20	200	66	265
Cluster-3498.0	(CCAT)7	28	258	285	GTTCTCAGAGAGCACCACCC	60.037	20	CATGGGCAAGGATGATGGGA	59.813	20	101	216	316	CGGGACTGCTGTTCTCAGAG	60.109	20	CATGGGCAAGGATGATGGGA	59.813	20	111	206	316	CCAGACTGAACCGTTGTCGT	60.249	20	CATGGGCAAGGATGATGGGA	59.813	20	245	72	316
Cluster-3509.0	(GGC)5	15	653	667	AGAAGCCGTCGTCCATCATC	59.897	20	ATCATCCTCATCACCACGCG	60.25	20	199	561	759	CAGAAGCCGTCGTCCATCAT	60.179	20	ATCATCCTCATCACCACGCG	60.25	20	200	560	759	GAAGCCGTCGTCCATCATCA	60.179	20	ATCATCCTCATCACCACGCG	60.25	20	198	562	759
Cluster-3512.0	(CCA)5	15	396	410	AGCGTCTGTCCCTGAGATCT	60.034	20	AGAAAACCGGCTAGACAGGC	60.036	20	134	338	471	TCCTCTTCGCCTCTCTTCGA	60.035	20	AGAAAACCGGCTAGACAGGC	60.036	20	201	271	471	CGCCCTTTTCCTTTGCTTCC	60.038	20	AGAAAACCGGCTAGACAGGC	60.036	20	218	254	471
Cluster-3512.0	(TGG)5	15	102	116	AGGTGATGGTATGCTTGCCC	60.107	20	TCGAAGAGAGGCGAAGAGGA	60.035	20	218	73	290	AGGTGATGGTATGCTTGCCC	60.107	20	GAAGCAAAGGAAAAGGGCGG	60.038	20	200	73	272	AGGTGATGGTATGCTTGCCC	60.107	20	GGAAGCAAAGGAAAAGGGCG	60.038	20	201	73	273
Cluster-3528.0	(TGC)13	39	652	690	CACAGTGACTTGTTTGGGCG	59.971	20	CAGTCACCACGTCCAGTCAA	59.896	20	204	538	741	CACAGTGACTTGTTTGGGCG	59.971	20	CCACGTCCAGTCAAGGTCAA	59.894	20	198	538	735	CAATGTGCGGGGCTTTGTAC	60.109	20	CAGTCACCACGTCCAGTCAA	59.896	20	132	610	741
Cluster-3531.1001	(GCA)8gccgcagacgcagtccagggaccac(CAG)5	64	495	558	GCCAAGCGCAACTTTCTCAA	59.969	20	TCGAGCTGCACCTTGTACTC	59.756	20	170	423	592	GCCAAGCGCAACTTTCTCAA	59.969	20	CTCGAGCTGCACCTTGTACT	59.755	20	171	423	593	GCCAAGCGCAACTTTCTCAA	59.969	20	ACGGGGGTGTTGTTGTTGTA	59.745	20	233	423	655
Cluster-3531.1009	(GCT)5	15	1133	1147	TCTTGAGGGTTGGCGTACAC	59.966	20	GTGGAGTACAGTGCCCAGAC	60.037	20	110	1083	1192	TCTTGAGGGTTGGCGTACAC	59.966	20	AGCAATATGGTGTCTGGGCC	60.107	20	202	1083	1284	TCTTGAGGGTTGGCGTACAC	59.966	20	AATATGGTGTCTGGGCCACG	60.107	20	199	1083	1281
Cluster-3531.1021	(CGG)5	15	3575	3589	TCCTTGCACAGCTTCGACTT	59.893	20	CAGCAAAGCCGTCAAGACAG	59.763	20	174	3456	3629	CGGCGACTCTAAGGTCCTTG	60.179	20	CAGCAAAGCCGTCAAGACAG	59.763	20	188	3442	3629	CTTGCACAGCTTCGACTTGG	59.763	20	CAGCAAAGCCGTCAAGACAG	59.763	20	172	3458	3629
Cluster-3531.1032	(CGCA)6	24	109	132	CCAAGCTGCGCTTCCATTTT	60.038	20	CGTACAGCATGGCGAATTGG	59.972	20	261	86	346	CCAAGCTGCGCTTCCATTTT	60.038	20	GCCCTGAGAGTAGCACGTAC	59.899	20	276	86	361	TCGATGGATGGTTGGAAGGC	60.107	20	TCCCCAATCTTGCCATCTCG	59.819	20	113	46	158
Cluster-3531.1035	(GCG)5	15	3957	3971	CATGAAGAAGGTGACGGCCT	60.036	20	GTCACCAGCAGCAACAACAG	59.97	20	225	3784	4008	CATGAAGAAGGTGACGGCCT	60.036	20	CAGTCACCAGCAGCAACAAC	59.97	20	227	3784	4010	GCCATGACGTCCTTCTCGAA	60.109	20	GTCACCAGCAGCAACAACAG	59.97	20	260	3749	4008
Cluster-3531.1035	(TCG)5	15	3319	3333	GAGGAGGAGGAGGTCGAAGT	60.034	20	TTTGTCGACGCCAAGGAGAA	59.895	20	278	3113	3390	GGCGATGATGACTCGTCCTT	59.897	20	TTTGTCGACGCCAAGGAGAA	59.895	20	191	3200	3390	TGGGTTTCTGCTCCTGTGTC	59.891	20	TTTGTCGACGCCAAGGAGAA	59.895	20	217	3174	3390
Cluster-3531.1035	(GTG)6	18	3132	3149	GTGAGGCTGAGGATGAGCAG	60.179	20	TCCAAGACGGAGGCTCTACA	59.961	20	260	2984	3243	CCCGAGTGGATGAAGACGTC	60.179	20	TCCAAGACGGAGGCTCTACA	59.961	20	215	3029	3243	GTGAGGCTGAGGATGAGCAG	60.179	20	CGGAGGCTCTACAGCTCAAG	59.898	20	253	2984	3236
Cluster-3531.1051	(CGC)6	18	132	149	CGTCGACTAACCTCCACCAC	60.109	20	GACAAACGGCCGATGCTTTT	60.04	20	208	12	219	TCGACTAACCTCCACCACCA	60.179	20	GACAAACGGCCGATGCTTTT	60.04	20	206	14	219	CGTCGACTAACCTCCACCAC	60.109	20	TACTCGAGTTGCATCGTGGG	59.827	20	167	12	178
Cluster-3531.1064	(GAC)6	18	2444	2461	AGCCCGTACATCAGCATCTG	59.894	20	CAACGCCTGAAACTCCAAGC	60.04	20	271	2253	2523	CTCTCCTCTCCTCCTTCCCC	60.106	20	CAACGCCTGAAACTCCAAGC	60.04	20	219	2305	2523	CCTCTCCTCTCCTCCTTCCC	60.106	20	CAACGCCTGAAACTCCAAGC	60.04	20	220	2304	2523
Cluster-3531.1064	(GCC)6gtcaccgccgttgccctcccaccagctccaccacccgcgccgccccccgccttgtca(CCG)5	90	836	925	GGAAACCGTCTTGACGCAAC	60.042	20	ACGACATCATGAAGGAGGCG	60.179	20	259	715	973	ACGCCATCTCATCGCTTCTT	59.823	20	ACGACATCATGAAGGAGGCG	60.179	20	226	748	973	AACGCCATCTCATCGCTTCT	59.823	20	ACGACATCATGAAGGAGGCG	60.179	20	227	747	973
Cluster-3531.1064	(GCC)7	21	51	71	GGTAAGCAGCGACGAGGAAT	60.179	20	GTGTTGGGAAACAAGTCGGC	59.97	20	158	14	171	TAAGCAGCGACGAGGAATGG	60.179	20	GTGTTGGGAAACAAGTCGGC	59.97	20	156	16	171	GGTAAGCAGCGACGAGGAAT	60.179	20	CCAACATCAAAACAGCCGGG	60.038	20	123	14	136
Cluster-3531.1065	(TGGA)8	32	805	836	TCTTCGAGGCTCAGGCATTG	60.108	20	GGGAGTTGTGCCACTGAGAA	59.891	20	253	669	921	TCTTCGAGGCTCAGGCATTG	60.108	20	CGGTGCTTTTGGTTGTGGTT	59.825	20	201	669	869	CTCTTCGAGGCTCAGGCATT	59.822	20	GGGAGTTGTGCCACTGAGAA	59.891	20	254	668	921
Cluster-3531.1066	(AGC)8	24	386	409	GTCCTCTCATCCCACTCCCT	60.032	20	TGATGGTGGTGGTGGTGATG	59.962	20	265	323	587	GTCCTCTCATCCCACTCCCT	60.032	20	ATGGTGGTGGTGGTGATGAC	59.962	20	263	323	585	GTCCTCTCATCCCACTCCCT	60.032	20	GAGGTCGTCTGCTCCTGATG	59.898	20	280	323	602
Cluster-3531.1066	(TGC)6	18	3455	3472	TGTTGTCGCTGCTGTTGTTG	59.901	20	ACAACATGCGTACTCGTCGT	60.04	20	189	3430	3618	TGTTGTCGCTGCTGTTGTTG	59.901	20	GCCTCGGTCAGCAGATACAA	59.824	20	205	3430	3634	TGTTGTCGCTGCTGTTGTTG	59.901	20	CATCAGCAGCATCACGCAAG	60.248	20	155	3430	3584
Cluster-3531.1074	(CGT)6	18	4691	4708	GCAGTCACTTGTCTGCGTTG	60.042	20	TCCGTTGACCGACAGTTCAG	59.968	20	215	4581	4795	GCAGTCACTTGTCTGCGTTG	60.042	20	GGCGCCTGAACTACCTATCC	59.966	20	256	4581	4836	GCAGTCACTTGTCTGCGTTG	60.042	20	GGATCCGTTGACCGACAGTT	60.038	20	218	4581	4798
Cluster-3531.1080	(CAG)14	42	266	307	GTTTCAAGCGACGACCCAAC	60.042	20	GATAATGAGGCGGCTGCTCT	59.965	20	258	80	337	AATCCCGAGAAGTCCCAGGA	59.957	20	GATAATGAGGCGGCTGCTCT	59.965	20	214	124	337	CGAATCCCGAGAAGTCCCAG	59.897	20	GATAATGAGGCGGCTGCTCT	59.965	20	216	122	337
Cluster-3531.1084	(CAA)5	15	596	610	ACAACAACAATAACGGCGGC	60.04	20	TCAGCTGGTTGAACGACTCC	59.966	20	189	522	710	ACAACAACAATAACGGCGGC	60.04	20	CAGCTGGTTGAACGACTCCT	59.966	20	188	522	709	ACAACAACAATAACGGCGGC	60.04	20	TGAACGACTCCTTTGTGCGA	59.897	20	180	522	701
Cluster-3531.1087	(TCG)5	15	665	679	ACGCCTCGTCAACATCAACT	59.966	20	TTGCGCTTCCAGACGTTTTG	59.971	20	151	590	740	AGAACACGCCTCGTCAACAT	59.966	20	TTGCGCTTCCAGACGTTTTG	59.971	20	156	585	740	ACGCCTCGTCAACATCAACT	59.966	20	CGTTTTGGAAGGTGAAGCCG	60.04	20	138	590	727
Cluster-3531.1089	(GAG)6	18	1594	1611	CGACTCATTCGCCGATCTCA	59.971	20	TGTGGGAGAAGACGCCAATC	60.036	20	233	1550	1782	ATGCAGGCGATTTGGGAGAA	60.034	20	CGGACACCCTCGTCTTCTTC	60.109	20	170	1476	1645	CGACTCATTCGCCGATCTCA	59.971	20	CCTCGTCTGCCTCTTCTTCC	59.825	20	134	1550	1683
Cluster-3531.109	(GCG)5	15	5368	5382	GTGGGAAGAGAAGCTCGACC	60.109	20	ACACAACCTGGTGCTATCCG	60.036	20	191	5273	5463	GTGGGAAGAGAAGCTCGACC	60.109	20	CCATGCAAGTGCTGTGAACC	60.039	20	165	5273	5437	GATGGGCAGAGTGGGAAGAG	59.82	20	ACACAACCTGGTGCTATCCG	60.036	20	201	5263	5463
Cluster-3531.1102	(GTG)6	18	2476	2493	TATATGCTTTGGGGCGTGGG	60.179	20	CTTGACGACACATGTCCCCA	59.965	20	262	2276	2537	GGGCGGTGGTAGGAGAAATT	59.745	20	CTTGACGACACATGTCCCCA	59.965	20	149	2389	2537	TATATGCTTTGGGGCGTGGG	60.179	20	CGACACATGTCCCCAAAAGC	59.759	20	257	2276	2532
Cluster-3531.1104	(CTC)5	15	285	299	CCGCACAACACATCACCATG	60.11	20	CCGGCTGAGGAGTTGTTCTT	59.965	20	241	260	500	CCGCACAACACATCACCATG	60.11	20	TTGTTCTTGGCTAGAGCGGG	60.036	20	229	260	488	TCCGCACAACACATCACCAT	60.251	20	CCGGCTGAGGAGTTGTTCTT	59.965	20	242	259	500
Cluster-3531.1113	(CAG)5	15	79	93	AACGAATTCCCCATCTGCGT	60.035	20	AGTTGGTGATGAAGTCGCGT	59.966	20	144	53	196	GCCTTTGCAACAACCCCAAA	60.107	20	AGTTGGTGATGAAGTCGCGT	59.966	20	162	35	196	AACGAATTCCCCATCTGCGT	60.035	20	TGGTGATGAAGTCGCGTACC	60.109	20	141	53	193
Cluster-3531.1119	(CCG)5	15	871	885	ACTTCTCTTCCGCATTCGCA	60.037	20	GGCGCAAGGGCTTATTGATG	59.969	20	238	691	928	ACTTCTCTTCCGCATTCGCA	60.037	20	ATCTTTGGACGCCCATTCGT	60.035	20	261	691	951	ACTTCTCTTCCGCATTCGCA	60.037	20	TCCACCTGCGATCTTTGGAC	60.036	20	271	691	961
Cluster-3531.1122	(CCG)5	15	202	216	GAAGCGTTGTCCTTCCCCTC	60.674	20	GGTGGACGAGGAGGAAGAGG	61.324	20	248	179	426	GAAGCGTTGTCCTTCCCCTC	60.674	20	GGACGAGGAGGAAGAGGCT	60.381	19	245	179	423	TGGGAGAACTCAAAGGCGTC	59.965	20	ACATTGCGCTCCCCTTCC	60.045	18	228	110	337
Cluster-3531.1134	(GGA)5	15	804	818	GGCCTGAAGCAGTACGTCTT	60.037	20	GCGTCTCCCAGAAGTAGTCG	59.901	20	187	770	956	TGCTCCTGACCAACATCGAC	60.037	20	GCGTCTCCCAGAAGTAGTCG	59.901	20	249	708	956	GGCCTGAAGCAGTACGTCTT	60.037	20	TGATGCCCATGAGCTTCTGG	60.107	20	271	770	1040
Cluster-3531.1136	(GTG)7	21	1623	1643	TTCTTCCGGTATTTGCGGCT	60.036	20	TCTCGGCAGTTGGGTCAATC	60.036	20	136	1596	1731	TTCTTCCGGTATTTGCGGCT	60.036	20	GATCTCGGCAGTTGGGTCAA	60.036	20	138	1596	1733	TCGAGCTCCCACTTTTCGTC	60.039	20	TCTCGGCAGTTGGGTCAATC	60.036	20	279	1453	1731
Cluster-3531.1147	(A)11	11	2051	2061	AAAAGCACAAAGACGACGGC	59.971	20	ATTAATCCCGTCGCTGGGTG	60.179	20	203	1994	2196	AAAAGCACAAAGACGACGGC	59.971	20	CACCTGAGCCTGTCGAGATG	60.179	20	235	1994	2228	AATGTCTCCGCCCATGGTTT	59.96	20	ATTAATCCCGTCGCTGGGTG	60.179	20	240	1957	2196
Cluster-3531.1151	(TC)6	12	1962	1973	CGCAAACAAAACCCTCCCAG	59.968	20	CCAGGCCTGATTCTGCTTGA	60.035	20	198	1807	2004	CGCAAACAAAACCCTCCCAG	59.968	20	GTCAGAACACCGAGGGACAG	60.038	20	237	1807	2043	GCGCTGTCAATGTGCAGAAA	60.04	20	CCAGGCCTGATTCTGCTTGA	60.035	20	156	1849	2004
Cluster-3531.1152	(CGA)6	18	433	450	GAACGTGCACAAGGAGGAGT	60.25	20	CACAGGTTCGGGAACTCGTC	60.667	20	225	342	566	AACGTGCACAAGGAGGAGTG	60.533	20	CACAGGTTCGGGAACTCGTC	60.667	20	224	343	566	GAACGTGCACAAGGAGGAGT	60.25	20	CCCACAGGTTCGGGAACTC	60.004	19	227	342	568
Cluster-3531.1154	(G)10	10	2962	2971	GGAGGGAGAGCAAGGTTGAC	60.036	20	TCCCCTCCCTCTCCTTCTTG	59.957	20	150	2928	3077	GGAGGGAGAGCAAGGTTGAC	60.036	20	CTCTCCCCTCCCTCTCCTTC	60.106	20	153	2928	3080	GGAGGGAGAGCAAGGTTGAC	60.036	20	AGCATCGTTACCAGCGTCTC	60.179	20	103	2928	3030
Cluster-3531.1158	(CAG)10	30	418	447	CGGATACTTGGCGACGATCA	59.97	20	GATTGCTTCTGCGGGGTGAA	60.96	20	272	227	498	ACGGATACTTGGCGACGATC	59.97	20	GATTGCTTCTGCGGGGTGAA	60.96	20	273	226	498	GACGGATACTTGGCGACGAT	59.97	20	GATTGCTTCTGCGGGGTGAA	60.96	20	274	225	498
Cluster-3531.1158	(CCA)9	27	38	64	GACTTCACCTCTCTGAGCCG	59.828	20	TGATCGTCGCCAAGTATCCG	59.97	20	245	2	246	CGACTTCACCTCTCTGAGCC	59.828	20	TGATCGTCGCCAAGTATCCG	59.97	20	246	1	246	GACTTCACCTCTCTGAGCCG	59.828	20	ATCGTCGCCAAGTATCCGTC	59.97	20	243	2	244
Cluster-3531.116	(CAC)6	18	1148	1165	GATTACGCAGAGGAGGAGGC	59.967	20	GCCCCTTCCACTATTGGGTC	60.107	20	245	985	1229	CGGCCAACGTCTTTGTCAAG	60.041	20	GCCCCTTCCACTATTGGGTC	60.107	20	274	956	1229	GGAAACATCAACAGGCGCAG	60.11	20	GCATAGTGGTCCTCGTCAGG	59.897	20	265	1019	1283
Cluster-3531.116	(CGC)6	18	160	177	GCCGAAGAGGACCACTGTTT	60.25	20	AACAGCAATGGACCGCTACA	59.964	20	201	19	219	ATGTTGAGCCGAAGAGGACC	59.749	20	AACAGCAATGGACCGCTACA	59.964	20	208	12	219	GCCGAAGAGGACCACTGTTT	60.25	20	CTGCCCAAACAGCAATGGAC	60.038	20	208	19	226
Cluster-3531.1162	(ACC)5	15	1362	1376	CCACCACTACAACCAGGCAT	59.962	20	GTACTGTGATGGCTGGGCTT	60.035	20	259	1242	1500	CCACCACTACAACCAGGCAT	59.962	20	TACTGTGATGGCTGGGCTTG	60.035	20	258	1242	1499	CCACCACTACAACCAGGCAT	59.962	20	GTCGTGGTCTCCTGGCTATG	59.897	20	226	1242	1467
Cluster-3531.1166	(T)11	11	154	164	GTCAGCTTTGCTTTTCCCCG	60.039	20	TCGTAATTGGACAGGACGGC	60.109	20	274	76	349	CGTCAGCTTTGCTTTTCCCC	60.039	20	TCGTAATTGGACAGGACGGC	60.109	20	275	75	349	GTCAGCTTTGCTTTTCCCCG	60.039	20	GTGTCCCCTGTCTCCCTGTA	60.252	20	219	76	294
Cluster-3531.1167	(GTGC)5	20	3932	3951	TTTGGTCGCGAGAATGGGAA	59.964	20	AATTGTCCCATGGAACGCCT	59.96	20	141	3888	4028	CATAGAGAGATGGGCCGCAG	60.038	20	AATTGTCCCATGGAACGCCT	59.96	20	172	3857	4028	GTCATAGAGAGATGGGCCGC	60.038	20	AATTGTCCCATGGAACGCCT	59.96	20	174	3855	4028
Cluster-3531.1171	(TCG)6	18	5461	5478	CAGGCTCGAGACCATGTAGC	60.249	20	CCTCATGCTGGAGCTCATGT	59.819	20	241	5306	5546	AATGGTGGTACGTCAGGCTC	59.751	20	CCTCATGCTGGAGCTCATGT	59.819	20	254	5293	5546	CAGGCTCGAGACCATGTAGC	60.249	20	TGTACCTCAAGACGCTGTGC	60.32	20	224	5306	5529
Cluster-3531.1171	(GCT)5	15	6248	6262	TCGGGGTTGTCGACATTGTC	60.32	20	GGCATCGCAACAGGTTGATC	59.901	20	105	6183	6287	CTCGGGGTTGTCGACATTGT	60.32	20	GGCATCGCAACAGGTTGATC	59.901	20	106	6182	6287	TCGGGGTTGTCGACATTGTC	60.32	20	GCTCTGGGTCAGCATCATGT	60.107	20	216	6183	6398
Cluster-3531.1172	(AGC)10agtcgcaacagcaggaacagcagcccaaagagaatgcagagcagaagaagacgacgaaaa(ACG)5	105	445	549	GGGTGACAGGAAGGACAAGG	59.963	20	GATGGGCTGGATTTTGGGGA	60.032	20	211	385	595	CATCGGGTGACAGGAAGGAC	60.108	20	GATGGGCTGGATTTTGGGGA	60.032	20	215	381	595	GGGTGACAGGAAGGACAAGG	59.963	20	GCGTGATGGGCTGGATTTTG	60.179	20	215	385	599
Cluster-3531.1173	(GA)8	16	972	987	GGGATGGAAAGCACAGGTCA	59.962	20	CCTTCCCTCCAACACTCGAC	60.037	20	271	864	1134	TATTCAGGTCGGGAGCGTTG	59.825	20	CCTTCCCTCCAACACTCGAC	60.037	20	245	890	1134	GGGATGGAAAGCACAGGTCA	59.962	20	CAGCCTTCCCTCCAACACTC	60.322	20	274	864	1137
Cluster-3531.1176	(AG)10(TG)11	42	318	359	CACCTGCATGATGCCAATCG	59.97	20	GGTTCTGGTGGTGCAACGA	60.525	19	244	148	391	TTGCCGTCACGATTCTGGAA	59.966	20	GGTTCTGGTGGTGCAACGA	60.525	19	192	200	391	CATGATGCCAATCGCGACAG	60.042	20	GGTTCTGGTGGTGCAACGA	60.525	19	238	154	391
Cluster-3531.1183	(TC)6	12	283	294	ATACGACCTCCCTCCCCATC	60.179	20	ACGGGTGGTGGAGATGTAGA	59.959	20	159	165	323	CACCACGAATACGACCTCCC	60.179	20	ACGGGTGGTGGAGATGTAGA	59.959	20	167	157	323	CCACCACGAATACGACCTCC	60.179	20	ACGGGTGGTGGAGATGTAGA	59.959	20	168	156	323
Cluster-3531.1187	(CG)6	12	220	231	TCGCAAAAATCCTTCGCAGC	60.11	20	ACCTGACGTCTGCGAACTTT	59.896	20	223	103	325	TCGCAAAAATCCTTCGCAGC	60.11	20	CTGACGTCTGCGAACTTTGC	60.111	20	221	103	323	ACGCCGAGTCTAGCCATCTA	60.179	20	ACCTGACGTCTGCGAACTTT	59.896	20	276	50	325
Cluster-3531.1188	(CAT)6	18	390	407	CGTGCTGTGTGAAATTCGCT	59.764	20	CTTCTTCTCAGCCTTGGCGA	60.037	20	272	340	611	ATTCGCTACACCACACACCC	60.321	20	CTTCTTCTCAGCCTTGGCGA	60.037	20	259	353	611	CTACACCACACACCCTCCAG	59.678	20	CTTCTTCTCAGCCTTGGCGA	60.037	20	254	358	611
Cluster-3531.1188	(CCT)6	18	207	224	GACTTGACCTTGACGGGGAG	60.037	20	GCGAGATGAGGACCGAAGAG	59.97	20	276	0	275	CGACGACAGCTTGCATGTTT	59.764	20	GCGAGATGAGGACCGAAGAG	59.97	20	125	151	275	CGACGACAGCTTGCATGTTT	59.764	20	CTCGACGGGCATGATGATGA	59.967	20	266	151	416
Cluster-3531.1193	(T)10	10	894	903	CAGCTGGGAAGGTACTGGTG	60.036	20	ATTGTTGCGGGTTGAGGTCT	59.89	20	195	788	982	GCTTGCTTGAAACCCTGCTC	60.039	20	ATTGTTGCGGGTTGAGGTCT	59.89	20	132	851	982	CAGCTGGGAAGGTACTGGTG	60.036	20	GCTGGGAAATTTCGCCTGAC	59.829	20	279	788	1066
Cluster-3531.1194	(GC)6	12	113	124	TAACATGGAACCGCAACACG	59.131	20	AGCAGACGAAACGGGAGAAG	60.038	20	153	2	154	CGTAACATGGAACCGCAACA	59.131	20	AGCAGACGAAACGGGAGAAG	60.038	20	155	0	154	TAACATGGAACCGCAACACG	59.131	20	GCAGACGAAACGGGAGAAGA	60.039	20	152	2	153
Cluster-3531.1201	(CCT)6	18	2521	2538	GGCTTTCGTGTTGTTGGGAC	59.97	20	TCTGGGCGATGATGATGTCG	59.967	20	263	2404	2666	GGCTTTCGTGTTGTTGGGAC	59.97	20	GCGATGATGATGTCGTCCCT	59.967	20	258	2404	2661	AAGATTGTTGGTTGCGCGTC	60.04	20	TCTGGGCGATGATGATGTCG	59.967	20	197	2470	2666
Cluster-3531.1204	(CG)6	12	3051	3062	ATGGTGCCCAAGAAGCTCAA	59.887	20	GGTCGGTCTCGTCATCATCC	59.969	20	253	2905	3157	ATGGTGCCCAAGAAGCTCAA	59.887	20	GGGTCGGTCTCGTCATCATC	59.969	20	254	2905	3158	GGGCTCAACGACTCGATCAA	60.109	20	CGTCTTACAGTCGCGTCCAT	60.179	20	232	2857	3088
Cluster-3531.1207	(CCG)5	15	1247	1261	ACCACGACCAAGTAAGCGTC	60.319	20	ATCTTGCGGGTCACCATGTT	59.962	20	265	1219	1483	GACCACGACCAAGTAAGCGT	60.319	20	ATCTTGCGGGTCACCATGTT	59.962	20	266	1218	1483	ACCACGACCAAGTAAGCGTC	60.319	20	AGATCTTGCGGGTCACCATG	60.108	20	267	1219	1485
Cluster-3531.1207	(GCC)5	15	479	493	CCTCTCGCTCACTCACTCAC	59.83	20	AATGTCGGACGCCATCATCC	60.533	20	131	388	518	CACCTCTCGCTCACTCACTC	59.83	20	AATGTCGGACGCCATCATCC	60.533	20	133	386	518	CTCACCTCTCGCTCACTCAC	59.83	20	AATGTCGGACGCCATCATCC	60.533	20	135	384	518
Cluster-3531.121	(CGC)5	15	1016	1030	CCGTCGAGGAGGACATGTG	59.86	19	TATATCGCCCACCACCATGC	59.964	20	229	963	1191	CCGTCGAGGAGGACATGTG	59.86	19	ACGCTACAAGTAGGACCCCT	59.959	20	208	963	1170	CGAGGAGGACATGTGCCAG	60.153	19	TATATCGCCCACCACCATGC	59.964	20	225	967	1191
Cluster-3531.1213	(CAC)7	21	400	420	GAGCTACACAGACTGCGTCA	59.759	20	GCTTGCGCTGCTAATAAGGG	59.691	20	261	339	599	AGCTACACAGACTGCGTCAG	59.758	20	GCTTGCGCTGCTAATAAGGG	59.691	20	260	340	599	GGAGCTACACAGACTGCGTC	60.457	20	GCTTGCGCTGCTAATAAGGG	59.691	20	262	338	599
Cluster-3531.1215	(GCT)5	15	1007	1021	CTAGGACAACGGGCATCTCC	59.895	20	AAAGACGTACTCGCCCAACC	60.32	20	248	838	1085	CTAGGACAACGGGCATCTCC	59.895	20	GTACTCGCCCAACCTCATGG	60.462	20	242	838	1079	CGTCTAGGACAACGGGCATC	60.528	20	AAAGACGTACTCGCCCAACC	60.32	20	251	835	1085
Cluster-3531.1227	(CAG)6	18	517	534	CGTGTCTCAATCGCCTCTCA	59.829	20	GTCGGGTGCGAGTAATTTGC	59.904	20	279	284	562	CGTGTCTCAATCGCCTCTCA	59.829	20	CGGGTGCGAGTAATTTGCAG	59.903	20	277	284	560	TGTCTCAATCGCCTCTCAGC	59.826	20	GTCGGGTGCGAGTAATTTGC	59.904	20	277	286	562
Cluster-3531.1231	(TTG)5	15	461	475	GATCCACTCGCTCTCCTCCT	60.467	20	GCACAACCACAATCACCACC	59.968	20	280	363	642	TCTCCCACAGCGACTCCTTA	59.961	20	AGATCAAGAAGGCCAACCGC	60.678	20	242	320	561	GATCCACTCGCTCTCCTCCT	60.467	20	CACAACCACAATCACCACCG	59.689	20	279	363	641
Cluster-3531.1237	(GCG)5(GCA)8	39	2398	2436	ACCAATGCCCACTTGGACTC	60.251	20	GACTCGACAAAGACCTCCGG	60.109	20	222	2303	2524	ACCAATGCCCACTTGGACTC	60.251	20	CCGACTCGACAAAGACCTCC	60.109	20	224	2303	2526	ACCAATGCCCACTTGGACTC	60.251	20	CGCAGTAGTGAGTAGCAGCA	59.829	20	183	2303	2485
Cluster-3531.1237	(GCC)5	15	911	925	ACTTTTCGAGGTGGGAGCTG	59.965	20	AGCGCAACCAGATGCAAAAG	60.039	20	261	879	1139	CACTTTTCGAGGTGGGAGCT	59.965	20	AGCGCAACCAGATGCAAAAG	60.039	20	262	878	1139	ACTTTTCGAGGTGGGAGCTG	59.965	20	GCGCAACCAGATGCAAAAGA	60.039	20	260	879	1138
Cluster-3531.1237	(TGA)6	18	235	252	CCGCTATACTGATGAGCCCG	60.109	20	TCCTCCGTTTGTTTGCTGGA	59.818	20	266	150	415	CCGCTATACTGATGAGCCCG	60.109	20	GTCCTCCGTTTGTTTGCTGG	59.689	20	267	150	416	CCCGCTATACTGATGAGCCC	59.752	20	TCCTCCGTTTGTTTGCTGGA	59.818	20	267	149	415
Cluster-3531.1237	(CGT)8ccctcccctgacgccaagt(CG)6	55	432	486	TCCAGCAAACAAACGGAGGA	59.818	20	CACCAACAACGCCTTTGAGG	59.969	20	275	396	670	TAGTGACGACAATGACGCCC	60.109	20	TTCGTTTGTGGCTGGTCTGT	60.107	20	260	252	511	TAGTGACGACAATGACGCCC	60.109	20	TGTTCGTTTGTGGCTGGTCT	60.107	20	262	252	513
Cluster-3531.1239	(CGC)5	15	1930	1944	CTACCGATTCACCTCTGGGC	59.895	20	CTGACCTGTGTGCATGTCCT	59.964	20	260	1774	2033	GCTACCGATTCACCTCTGGG	59.895	20	CTGACCTGTGTGCATGTCCT	59.964	20	261	1773	2033	CTACCGATTCACCTCTGGGC	59.895	20	TGTGTGCATGTCCTTGTCGT	60.179	20	254	1774	2027
Cluster-3531.1239	(T)10	10	2488	2497	GAGGAAGAGGAGCGGCAATT	60.107	20	AAGTGTTCCTCGCCTTGCTT	60.179	20	211	2328	2538	GAGGAAGAGGAGCGGCAATT	60.107	20	TTCCTCGCCTTGCTTATCCG	60.179	20	206	2328	2533	GAGGAAGAGGAGCGGCAATT	60.107	20	CTCGCCTTGCTTATCCGTCA	60.179	20	203	2328	2530
Cluster-3531.1239	(GCT)6	18	3889	3906	TGGTGTTTGCGTCTCTCTCC	59.966	20	TTGGCAACGAACGAACGAAC	59.973	20	204	3836	4039	TGGTGTTTGCGTCTCTCTCC	59.966	20	GCAACGAACGAACGAACGAA	60.044	20	201	3836	4036	CTCAAGCTACGGAGGCTGTC	60.179	20	TTGGCAACGAACGAACGAAC	59.973	20	176	3864	4039
Cluster-3531.1240	(GCT)7	21	3854	3874	GAGAAGGGCGGTGATAGACG	59.969	20	TGCCCAGCATGACTTTTCCT	59.887	20	275	3742	4016	CCGGGATGGATGTTGTTCGA	60.108	20	TCCAAAACCACTCCCACACC	60.106	20	274	3777	4050	CCGGGATGGATGTTGTTCGA	60.108	20	AAACCACTCCCACACCCATC	59.888	20	270	3777	4046
Cluster-3531.1249	(CAC)6	18	310	327	AATCCTCACTCTCGCCAAGC	60.108	20	GCGAAGTTACACCCCACAGA	59.966	20	105	267	371	AATCCTCACTCTCGCCAAGC	60.108	20	GCTCTCTCACACACACCCTC	60.038	20	176	267	442	GTCATGCAGTTCACAGCGTC	59.835	20	GCGAAGTTACACCCCACAGA	59.966	20	240	132	371
Cluster-3531.1249	(GGA)5	15	475	489	GAGGGTGTGTGTGAGAGAGC	60.038	20	TGCGGTATCTGGAATTCGGG	59.894	20	215	423	637	GAGAGAGCGCGTGTGTATGA	59.901	20	TGCGGTATCTGGAATTCGGG	59.894	20	203	435	637	TCTGTGGGGTGTAACTTCGC	59.966	20	ACACTACACTGCAGCACACA	59.822	20	198	352	549
Cluster-3531.1256	(TCG)5	15	517	531	CGCTAAACGTGCTTCATCCG	59.975	20	ACGTGTCGTTCAAGAACCGT	60.179	20	258	406	663	TCCGATTCGCCTGTAGCATC	59.968	20	ACGTGTCGTTCAAGAACCGT	60.179	20	202	462	663	CCGATTCGCCTGTAGCATCT	59.967	20	ACGTGTCGTTCAAGAACCGT	60.179	20	201	463	663
Cluster-3531.1264	(TG)6	12	528	539	ACGTGATGGCTAAAGTCGCA	60.038	20	GTGATGGATAGTCGCGAGGG	60.039	20	214	439	652	ACGTGATGGCTAAAGTCGCA	60.038	20	GGTGATGGATAGTCGCGAGG	60.039	20	215	439	653	ACGTGATGGCTAAAGTCGCA	60.038	20	TCTTGATGCAGACGGAGAGC	59.826	20	177	439	615
Cluster-3531.1264	(CAC)5	15	750	764	TTTACGTAGTGCAGCACGGT	59.968	20	GTAGTTGGAGGTGGTCGTGG	60.038	20	268	542	809	CCTCGCGACTATCCATCACC	60.039	20	GTAGTTGGAGGTGGTCGTGG	60.038	20	176	634	809	CCCTCGCGACTATCCATCAC	60.039	20	GTAGTTGGAGGTGGTCGTGG	60.038	20	177	633	809
Cluster-3531.1267	(CGG)5	15	2988	3002	TGTCGTGATCGTCGAGGTTG	60.11	20	CGACATGTGAAAGCTGCGAG	59.906	20	252	2862	3113	TGTCGTGATCGTCGAGGTTG	60.11	20	CACCGACATGTGAAAGCTGC	60.11	20	255	2862	3116	CTGTCGTGATCGTCGAGGTT	59.832	20	CGACATGTGAAAGCTGCGAG	59.906	20	253	2861	3113
Cluster-3531.1272	(CT)6	12	167	178	GGAGGCTCTGACTTGGTCAC	60.037	20	GCGGAGAGTTGTCCTGTTGA	59.966	20	135	111	245	GGAGGCTCTGACTTGGTCAC	60.037	20	CTGCGGAGAGTTGTCCTGTT	59.966	20	137	111	247	GGAGGCTCTGACTTGGTCAC	60.037	20	CAGCATGGTGGAGGGAGTTT	59.961	20	183	111	293
Cluster-3531.1273	(CG)6	12	3467	3478	CGGTCTAGGCAAGGGTTCTG	60.108	20	GATGATGCGGGCCTACTACC	60.037	20	278	3444	3721	CGGTCTAGGCAAGGGTTCTG	60.108	20	GGATGATGCGGGCCTACTAC	60.037	20	279	3444	3722	GGTGAGGGGTACGGTATCCT	60.106	20	CCAAGGACGGCTACGACATT	60.108	20	179	3334	3512
Cluster-3531.1274	(CAG)6	18	225	242	CCGCAATTGAAACCACAGCA	59.968	20	CGCTCCACACAAGATGAAGC	59.555	20	258	49	306	CAGCCGCAATTGAAACCACA	59.968	20	CGCTCCACACAAGATGAAGC	59.555	20	261	46	306	TGAGCAGCCGCAATTGAAAC	60.039	20	CGCTCCACACAAGATGAAGC	59.555	20	265	42	306
Cluster-3531.1277	(TG)16	32	115	146	GCCGTACACTGGTTGATCGA	60.109	20	TTGGAAGGTGGTCATGTGCA	59.815	20	201	37	237	CCGAGAAGAAGACCAACCGT	59.683	20	TTGGAAGGTGGTCATGTGCA	59.815	20	147	91	237	GCCGTACACTGGTTGATCGA	60.109	20	TGGAAGGTGGTCATGTGCAT	59.595	20	200	37	236
Cluster-3531.1279	(TGG)8	24	1255	1278	GGGTCATGGAGTCATTGGCA	60.034	20	CTAACCAGACCTCGTCCACG	59.829	20	240	1116	1355	GGGTCATGGAGTCATTGGCA	60.034	20	CCACGTCATCTAGTTCGCCA	59.827	20	225	1116	1340	ACTCGAGGGTCATGGAGTCA	59.96	20	CTAACCAGACCTCGTCCACG	59.829	20	246	1110	1355
Cluster-3531.1282	(GGGGA)5	25	2382	2406	CAGAGCCTGTTCTCGACCG	60.154	19	CCTGTTCTTGTCGTCGTCGA	60.041	20	196	2316	2511	AACAGACTCGCACACCACAG	60.531	20	TTTCCTCGACCATCGCCAAC	60.672	20	267	2202	2468	AACAGACTCGCACACCACAG	60.531	20	GTTTCCTCGACCATCGCCAA	60.672	20	268	2202	2469
Cluster-3531.129	(GCGTT)5	25	781	805	CTGGTGTCTGTTGCATGTGC	60.04	20	GCTGGATCACGGATGAGAGG	59.967	20	273	615	887	GCTGGTGTCTGTTGCATGTG	60.04	20	GCTGGATCACGGATGAGAGG	59.967	20	274	614	887	GTGCTGGTGTCTGTTGCATG	60.04	20	GCTGGATCACGGATGAGAGG	59.967	20	276	612	887
Cluster-3531.129	(G)10ctgctggcagcacacttaggactcaggagctgggcttgcatgacgaggccccgga(GCG)5	80	1772	1851	GGCAAGGCAGGCATTGAAAA	59.965	20	TGTGCCTTTCAGACCAGACG	60.25	20	257	1657	1913	CAAAATCGCTGCGGATCTCG	60.043	20	TGTGCCTTTCAGACCAGACG	60.25	20	186	1728	1913	GCACCTCGCGAGACAAAATC	59.905	20	TGTGCCTTTCAGACCAGACG	60.25	20	199	1715	1913
Cluster-3531.129	(GCC)6gaccaaaaaagcccaagcacgcaacgagcctcgaccgggccagacttgc(GCT)8	91	318	408	GTTGTTGCTTGGAACCCGAC	59.97	20	AAGAAGGTCTGCCATCTGCC	60.035	20	270	256	525	GTTGTTGCTTGGAACCCGAC	59.97	20	GTGCAAATGTCCGGTCCATG	59.829	20	201	256	456	TAGGTTGATCGCCTCCTCCA	60.033	20	GTGCAAATGTCCGGTCCATG	59.829	20	250	207	456
Cluster-3531.1290	(GGC)5	15	310	324	CATTGAAACGAGCACGGGAC	59.834	20	TCAGCTGCTCCATCATTGGG	60.107	20	238	143	380	GCACTTTGGCCGTCATTCTC	59.831	20	TCAGCTGCTCCATCATTGGG	60.107	20	137	244	380	CATTGAAACGAGCACGGGAC	59.834	20	GGATGTCAGCTGCTCCATCA	59.82	20	243	143	385
Cluster-3531.1294	(GAG)5	15	818	832	AAGACATTGACTCCGCCGAG	60.109	20	CGGTGTCTGTCTCTGACTCG	59.833	20	186	677	862	GCAAGCTGGACCATTGCTTC	60.109	20	CGGTGTCTGTCTCTGACTCG	59.833	20	225	638	862	TCATGGTCGAGCTGATGAGC	59.896	20	AATCGTCTGCTCGTACACCC	59.827	20	167	788	954
Cluster-3531.1295	(GGCT)5	20	2045	2064	AGGAGTCGTGCTTGAAGTCG	60.039	20	AAGGGCCATCTCTTTGCTCC	60.034	20	226	2005	2230	AAGGACATGAAGGCGACCTG	60.036	20	CCAACACCTCCACTTCCTCC	59.963	20	280	1851	2130	AGGAGTCGTGCTTGAAGTCG	60.039	20	CCAACACCTCCACTTCCTCC	59.963	20	126	2005	2130
Cluster-3531.1299	(CAC)5	15	216	230	TCGTATGCGTGGGCTTTGAT	60.108	20	TGGGGGAGGATGTGGGTTAT	59.953	20	221	99	319	CGTATGCGTGGGCTTTGATC	59.695	20	TGGGGGAGGATGTGGGTTAT	59.953	20	220	100	319	TCGTATGCGTGGGCTTTGAT	60.108	20	GGGGGAGGATGTGGGTTATG	59.521	20	220	99	318
Cluster-3531.130	(C)11	11	170	180	GAACACGCCTCCCTTTGGTA	59.964	20	ACAAGTACCCGCCCAACTAC	59.677	20	208	135	342	GAACACGCCTCCCTTTGGTA	59.964	20	GTACAAGTACCCGCCCAACT	59.677	20	210	135	344	GAACACGCCTCCCTTTGGTA	59.964	20	AGTACAAGTACCCGCCCAAC	59.677	20	211	135	345
Cluster-3531.1302	(AGC)6	18	222	239	CACTTTACACCCCTCTGCGT	59.965	20	ATCATGGCCACCAAGAAGGG	60.033	20	216	83	298	ACACTTTACACCCCTCTGCG	59.965	20	ATCATGGCCACCAAGAAGGG	60.033	20	217	82	298	CACTTTACACCCCTCTGCGT	59.965	20	AGCATCATGGCCACCAAGAA	59.96	20	219	83	301
Cluster-3531.1304	(GGC)5	15	529	543	AACGGCACTGATCATGCAGA	60.036	20	CACTCACCACGCTGCTCA	59.97	18	212	381	592	AACGGCACTGATCATGCAGA	60.036	20	ACTCACCACGCTGCTCAC	59.97	18	211	381	591	GTCAACGGCACTGATCATGC	59.902	20	CACTCACCACGCTGCTCA	59.97	18	215	378	592
Cluster-3531.1307	(ACG)8	24	229	252	CGCCGAGATAATCCCGTTCA	59.968	20	CTGGCTGGGTTTGGACATGA	60.251	20	253	42	294	CGCCGAGATAATCCCGTTCA	59.968	20	ATAGAGCTGGCTGGGTTTGG	59.743	20	259	42	300	GCGTACATTCTTCCCGCTCT	60.179	20	CTGGCTGGGTTTGGACATGA	60.251	20	226	69	294
Cluster-3531.1314	(GAG)7	21	5587	5607	GGATGGGGAAAGTGAGTGCA	59.962	20	CAAAGCCAGGGTACTTCCGT	59.964	20	262	5516	5777	GGATGGGGAAAGTGAGTGCA	59.962	20	ACAAAGCCAGGGTACTTCCG	59.964	20	263	5516	5778	GGATGGGGAAAGTGAGTGCA	59.962	20	TGCCTCGAGTACAAAGCCAG	60.037	20	273	5516	5788
Cluster-3531.1319	(CGT)7	21	239	259	TTCGCTCGCTACACCATCTC	59.899	20	AAGGCCCTTGAAAGATGCGA	59.962	20	147	202	348	CTTCGCTCGCTACACCATCT	59.899	20	AAGGCCCTTGAAAGATGCGA	59.962	20	148	201	348	CTTCACCCACCATACCGTCC	60.108	20	AAGGCCCTTGAAAGATGCGA	59.962	20	187	162	348
Cluster-3531.1322	(CTC)6ttcctcctctccccaaacgcaaggcgcaa(CAC)6	65	461	525	CCTCCTCTTCTGCCTCCTCT	60.032	20	TCGATCTGCTTGTCGCTCAG	60.179	20	220	411	630	CCTCCTCTTCTGCCTCCTCT	60.032	20	CTCGATCTGCTTGTCGCTCA	60.179	20	221	411	631	TCCTCCTCTTCTGCCTCCTC	60.033	20	TCGATCTGCTTGTCGCTCAG	60.179	20	221	410	630
Cluster-3531.1326	(GCG)5	15	1122	1136	GACAGTGTTACGATCGCCCA	60.109	20	CCTCGATCTCATCACCTGGC	59.967	20	229	1033	1261	GACAGTGTTACGATCGCCCA	60.109	20	GCCTCGATCTCATCACCTGG	59.967	20	230	1033	1262	AGGACAGTGTTACGATCGCC	59.827	20	CCTCGATCTCATCACCTGGC	59.967	20	231	1031	1261
Cluster-3531.1327	(GCG)5	15	2202	2216	TACCAACTCGGCGTATCACG	59.901	20	GTCCCAGAGGCGGTTGTAC	60.079	19	274	2034	2307	TACCAACTCGGCGTATCACG	59.901	20	CGTAGACGCTCTTGTCGCTG	61.129	20	239	2034	2272	TACCAACTCGGCGTATCACG	59.901	20	CGTAGACGCTCTTGTCGCT	59.865	19	239	2034	2272
Cluster-3531.1327	(GC)6	12	1631	1642	TACCCCAACAACACGGTGAC	60.179	20	GGTGCGGTTGTACTCGAAGA	60.039	20	102	1585	1686	GTACCCCAACAACACGGTGA	60.179	20	GGTGCGGTTGTACTCGAAGA	60.039	20	103	1584	1686	TACCCCAACAACACGGTGAC	60.179	20	TGCGTGATGGGGATGATGTC	60.179	20	269	1585	1853
Cluster-3531.1337	(CATC)5	20	2956	2975	CCATGAATGTTTGCCCGCAA	60.038	20	CTTTTCTGGCGCATCGGAAG	59.902	20	246	2913	3158	TCTCGGGCAGCAGAAAACAT	59.963	20	CGGGAGGGATGGAGTTAACG	59.896	20	265	2809	3073	CCATGAATGTTTGCCCGCAA	60.038	20	CGGGAGGGATGGAGTTAACG	59.896	20	161	2913	3073
Cluster-3531.1339	(CT)6	12	284	295	ACACCCGCGAAACTCTCTTT	59.894	20	CGATGACCGACGACGATTCT	59.972	20	205	183	387	ACACCCGCGAAACTCTCTTT	59.894	20	CAAACAATTGCCTGTCGGGG	60.038	20	161	183	343	CTGAGACACGCAGCTTTTCG	59.837	20	CGATGACCGACGACGATTCT	59.972	20	235	153	387
Cluster-3531.1339	(CGT)5	15	1165	1179	TGTGCCGAGATGTATGGACG	59.898	20	AGTAGAGGGGATGCGAACCT	60.032	20	129	1081	1209	TGTGCCGAGATGTATGGACG	59.898	20	GTAGAGGGGATGCGAACCTG	59.895	20	128	1081	1208	TGTGCCGAGATGTATGGACG	59.898	20	CAGTAGAGGGGATGCGAACC	59.895	20	130	1081	1210
Cluster-3531.1340	(GCC)6	18	4002	4019	GACCTCGACATTTGGGCTCA	60.036	20	TCGGTACCCTGAGTCCTCTG	60.034	20	276	3857	4132	GACCTCGACATTTGGGCTCA	60.036	20	TTTGACTGGTGCTGCTCCTT	59.817	20	190	3857	4046	GACCTCGACATTTGGGCTCA	60.036	20	TGCGTCTCTGGTTTGACTGG	60.25	20	201	3857	4057
Cluster-3531.1340	(TG)6	12	7890	7901	GGACGAGTAGCAGGGTTGAC	60.109	20	GAACAACAAGGAGGGGCTGT	60.179	20	263	7850	8112	GGACGAGTAGCAGGGTTGAC	60.109	20	TGAACAACAAGGAGGGGCTG	60.179	20	264	7850	8113	GTGGAAGGACGAGTAGCAGG	59.826	20	GAACAACAAGGAGGGGCTGT	60.179	20	269	7844	8112
Cluster-3531.1340	(GCG)5	15	7660	7674	TCGACAAGGCCAAGAAGCTC	60.321	20	CTCCTCCTGCGATTCGAGAC	59.97	20	269	7468	7736	TCGACAAGGCCAAGAAGCTC	60.321	20	TCTCCTCCTGCGATTCGAGA	60.107	20	270	7468	7737	ACAACATTTACGACGCGACG	59.568	20	CTCCTCCTGCGATTCGAGAC	59.97	20	242	7495	7736
Cluster-3531.1345	(TCG)8	24	2308	2331	GCTGCTGAGCTTCTCCTTCT	59.75	20	CTGCGGGACATGTACTACCC	59.896	20	216	2282	2497	GCTGCTGAGCTTCTCCTTCT	59.75	20	GCCGAAGACAATGCCTACCA	60.392	20	138	2282	2419	TACAGAGCAATATCCGGCGC	60.32	20	GCCGAAGACAATGCCTACCA	60.392	20	275	2145	2419
Cluster-3531.1349	(GCA)5	15	2539	2553	GTCTATCACGAGCCTCAGCC	59.969	20	GGATCATCTCGAAGCTGCCA	59.894	20	182	2451	2632	GTCTATCACGAGCCTCAGCC	59.969	20	TCATCTCGAAGCTGCCATCG	60.249	20	179	2451	2629	GTCTATCACGAGCCTCAGCC	59.969	20	ATCTCGAAGCTGCCATCGTC	60.249	20	177	2451	2627
Cluster-3531.1357	(CTG)5	15	1228	1242	GTGGACGAAGCCGAAGATGA	60.109	20	TCTAATCCGGGCCAACAACC	60.035	20	254	1147	1400	AGCCGAAGATGATGTGGCTC	60.179	20	TCTAATCCGGGCCAACAACC	60.035	20	246	1155	1400	GAGGTCGCAAGGTCCTCTTC	60.109	20	AAGTCGTATCCGCAACCCAG	60.108	20	254	1066	1319
Cluster-3531.136	(TGC)10	30	335	364	TCCGAAAAGCACACGACCAT	60.25	20	AACTGAATGAGCGCAGATGC	59.269	20	256	138	393	CACCCAGTGTTGGCAATTCC	59.682	20	AACTGAATGAGCGCAGATGC	59.269	20	273	121	393	GCACCCAGTGTTGGCAATTC	60.32	20	AACTGAATGAGCGCAGATGC	59.269	20	274	120	393
Cluster-3531.1369	(AAG)5	15	491	505	GAGGCCGATGCTGAAGACTT	60.108	20	GACTCAGTATCCGCCGTCTG	59.97	20	122	439	560	GAGGCCGATGCTGAAGACTT	60.108	20	CCCTTGGCTTCGTCTTGGAT	60.035	20	209	439	647	GAGGCCGATGCTGAAGACTT	60.108	20	TCCGTGCCCTTTTCTTCCTC	59.964	20	158	439	596
Cluster-3531.1369	(CA)6	12	9664	9675	GCATCTAGAAGGGCCGTCAA	59.822	20	ATCATCAGGCTCTTCGCTCG	59.968	20	265	9641	9905	GCATCTAGAAGGGCCGTCAA	59.822	20	GCCTGGAATTGCCCCTTTTG	60.036	20	134	9641	9774	CACCGAGGCAGACTACATGG	60.179	20	GCCTGGAATTGCCCCTTTTG	60.036	20	160	9615	9774
Cluster-3531.1369	(GCC)8	24	8000	8023	TCCGTCAACAAAGCAGCTCT	59.893	20	GACGATGGCGACTTGTCCTT	60.39	20	178	7892	8069	CTGAGAGTCCAGGCATCACC	59.822	20	GACGATGGCGACTTGTCCTT	60.39	20	268	7802	8069	CCTGAGAGTCCAGGCATCAC	59.822	20	GACGATGGCGACTTGTCCTT	60.39	20	269	7801	8069
Cluster-3531.1370	(CGT)5	15	1131	1145	CTGTGGGTGGTGGATTCGTC	60.674	20	CGCATTCCTCTTCCCCTTGT	60.035	20	211	1093	1303	CTGTGGGTGGTGGATTCGTC	60.674	20	CTCGACGATTCACCCAGCTT	60.109	20	182	1093	1274	CTGTGGGTGGTGGATTCGTC	60.674	20	TCTTCCCCTTGTCTCCCTCC	60.253	20	203	1093	1295
Cluster-3531.1371	(C)11	11	3627	3637	AGGAGGTTGCGCAACTGTTA	59.892	20	ATCGCGCCTCTCTTTCTAGC	59.969	20	270	3393	3662	CGAAACTGGGGTTCATTGCG	60.11	20	ATCGCGCCTCTCTTTCTAGC	59.969	20	100	3563	3662	CCGATTGGCTTTCTGCAAGG	59.828	20	ATCGCGCCTCTCTTTCTAGC	59.969	20	193	3470	3662
Cluster-3531.1371	(CG)6	12	207	218	GGGACGCCGATGAGACAC	60.203	18	CCATCGACGGGTTCCTCTG	59.858	19	200	185	384	GATCCAGCCCGCCAGAAG	60.203	18	CCATCGACGGGTTCCTCTG	59.858	19	225	160	384	TTCTCGACAGAGGTCTCCGT	59.964	20	GTGGATCCGGGTCCCTGG	61.48	18	173	70	242
Cluster-3531.1377	(GCT)5	15	73	87	CGAGTCCTTTGGGGTGAGTC	60.037	20	CCTTGGATCCCGACTATGGC	59.965	20	214	16	229	CGAGTCCTTTGGGGTGAGTC	60.037	20	GCCTTGGATCCCGACTATGG	59.965	20	215	16	230	CGAGTCCTTTGGGGTGAGTC	60.037	20	CATTTGCGTCCATCACACGG	60.179	20	178	16	193
Cluster-3531.138	(GGT)5	15	1673	1687	ACTCCTTGAGGCCAAAGAGC	59.963	20	CGACGACCTCGACCTTTCAA	60.04	20	271	1451	1721	GACTTGGTCGTGGGATCAGG	60.108	20	ACACCCTCTCCTCCTCCATC	60.032	20	187	1592	1778	GCTGCAGCGTCTCAAAGTTC	60.11	20	ACACCCTCTCCTCCTCCATC	60.032	20	150	1629	1778
Cluster-3531.138	(GCT)8	24	2379	2402	TGGAGGGGAGATGTTGGGAT	59.954	20	TGTGATACTGCAGCGGTACTC	59.866	21	152	2275	2426	TGGAGGGGAGATGTTGGGAT	59.954	20	CTGTGATACTGCAGCGGTACT	59.865	21	153	2275	2427	TGGAGGGGAGATGTTGGGAT	59.954	20	TGTGATACTGCAGCGGTACT	58.817	20	152	2275	2426
Cluster-3531.1381	(GCTC)5	20	7656	7675	GAGATCAGCGCAGACGAAGA	59.9	20	TCCGCTAAAAAGCCCCCTTT	59.886	20	205	7582	7786	TATCTCCTCGCGTCTCGACT	59.896	20	TCCGCTAAAAAGCCCCCTTT	59.886	20	157	7630	7786	GGAACCTAGCGAGATCAGCG	60.318	20	TCCGCTAAAAAGCCCCCTTT	59.886	20	215	7572	7786
Cluster-3531.1383	(TCAG)5	20	78	97	ACGTTTCTCGGTCCTTACTTGT	59.637	22	AGTCTGGGACTCTGGGTGTT	60.105	20	251	38	288	ACGTTTCTCGGTCCTTACTTGT	59.637	22	TGCGATGCGTGTAAGTGGTA	59.756	20	186	38	223	ACGTTTCTCGGTCCTTACTTGT	59.637	22	TGTATGAGACGTGTGGGCTG	59.754	20	219	38	256
Cluster-3531.1383	(C)13	13	1409	1421	CCGTGCAGGAGGTGTATCTC	59.897	20	CGCTCAATGACCAATCTGCG	59.973	20	241	1329	1569	CCGTGCAGGAGGTGTATCTC	59.897	20	CGCGCTCAATGACCAATCTG	59.973	20	243	1329	1571	CCGTGCAGGAGGTGTATCTC	59.897	20	GCGTGAAAGCAACCTGAAGG	60.04	20	212	1329	1540
Cluster-3531.1383	(GTC)6	18	755	772	CTCTCCTTCTCGCAGACGAC	59.902	20	ACCAATCACAGACTCGCCAA	59.604	20	177	620	796	AACAACGACGACGAAAAGCC	59.697	20	ACCAATCACAGACTCGCCAA	59.604	20	237	560	796	ATCCCTCAACAACGACGACG	60.388	20	ACCAATCACAGACTCGCCAA	59.604	20	244	553	796
Cluster-3531.1383	(GCT)5	15	1005	1019	TCTGTGATTGGTAGCAGCGC	60.741	20	GCCTTGGATGTCGATGACGA	60.179	20	276	785	1060	CTACCTCGTCTGACCCGGA	60.078	19	GAAGGATTCGACTTTGGCGC	59.903	20	176	963	1138	TCTACCTCGTCTGACCCGG	60.078	19	GAAGGATTCGACTTTGGCGC	59.903	20	177	962	1138
Cluster-3531.1383	(GCG)5	15	3039	3053	TTTACGGGCTCATCCTCGTG	59.825	20	CCAAGGCGGAAAAGAAGCAC	60.039	20	223	2939	3161	CTCATCCTCGTGCTTGCTCT	59.825	20	CCAAGGCGGAAAAGAAGCAC	60.039	20	215	2947	3161	CCTTTACGGGCTCATCCTCG	60.249	20	CCAAGGCGGAAAAGAAGCAC	60.039	20	225	2937	3161
Cluster-3531.1390	(AGC)5	15	2395	2409	GACATCACCAACACAACGCC	60.04	20	CTTCTCGAAGGGGGTGCG	60.126	18	250	2215	2464	GACATCACCAACACAACGCC	60.04	20	CGCTTCTCGAAGGGGGTG	60.126	18	252	2215	2466	GACATCACCAACACAACGCC	60.04	20	CCAGACGCGCTTCTCGAA	60.126	18	259	2215	2473
Cluster-3531.1391	(CGG)5	15	4613	4627	GCAAATGTCTGCTCGGTGAG	59.555	20	CAATCCATCGCCGTTCATCG	59.767	20	234	4491	4724	CGCAAATGTCTGCTCGGTG	59.867	19	CAATCCATCGCCGTTCATCG	59.767	20	235	4490	4724	CTGCGCAAATGTCTGCTCG	60.226	19	CAATCCATCGCCGTTCATCG	59.767	20	238	4487	4724
Cluster-3531.1397	(ACG)9	27	74	100	CTTGTGGACCGTCTCCGAC	60.081	19	GGCTTGTAGAGGATGACGGG	59.895	20	255	4	258	CTTGTGGACCGTCTCCGAC	60.081	19	CTGTCGGAGTGCATCGTGAT	60.179	20	180	4	183	CTTGTGGACCGTCTCCGAC	60.081	19	GACGAGGAGTCTTCGGAAGC	60.179	20	138	4	141
Cluster-3531.1408	(GTC)5	15	2318	2332	GACGTCCATAGCTCCTTCCG	59.969	20	CTGGGATGCAGGACGACTTT	60.036	20	263	2104	2366	CGACGTCCATAGCTCCTTCC	59.969	20	CTGGGATGCAGGACGACTTT	60.036	20	264	2103	2366	GACGTCCATAGCTCCTTCCG	59.969	20	GGGATGCAGGACGACTTTGA	60.036	20	261	2104	2364
Cluster-3531.1411	(CCAG)6	24	46	69	GACCGACCACTCAGCCAG	59.737	18	TATTGCTTGGGGCGGATGTT	60.034	20	179	23	201	GACCGACCACTCAGCCAG	59.737	18	TGAATGAGAGCAACCGGGTC	60.036	20	232	23	254	GACCGACCACTCAGCCAG	59.737	18	ATGTATTGCTTGGGGCGGAT	59.814	20	182	23	204
Cluster-3531.1411	(GT)9	18	3581	3598	GGTTTTTGGCACTAGCGAGC	60.11	20	CCGGTAGGCGGCAGTATTAA	59.61	20	211	3440	3650	GTTCCTGGCGTTGCTGATTC	59.831	20	CCGGTAGGCGGCAGTATTAA	59.61	20	189	3462	3650	GCGTTGCTGATTCGTGTCTG	60.179	20	CCGGTAGGCGGCAGTATTAA	59.61	20	182	3469	3650
Cluster-3531.1414	(GCG)5	15	707	721	TGGAGGATGCAGGAACAACG	60.322	20	AGTCTGGCGAGGTGACAAAG	59.966	20	251	611	861	CGTGGAGGATGCAGGAACAA	60.322	20	AGTCTGGCGAGGTGACAAAG	59.966	20	253	609	861	TGGAGGATGCAGGAACAACG	60.322	20	TAACGACGTGGGTGAATGGG	60.037	20	199	611	809
Cluster-3531.142	(GC)7	14	453	466	GAGCCGCATCTGTTTGAACC	59.831	20	AAGAACCTGGTCGCCAACAA	60.107	20	203	322	524	CGAGCCGCATCTGTTTGAAC	60.179	20	AAGAACCTGGTCGCCAACAA	60.107	20	204	321	524	CAAATGGTTTGCCGTGTCCC	60.319	20	GTTTGGACAACACGGCGTAC	60.042	20	273	405	677
Cluster-3531.1433	(T)19	19	1785	1803	AGACGACGAGCTGGACATTG	60.109	20	TCGTCACGGTTGTTCTAGCG	60.386	20	251	1663	1913	AGACGACGAGCTGGACATTG	60.109	20	CGGTCTTGGTCGGGTGAAAA	60.533	20	277	1663	1939	AGACGACGAGCTGGACATTG	60.109	20	TACCCCGTGAGTTTGATCCG	59.467	20	222	1663	1884
Cluster-3531.1440	(GTGAGT)5	30	817	846	GGGCGTAGAACCCTACCCTA	60.106	20	TGAGCTCCTGTCTACGACCA	59.962	20	239	731	969	GGGCGTAGAACCCTACCCTA	60.106	20	AGCTCCTGTCTACGACCACT	59.962	20	237	731	967	GGGCGTAGAACCCTACCCTA	60.106	20	CGCCGATTCCCATGTCTACA	59.896	20	271	731	1001
Cluster-3531.1440	(GGC)5	15	1059	1073	TGTAGACATGGGAATCGGCG	59.896	20	GCCAACAGCCTCAACCAAAA	59.536	20	243	982	1224	TGTAGACATGGGAATCGGCG	59.896	20	CAACCAAAAGTACGGGCTCG	59.484	20	232	982	1213	TGTAGACATGGGAATCGGCG	59.896	20	TAATGCCAATGCTGATGCCG	59.33	20	139	982	1120
Cluster-3531.1446	(GA)13	26	1042	1067	GATGTTGACGATGATGCCGC	60.042	20	GCCGACTACGAGCGACTATC	60.111	20	200	924	1123	GATGTTGACGATGATGCCGC	60.042	20	CCGACTACGAGCGACTATCG	59.839	20	199	924	1122	GATGTTGACGATGATGCCGC	60.042	20	CTACGAGCGACTATCGAGCG	60.179	20	195	924	1118
Cluster-3531.1457	(ACA)5	15	337	351	ATCTAGCGCACCGTATCGTC	59.762	20	TGAAGGTTCCACGTAGTCGC	60.039	20	256	313	568	GATCTAGCGCACCGTATCGT	59.762	20	TGAAGGTTCCACGTAGTCGC	60.039	20	257	312	568	ATCTAGCGCACCGTATCGTC	59.762	20	AAGGTTCCACGTAGTCGCTC	59.757	20	254	313	566
Cluster-3531.1464	(GC)6attgcatgtacagat(AG)9	45	2111	2155	GCGGGCGTGTATTTGTTTGT	60.04	20	ACCGCTACCAATGTTGCTGT	60.251	20	258	1970	2227	GCGGGCGTGTATTTGTTTGT	60.04	20	AGACCGCTACCAATGTTGCT	59.675	20	260	1970	2229	GCGGGCGTGTATTTGTTTGT	60.04	20	ATTCTTCGACCGTGAACCCG	60.389	20	230	1970	2199
Cluster-3531.1467	(GT)6	12	2234	2245	CACGTCGGGTCTTGAGACAA	59.968	20	ACTAACTCACGGAGCAGCAC	60.038	20	274	2072	2345	TTGTCACGTCGGGTCTTGAG	59.968	20	ACTAACTCACGGAGCAGCAC	60.038	20	278	2068	2345	GTCGGGTCTTGAGACAACGT	59.968	20	ACTAACTCACGGAGCAGCAC	60.038	20	271	2075	2345
Cluster-3531.1467	(T)10	10	1961	1970	GGCACATTTGGAGCAAGCAA	59.966	20	CTCAAGACCCGACGTGACAA	59.968	20	172	1916	2087	GGCACATTTGGAGCAAGCAA	59.966	20	TTGTCTCAAGACCCGACGTG	59.968	20	176	1916	2091	GGCACATTTGGAGCAAGCAA	59.966	20	GTTGTCTCAAGACCCGACGT	59.968	20	177	1916	2092
Cluster-3531.1467	(ACA)6	18	68	85	TTTTTCTCTGCATGGTGCCG	59.402	20	TTGTTTGCCCATGTTCTGCG	59.968	20	170	0	169	TTTTTCTCTGCATGGTGCCG	59.402	20	GTGGGAAGGAACCGTCTCTG	60.037	20	117	0	116	TTTTTCTCTGCATGGTGCCG	59.402	20	AGGAACCGTCTCTGGTCAGA	59.887	20	111	0	110
Cluster-3531.1474	(A)10	10	2491	2500	GAGGGCACAATCCAGGTTCA	59.962	20	CAGGTTCTCGCTTCGGTTCT	60.038	20	209	2424	2632	GAGGGCACAATCCAGGTTCA	59.962	20	TCAGGTTCTCGCTTCGGTTC	60.039	20	210	2424	2633	GTACTCGATGGGCCAGACTG	59.897	20	CAGGTTCTCGCTTCGGTTCT	60.038	20	244	2389	2632
Cluster-3531.1478	(GCC)5	15	348	362	CGACGACCACTTGTTCCTCA	59.968	20	TTGTTCCAGAAGTAGCGGGC	60.321	20	267	139	405	ACGACGACCACTTGTTCCTC	59.968	20	TTGTTCCAGAAGTAGCGGGC	60.321	20	268	138	405	GACGACGACCACTTGTTCCT	59.968	20	TTGTTCCAGAAGTAGCGGGC	60.321	20	269	137	405
Cluster-3531.1481	(AC)7aacaagcacacgacactcacctacag(AC)9	58	4332	4389	GATTTGTTCAACGGCGTGCT	60.04	20	TTTTACCTAGCCCGTCTCGC	59.826	20	160	4272	4431	GATTTGTTCAACGGCGTGCT	60.04	20	TCCGCCGTGTCTGTCTTTTT	60.179	20	176	4272	4447	GATTTGTTCAACGGCGTGCT	60.04	20	GCGTGTGTGAGAGTGTCTGT	60.249	20	142	4272	4413
Cluster-3531.1488	(CGG)8	24	472	495	GTCGACATGGCCTCCTTCTT	59.749	20	GGTCGATGATGTCCTCCTCG	59.688	20	265	400	664	CTCCTCAACCAGCTCAGCAG	60.391	20	GGTCGATGATGTCCTCCTCG	59.688	20	241	424	664	TCGACATGGCCTCCTTCTTC	59.463	20	GGTCGATGATGTCCTCCTCG	59.688	20	264	401	664
Cluster-3531.1489	(A)10	10	890	899	TGACCGACTATCGCGGAATG	59.97	20	CGCCCATGATGACAATGCTG	59.97	20	224	852	1075	GACCGACTATCGCGGAATGT	59.97	20	CGCCCATGATGACAATGCTG	59.97	20	223	853	1075	TGACCGACTATCGCGGAATG	59.97	20	CCGTGAAGGCGTTCGTAGTA	59.831	20	153	852	1004
Cluster-3531.149	(GGT)6	18	176	193	ACGTGCTGAATCCGAACCAT	60.036	20	CTTCTGTTGCGGCGTTTGTT	60.248	20	179	41	219	CTGTCGGTATGGTTCGTGCT	60.109	20	CTTCTGTTGCGGCGTTTGTT	60.248	20	141	79	219	TGTCGGTATGGTTCGTGCTC	60.109	20	CTTCTGTTGCGGCGTTTGTT	60.248	20	140	80	219
Cluster-3531.1497	(TC)8	16	143	158	CAACCCTCCCTCACCGTTC	60.004	19	GGGAATGTACGAGGTAGCGG	59.968	20	190	99	288	CGACGATCCATCCGTCCAG	60.008	19	GGGAATGTACGAGGTAGCGG	59.968	20	256	33	288	GACGACGATCCATCCGTCC	60.009	19	GGGAATGTACGAGGTAGCGG	59.968	20	258	31	288
Cluster-3531.15	(CAG)9	27	389	415	ATATACTCCAACTCGGGCGC	59.683	20	CGGCCGCGTCTCAAAGTATA	60.249	20	231	229	459	ATATACTCCAACTCGGGCGC	59.683	20	CTCAAAGTATAAGGCGGCGC	59.418	20	222	229	450	ATATACTCCAACTCGGGCGC	59.683	20	CGGTGTGGACGAGTGTCTC	60.081	19	274	229	502
Cluster-3531.15	(TC)7	14	2552	2565	CCAGTAGGGGAGCGGTATCT	60.179	20	AAAATGCCCGCCAAACCTTC	59.965	20	142	2526	2667	CCAGTAGGGGAGCGGTATCT	60.179	20	TTACCGGGTGTTCATCCAGC	60.036	20	175	2526	2700	CCAGTAGGGGAGCGGTATCT	60.179	20	ACGTTACCGGGTGTTCATCC	60.037	20	178	2526	2703
Cluster-3531.15	(GGC)7	21	2138	2158	GGCCCGCCTCAGAACATATT	60.179	20	GCTGTAGTCGTCCTGCTTCT	59.472	20	252	2017	2268	AACATATTCGGGCCGTCAGG	60.179	20	GCTGTAGTCGTCCTGCTTCT	59.472	20	240	2029	2268	GGCCCGCCTCAGAACATATT	60.179	20	CGCTGTAGTCGTCCTGCTTC	60.799	20	253	2017	2269
Cluster-3531.1501	(GCT)6	18	430	447	CGAAACGGAGCCTTCCTTCT	60.037	20	CAACAACTGACAGCGGTGTG	59.972	20	169	341	509	CTTCGAAACGGAGCCTTCCT	60.037	20	CAACAACTGACAGCGGTGTG	59.972	20	172	338	509	TCGAAACGGAGCCTTCCTTC	60.038	20	CAACAACTGACAGCGGTGTG	59.972	20	170	340	509
Cluster-3531.1503	(GCC)7	21	227	247	TGGGTCGAGTCATTGAAGCC	60.036	20	GGCGTGGATACTTGGGTTGA	60.036	20	131	160	290	TGCATGCAGAACCATGTCCT	59.961	20	GGCGTGGATACTTGGGTTGA	60.036	20	205	86	290	CCGCGCAACGTTGTCATATT	59.904	20	GGCGTGGATACTTGGGTTGA	60.036	20	224	67	290
Cluster-3531.1506	(CCT)5	15	1661	1675	CGGAGATGGAGAGGGAGTGA	60.106	20	TGTGCTCTGTTTTGGCGTTG	59.9	20	217	1528	1744	CGGAGATGGAGAGGGAGTGA	60.106	20	CCGTTTAGACCTCGCGTGTA	59.831	20	240	1528	1767	CCTCATACACACAGACGGGG	59.824	20	TGTGCTCTGTTTTGGCGTTG	59.9	20	192	1553	1744
Cluster-3531.1509	(GGT)5	15	2738	2752	GAGGTGCTATCCTATCGCGG	59.829	20	TTTTCCTGCACCACCCAGAG	60.179	20	254	2599	2852	GGAGGTGCTATCCTATCGCG	59.829	20	TTTTCCTGCACCACCCAGAG	60.179	20	255	2598	2852	CTCGAGAAACAAAACGGCGG	60.111	20	CGCTACCACCACCACCATAA	59.749	20	278	2550	2827
Cluster-3531.1511	(CAG)5	15	1624	1638	AGCACCTCCAGCATCAGATG	59.819	20	GGGTCTGGGACATGAGCTTC	60.107	20	258	1561	1818	CAGCACCTCCAGCATCAGAT	59.819	20	GGGTCTGGGACATGAGCTTC	60.107	20	259	1560	1818	CAGCAGCTTCAGCAACAACA	59.617	20	GGGTCTGGGACATGAGCTTC	60.107	20	220	1599	1818
Cluster-3531.1511	(CAG)5gc(GCA)7acaacaa(CAG)5	60	3163	3222	GGGACCTGAAGATGTGGCTC	60.107	20	CCGTTGCATGGCCATTTTCT	59.753	20	278	2980	3257	GAGGGACCTGAAGATGTGGC	60.107	20	CCGTTGCATGGCCATTTTCT	59.753	20	280	2978	3257	GACCTGAAGATGTGGCTCGG	60.461	20	CCGTTGCATGGCCATTTTCT	59.753	20	276	2982	3257
Cluster-3531.1511	(CAG)5c(CGG)6	34	4393	4426	TGGAAAGCATGGCGATGGAT	60.107	20	CCTTGGCAGAACCCTTTTGC	59.966	20	252	4297	4548	TGGAAAGCATGGCGATGGAT	60.107	20	GCCTTGGCAGAACCCTTTTG	59.966	20	253	4297	4549	TGGAAAGCATGGCGATGGAT	60.107	20	ATCTTGTTCAGTGCCTGCGA	59.965	20	226	4297	4522
Cluster-3531.1512	(A)12	12	1027	1038	TTAACACCGCAGAGAGACGG	59.757	20	GCGACATGACATGGCATGAC	59.971	20	229	990	1218	CATGCCATCTGTCGATGCAC	59.693	20	GCGACATGACATGGCATGAC	59.971	20	280	939	1218	TTAACACCGCAGAGAGACGG	59.757	20	TGGCCGGGTCCTTTATGATG	59.817	20	265	990	1254
Cluster-3531.1515	(GT)18	36	5538	5573	ATGTCATTGCAAAAGCGCGT	60.039	20	GCTCCTCGGAATAGAGCGAC	60.04	20	267	5430	5696	CCGGCAGCATAATAAACCGC	60.04	20	GCTCCTCGGAATAGAGCGAC	60.04	20	218	5479	5696	AAAGCGCGTATACTCGTCGT	59.902	20	GCTCCTCGGAATAGAGCGAC	60.04	20	256	5441	5696
Cluster-3531.1515	(A)10	10	6059	6068	CGCTGCAGATGAGAGCCATA	59.967	20	CCTCGTTTTCTGGTCGGTGA	59.967	20	160	5955	6114	CGCTGCAGATGAGAGCCATA	59.967	20	ATACTGTTCGCCACCGTGTT	59.966	20	254	5955	6208	AGTGGATGAGTGATGCGCAA	60.036	20	CCTCGTTTTCTGGTCGGTGA	59.967	20	110	6005	6114
Cluster-3531.1522	(C)11	11	1277	1287	TCGTTCTCGGATCCCAGCTA	60.107	20	CCCTCTCCCGAGAAAAGAGC	59.823	20	255	1146	1400	TCGTTCTCGGATCCCAGCTA	60.107	20	GCCCTCTCCCGAGAAAAGAG	59.823	20	256	1146	1401	CTCAACGAGCCTCAGACTGG	60.109	20	CCCTCTCCCGAGAAAAGAGC	59.823	20	279	1122	1400
Cluster-3531.1526	(CG)6	12	445	456	CACTGCTTCCAGAGAGCTCC	60.108	20	GTGGATGTTGTTGGCGTGTC	60.04	20	279	387	665	CCACTGCTTCCAGAGAGCTC	60.108	20	GTGGATGTTGTTGGCGTGTC	60.04	20	280	386	665	TGCAGCTCAATCAGTCAGCA	59.964	20	CTGGCAGGTATCGAGTGTGG	60.179	20	225	305	529
Cluster-3531.1526	(CAC)7(CGC)5	36	669	704	GACACGCCAACAACATCCAC	60.04	20	ATTCGAGGCAGTGTCAGTCG	60.109	20	256	646	901	GACACGCCAACAACATCCAC	60.04	20	CGAGATTCGAGGCAGTGTCA	59.829	20	260	646	905	CACGACACGCCAACAACATC	60.384	20	ATTCGAGGCAGTGTCAGTCG	60.109	20	259	643	901
Cluster-3531.1526	(CTG)9	27	242	268	TCGGTCTGGTACGTTTGCTC	60.039	20	TGCTGACTGATTGAGCTGCA	59.964	20	145	180	324	TCGTCGGTCTGGTACGTTTG	60.04	20	TGCTGACTGATTGAGCTGCA	59.964	20	148	177	324	TCGGTCTGGTACGTTTGCTC	60.039	20	GAGCTCTCTGGAAGCAGTGG	60.108	20	226	180	405
Cluster-3531.1528	(CCA)5	15	55	69	GTGGCTCGATGATGCATTGG	59.69	20	ACCCGTCCGCTCATTGTATC	59.896	20	260	7	266	GTGGCTCGATGATGCATTGG	59.69	20	GACCCGTCCGCTCATTGTAT	59.896	20	261	7	267	GTGGCTCGATGATGCATTGG	59.69	20	CCTTCACCGGACCCTGATTC	60.108	20	167	7	173
Cluster-3531.153	(CCT)5	15	828	842	CCTTGGTTAGGCAGAACGGT	59.964	20	GCCTGAATACCCAACAGCCT	60.034	20	247	730	976	CCTTGGTTAGGCAGAACGGT	59.964	20	GCTTTTCGGTGGTGACGTTC	60.042	20	270	730	999	TGTCTTCCTCTCCACCCACA	60.105	20	GCCTGAATACCCAACAGCCT	60.034	20	192	785	976
Cluster-3531.153	(TCG)5	15	1724	1738	GGCTGACCATGCTCTTGAGT	60.036	20	TCTCCAAGTTCGGTGCTTCC	59.965	20	201	1616	1816	TGGCTGACCATGCTCTTGAG	60.036	20	TCTCCAAGTTCGGTGCTTCC	59.965	20	202	1615	1816	TTTTCCTCGTCTTCGTCGGG	60.039	20	TCGGACGAACATGCAGTCAA	59.967	20	269	1699	1967
Cluster-3531.1533	(C)11	11	168	178	GGCATGTGTTGATACGACGC	59.974	20	GCTCAATCTGCTCCCTGTGT	60.036	20	240	126	365	GCGGCATGTGTTGATACGAC	59.974	20	GCTCAATCTGCTCCCTGTGT	60.036	20	242	124	365	GACGCGGCATGTGTTGATAC	59.974	20	GCTCAATCTGCTCCCTGTGT	60.036	20	245	121	365
Cluster-3531.1534	(CCG)5	15	2140	2154	CATACCGATATCCTGCCCCG	59.824	20	GGCGATACCAAGTGAGCTGA	59.824	20	191	2102	2292	CATACCGATATCCTGCCCCG	59.824	20	TTAGGTGTGGTTCAGGTGCG	60.25	20	163	2102	2264	CATACCGATATCCTGCCCCG	59.824	20	GTGGGCTGGAGAGAAAGAGG	59.748	20	267	2102	2368
Cluster-3531.1535	(CGG)7	21	1530	1550	GTCAAGATGGGATGCAAGGC	59.257	20	TAGAGGTCGACCAGCGTGTA	60.036	20	223	1462	1684	GTCAAGATGGGATGCAAGGC	59.257	20	GAGGTCGACCAGCGTGTAAA	60.039	20	221	1462	1682	TCAAGATGGGATGCAAGGCG	60.749	20	TAGAGGTCGACCAGCGTGTA	60.036	20	222	1463	1684
Cluster-3531.1543	(CGC)5	15	726	740	GTTCTCGATGCGCGTGTTAC	59.977	20	ATAGTGCAGCTGGACGATCG	59.969	20	179	612	790	ACGTTGACAGCGCACTTAGA	59.968	20	ATAGTGCAGCTGGACGATCG	59.969	20	242	549	790	GTTCTCGATGCGCGTGTTAC	59.977	20	GACGATCGGAAGGGTCTGAC	59.899	20	167	612	778
Cluster-3531.155	(CGAGA)5	25	2749	2773	CAGATATCTCTGGCCAGGCG	60.038	20	GACCCTCCGCTTAGTGGATG	59.895	20	275	2714	2988	CAGATATCTCTGGCCAGGCG	60.038	20	AATAAGGAAGACGGCCTGCC	60.107	20	210	2714	2923	CAGATATCTCTGGCCAGGCG	60.038	20	TTAGCACTGCTACCGAGTGC	60.109	20	250	2714	2963
Cluster-3531.1551	(AAG)6	18	913	930	AAGGTCGAGGAGAAGGACGA	59.962	20	TTGTCGATCCTGGCCAGAAC	60.036	20	116	888	1003	AAGGTCGAGGAGAAGGACGA	59.962	20	GTTGTCGATCCTGGCCAGAA	60.036	20	117	888	1004	GATGTGCAAGGACCCCAAGA	59.962	20	TTGTCGATCCTGGCCAGAAC	60.036	20	219	785	1003
Cluster-3531.1553	(CGC)5	15	245	259	AGCACTACCAAGGTTGAGGC	59.963	20	TCCAGGTCCAGAAGTTTGCC	59.89	20	260	80	339	AGCACTACCAAGGTTGAGGC	59.963	20	CCAGGTCCAGAAGTTTGCCA	60.179	20	259	80	338	ACCCAGCACTACCAAGGTTG	59.89	20	TCCAGGTCCAGAAGTTTGCC	59.89	20	264	76	339
Cluster-3531.1558	(CCA)6	18	86	103	CCAACCCCTCCATCCTCATT	59.071	20	GAACGGATCGGATCAGGGTC	59.968	20	163	17	179	CCCCTCCATCCTCATTCTCC	58.937	20	GAACGGATCGGATCAGGGTC	59.968	20	159	21	179	CCAACCCCTCCATCCTCATTC	60.134	21	GAACGGATCGGATCAGGGTC	59.968	20	163	17	179
Cluster-3531.1558	(TGC)6	18	3145	3162	GTATACGACCAGGCGCAAGA	59.898	20	CGAGGAGCTGGCTAAGAAGG	59.896	20	133	3080	3212	GCGGATGAGGATGAAGAGCA	59.894	20	CGAGGAGCTGGCTAAGAAGG	59.896	20	172	3041	3212	TGCGGATGAGGATGAAGAGC	59.894	20	CGAGGAGCTGGCTAAGAAGG	59.896	20	173	3040	3212
Cluster-3531.1566	(CGG)5	15	471	485	CCAAAGGGGTCATACGGCTT	60.034	20	GGAGATGCTCGACTCGCTC	60.009	19	213	385	597	CCAAAGGGGTCATACGGCTT	60.034	20	GAGGAGATGCTCGACTCGC	60.009	19	215	385	599	CCAAAGGGGTCATACGGCTT	60.034	20	GCGAGGAGATGCTCGACTC	60.009	19	217	385	601
Cluster-3531.1568	(CAG)5	15	814	828	ATGCAAGACTACGGCAACCA	59.964	20	CAGCGAGCTAATGGTGTCGA	60.179	20	198	741	938	ATGCAAGACTACGGCAACCA	59.964	20	TCGAGGAATTCTGCTTGCGA	59.754	20	131	741	871	ATGCAAGACTACGGCAACCA	59.964	20	ACAAAGTTGTTGAGCTGCGC	60.249	20	257	741	997
Cluster-3531.1569	(AG)6	12	173	184	GCGGGATGATAAGGTAGCCC	60.036	20	GAGGAGAGCTGGACATGACG	59.898	20	233	121	353	GCGGGATGATAAGGTAGCCC	60.036	20	CGAGGAGAGCTGGACATGAC	59.898	20	234	121	354	GGCGGGATGATAAGGTAGCC	60.036	20	GAGGAGAGCTGGACATGACG	59.898	20	234	120	353
Cluster-3531.1569	(A)14	14	911	924	GGCTTGCTCCGAATGCAAAT	59.826	20	TGGAAGAGTTTACGGTGGGC	59.964	20	239	884	1122	GGCTTGCTCCGAATGCAAAT	59.826	20	GGAGTGTCTCTGTCGCTTCC	60.109	20	202	884	1085	GGCTTGCTCCGAATGCAAAT	59.826	20	GTCTGGAGTGTCTCTGTCGC	60.11	20	206	884	1089
Cluster-3531.157	(CT)6	12	2002	2013	CTGGAAGAGGAACGACAGCC	60.39	20	GCATTCCAACCACCAACACC	59.967	20	280	1827	2106	CTGGAAGAGGAACGACAGCC	60.39	20	CACTCACTTTCCTCCGTCCC	60.037	20	261	1827	2087	CTGGAAGAGGAACGACAGCC	60.39	20	CCACTCACTTTCCTCCGTCC	60.037	20	262	1827	2088
Cluster-3531.157	(GGCG)5	20	2176	2195	GGTGTTGGTGGTTGGAATGC	59.967	20	TCTCGTCGTCATTGTCACCG	60.11	20	151	2087	2237	GGACGGAGGAAAGTGAGTGG	60.037	20	TCTCGTCGTCATTGTCACCG	60.11	20	169	2069	2237	GGGACGGAGGAAAGTGAGTG	60.037	20	TCTCGTCGTCATTGTCACCG	60.11	20	170	2068	2237
Cluster-3531.157	(CCG)5	15	1709	1723	TGATGGTGCTGGTGAAGGTG	60.251	20	GGCTGTCGTTCCTCTTCCAG	60.39	20	195	1652	1846	GGTGGTTGTGTACTGGCCAT	60.251	20	GGCTGTCGTTCCTCTTCCAG	60.39	20	161	1686	1846	CGTCATGATGGTGCTGGTGA	60.392	20	GGCTGTCGTTCCTCTTCCAG	60.39	20	200	1647	1846
Cluster-3531.1575	(A)15	15	1285	1299	GGATGTCATTCACCGGAGCA	60.108	20	GCAGAGTCTCCAGTCGATCG	59.971	20	228	1108	1335	ACGGATGTCATTCACCGGAG	59.824	20	GCAGAGTCTCCAGTCGATCG	59.971	20	230	1106	1335	CATACTGGTGGCTCGACTGG	60.179	20	GCAGAGTCTCCAGTCGATCG	59.971	20	210	1126	1335
Cluster-3531.1582	(CGC)5	15	1613	1627	CTCAACTCCCAGGCCCAAAA	60.179	20	AGGGTTATTGTTGGCCGAGG	60.034	20	148	1548	1695	CTCAACTCCCAGGCCCAAAA	60.179	20	GGAGGGTTATTGTTGGCCGA	60.035	20	150	1548	1697	ATACGAGCGAAGTCGGCATC	60.318	20	AGGGTTATTGTTGGCCGAGG	60.034	20	259	1437	1695
Cluster-3531.1584	(CGC)5	15	1755	1769	TTCAGCTGCCTGTCAGTCTG	59.966	20	GGGTAGATGTGACTCGCGAG	59.97	20	124	1707	1830	TTCAGCTGCCTGTCAGTCTG	59.966	20	CAGGGGTTGAGCCAGAATGT	59.961	20	227	1707	1933	TTCAGCTGCCTGTCAGTCTG	59.966	20	TACGAGACGGTGCAATCGAG	59.902	20	202	1707	1908
Cluster-3531.159	(CGC)5	15	1557	1571	GAGGAGATGGAGGCTGGTTC	59.532	20	CTGATTAGGCGGTCCGGAC	59.932	19	280	1340	1619	AGGAGATGGAGGCTGGTTCC	60.985	20	CTGATTAGGCGGTCCGGAC	59.932	19	279	1341	1619	GAAGAAGCCCGGCTCCTG	60.125	18	ACGTCACATTTCGTCCCGAA	59.968	20	210	1534	1743
Cluster-3531.1595	(TCCG)5	20	212	231	GTCTTGACGTGTTGTGGTGC	59.972	20	ATACCACACGAGGGGATGGA	60.032	20	241	34	274	AGATGGTGGTGACCTGCATG	60.035	20	ATACCACACGAGGGGATGGA	60.032	20	211	64	274	AGATGGTGGTGACCTGCATG	60.035	20	CCTGAGGCTTGGTCGAAAGT	59.965	20	263	64	326
Cluster-3531.1595	(GCT)10	30	1929	1958	GTTCTTGAAGGTCCGCCAGT	60.25	20	AAATGTCAAACCACGTCGCC	59.69	20	220	1828	2047	CTTGAAGGTCCGCCAGTACC	60.391	20	AAATGTCAAACCACGTCGCC	59.69	20	217	1831	2047	ACCTGGTTCTTGAAGGTCCG	59.603	20	AAATGTCAAACCACGTCGCC	59.69	20	225	1823	2047
Cluster-3531.160	(C)10	10	102	111	GAAGCGAGCTGAAGGAGGAG	60.179	20	CCCTTCGTGATCGTCGTCAT	59.899	20	108	65	172	GAAGCGAGCTGAAGGAGGAG	60.179	20	TTCGTGATCGTCGTCATGCA	60.11	20	105	65	169	GAAGCGAGCTGAAGGAGGAG	60.179	20	CGACACCCATTCGCAAAGTC	59.834	20	222	65	286
Cluster-3531.1603	(CCG)5	15	136	150	CGCGTGGAACCCTAGATACC	59.968	20	AAGAGGCAGAAGAGGGCAAC	59.963	20	184	20	203	CCGCGTGGAACCCTAGATAC	59.968	20	AAGAGGCAGAAGAGGGCAAC	59.963	20	185	19	203	CGCGTGGAACCCTAGATACC	59.968	20	CTCAACAGAAGAGAGCCCGG	60.108	20	241	20	260
Cluster-3531.1604	(CGG)5	15	457	471	GGCCACCACCACCTGATG	60.362	18	GTCTGATGCTCCAGCTGCTC	60.811	20	260	287	546	GGCCACCACCACCTGATG	60.362	18	GTCTGATGCTCCAGCTGCT	59.779	19	260	287	546	GGCCACCACCACCTGATG	60.362	18	CCTGCGTCTGATGCTCCAG	60.521	19	265	287	551
Cluster-3531.1608	(GCG)8	24	1258	1281	CTCCAACAATCCGTTCCCGA	60.037	20	GTTGCCAAACTGTATGGCCG	60.109	20	193	1234	1426	CTCCAACAATCCGTTCCCGA	60.037	20	CGTTGCCAAACTGTATGGCC	60.109	20	194	1234	1427	CTCCAACAATCCGTTCCCGA	60.037	20	CCGTTGCCAAACTGTATGGC	60.109	20	195	1234	1428
Cluster-3531.1608	(CAG)12	36	1674	1709	GCCTCAGCAGCAGTTTCAAC	60.04	20	TCGGCATCTGTTGTTGCTGA	60.25	20	227	1531	1757	AGCCTCAGCAGCAGTTTCAA	60.179	20	TCGGCATCTGTTGTTGCTGA	60.25	20	228	1530	1757	GCCTCAGCAGCAGTTTCAAC	60.04	20	GATTCGTCCCCGTCTGCATT	60.462	20	275	1531	1805
Cluster-3531.1608	(TG)9	18	2229	2246	GTTTGTGAACCATGCGACCG	60.385	20	AGAAAGGTGCTCATCGGCTC	60.108	20	226	2086	2311	CGTTTGTGAACCATGCGACC	60.385	20	AGAAAGGTGCTCATCGGCTC	60.108	20	227	2085	2311	GTTTGTGAACCATGCGACCG	60.385	20	TCGGCTCGCGTAACATACAG	60.248	20	213	2086	2298
Cluster-3531.1623	(GCG)5	15	321	335	ATTCACCAGGCTCCCACAAG	59.961	20	GCTACGAGACGTACCGCTAC	60.043	20	201	185	385	ATTCACCAGGCTCCCACAAG	59.961	20	GAGGTCTACATTGAGCGCGA	59.899	20	268	185	452	ATTCACCAGGCTCCCACAAG	59.961	20	AGGTCTACATTGAGCGCGAC	60.179	20	267	185	451
Cluster-3531.1623	(GCA)5	15	1163	1177	GTCACGGTCACGAACTCAGT	59.97	20	GTCCTGTCCCGTCCTGTTTT	59.892	20	248	1135	1382	CGGTCACGAACTCAGTCCAA	59.968	20	GTCCTGTCCCGTCCTGTTTT	59.892	20	244	1139	1382	GTCACGGTCACGAACTCAGT	59.97	20	ACACGTACGTCATCGCAGAA	59.761	20	117	1135	1251
Cluster-3531.1623	(A)10	10	1358	1367	GTCACGGTCACGAACTCAGT	59.97	20	GTCACATCAGCAAGCCAACC	59.758	20	270	1135	1404	CGGTCACGAACTCAGTCCAA	59.968	20	GTCACATCAGCAAGCCAACC	59.758	20	266	1139	1404	TCACGAACTCAGTCCAAGGC	59.966	20	GTCACATCAGCAAGCCAACC	59.758	20	263	1142	1404
Cluster-3531.1623	(GGC)5	15	507	521	TCGCGCTCAATGTAGACCTC	59.899	20	CCTCCGCCTGTCATCTGC	60.203	18	233	433	665	GTCGCGCTCAATGTAGACCT	60.179	20	CCTCCGCCTGTCATCTGC	60.203	18	234	432	665	TCGCGCTCAATGTAGACCTC	59.899	20	GCATCACGCGCTTCATCC	59.674	18	271	433	703
Cluster-3531.1623	(GGC)5	15	632	646	TCGCGCTCAATGTAGACCTC	59.899	20	GCATCACGCGCTTCATCC	59.674	18	271	433	703	GTCGCGCTCAATGTAGACCT	60.179	20	GCATCACGCGCTTCATCC	59.674	18	272	432	703	TCGCGCTCAATGTAGACCTC	59.899	20	ATCACGCGCTTCATCCCG	60.586	18	269	433	701
Cluster-3531.1629	(GC)6	12	3311	3322	AGCAGGGACAGGAGGAGAAT	59.956	20	CTAGGCCTCAGCACTCTTCG	59.898	20	225	3275	3499	AGCAGGGACAGGAGGAGAAT	59.956	20	CCTATATTCGTCCGCCGTCC	60.109	20	201	3275	3475	AGGAATGCATAGGCCGTCAG	59.893	20	CTAGGCCTCAGCACTCTTCG	59.898	20	243	3257	3499
Cluster-3531.1630	(GGC)5	15	450	464	ACTAGTGACGCCTAGCCTGT	60.324	20	ACGTGCGATGTGTTTTGGTG	59.971	20	255	305	559	ACTAGTGACGCCTAGCCTGT	60.324	20	CACGTGCGATGTGTTTTGGT	59.971	20	256	305	560	ACTAGTGACGCCTAGCCTGT	60.324	20	GCGATGTGTTTTGGTGGGAC	60.04	20	251	305	555
Cluster-3531.1630	(CAG)6	18	235	252	CACGCCGATATACAGCCAGT	59.968	20	GGGAGAAGTTGAGGTGGTGG	59.963	20	101	179	279	CACGCCGATATACAGCCAGT	59.968	20	CGGGAGAAGTTGAGGTGGTG	60.321	20	102	179	280	CACGCCGATATACAGCCAGT	59.968	20	ACAGGCTAGGCGTCACTAGT	60.324	20	146	179	324
Cluster-3531.1631	(GCC)7	21	731	751	AATCACCGGCCTGAGTCAAG	60.036	20	CTGCTGGTTGTGGTAGGAGG	60.036	20	250	646	895	ATCAATCACCGGCCTGAGTC	59.821	20	CTGCTGGTTGTGGTAGGAGG	60.036	20	253	643	895	AATCACCGGCCTGAGTCAAG	60.036	20	GCTGGTTGTGGTAGGAGGAG	59.749	20	248	646	893
Cluster-3531.1631	(CCA)5	15	292	306	CCGCTCTCTTTCACACACCT	59.966	20	GGTCCGTTGGCGTACTGTAA	60.038	20	158	268	425	CTCAACAACCACCGCTCTCT	59.966	20	GGTCCGTTGGCGTACTGTAA	60.038	20	169	257	425	CCGCTCTCTTTCACACACCT	59.966	20	GTCTGAGCCGGTTAGGGATG	59.895	20	214	268	481
Cluster-3531.1631	(GTC)5actttcgtcgctttgcctcgacgac(CT)12	64	119	182	GCCAGCTAGCCCATCATCAT	59.962	20	AGAGAGCGGTGGTTGTTGAG	59.966	20	271	6	276	CCTACCTAACCTTGGACGCC	59.823	20	AGAGAGCGGTGGTTGTTGAG	59.966	20	240	37	276	CCTACCTAACCTTGGACGCC	59.823	20	AGGTGTGTGAAAGAGAGCGG	59.966	20	251	37	287
Cluster-3531.1632	(GAT)8	24	1100	1123	CACGTTGCCGCAGTGTTAG	59.796	19	CGCAACACCGGTGTCAATTT	59.97	20	240	1071	1310	CACGTTGCCGCAGTGTTAG	59.796	19	AGCTCCCCTTCTCATCGACT	60.033	20	279	1071	1349	GTTGCCGCAGTGTTAGCTG	59.792	19	CGCAACACCGGTGTCAATTT	59.97	20	237	1074	1310
Cluster-3531.1632	(CGG)5	15	962	976	CGTTGTTGAGCAGCACGTG	60.368	19	TCATCCCAGCTAACACTGCG	60.108	20	279	820	1098	GACAGCTCCTGCAGGTTGG	60.674	19	CCGCCCCATCATCATCATCA	59.963	20	239	891	1129	GGACAGCTCCTGCAGGTTG	60.674	19	CCGCCCCATCATCATCATCA	59.963	20	240	890	1129
Cluster-3531.1635	(TGC)5	15	1108	1122	GTCTGCAGCCTTGTCTGTCT	59.965	20	GAGAGATTCTCGGCCTCAGC	59.968	20	116	1079	1194	TCTCGTTCTCGACCGAGTCT	60.038	20	GAGAGATTCTCGGCCTCAGC	59.968	20	198	997	1194	ACTTCCGTCTTGTCGCTGAG	60.039	20	GAGAGATTCTCGGCCTCAGC	59.968	20	277	918	1194
Cluster-3531.1636	(CGT)8	24	612	635	CGAACTCCAAACCCGACGAT	60.389	20	TCTGTGGGTTGTCATTGGCA	59.815	20	247	521	767	CGAACTCCAAACCCGACGAT	60.389	20	CGACTCGGTAGGATCGCAAT	59.689	20	270	521	790	CGAACTCCAAACCCGACGAT	60.389	20	CTGTGGGTTGTCATTGGCAC	59.685	20	246	521	766
Cluster-3531.1643	(TGA)5	15	2079	2093	GAGAAGCCGCTGTAGAGGAC	59.898	20	TGACATCAAAGTCTCCCGGC	60.036	20	228	1918	2145	GAGAAGCCGCTGTAGAGGAC	59.898	20	ACATCAAAGTCTCCCGGCTC	59.749	20	226	1918	2143	GAGAAGCCGCTGTAGAGGAC	59.898	20	GACATCAAAGTCTCCCGGCT	59.749	20	227	1918	2144
Cluster-3531.1646	(ACG)6	18	565	582	AGCCAAGGGTAATCCACAGC	60.034	20	GAGGATGAGGAGCGGGATTG	59.965	20	252	418	669	AGCCAAGGGTAATCCACAGC	60.034	20	GAATGGGAGGATGAGGAGCG	59.965	20	258	418	675	AAGGGTAATCCACAGCACGG	60.035	20	GAGGATGAGGAGCGGGATTG	59.965	20	248	422	669
Cluster-3531.1646	(CGG)8	24	1756	1779	CTCCAGAAGCTCTCCGTCAC	59.828	20	GATGATGCTCTGCTTCCGGG	60.884	20	280	1545	1824	GCTCTCCGTCACCATACGAC	60.249	20	GTCTGGCGGATGATGCTCTG	60.879	20	280	1553	1832	GCTCTCCGTCACCATACGAC	60.249	20	GATGATGCTCTGCTTCCGGG	60.884	20	272	1553	1824
Cluster-3531.1647	(CTG)5	15	2961	2975	GACGCTGAGGCTCGTGATTA	59.899	20	AAAGGCCACTACCACCATGG	59.96	20	268	2834	3101	ACGCTGAGGCTCGTGATTAG	59.899	20	AAAGGCCACTACCACCATGG	59.96	20	267	2835	3101	CTCGAAGGAAGGGAGAGGGA	60.033	20	CCAGCACGAACACCAACATC	59.762	20	219	2784	3002
Cluster-3531.1649	(GCC)6	18	946	963	CCATGATGAACAACGTCGCC	59.903	20	TCCTTGTGGACGTTGACCTG	59.894	20	196	907	1102	CCCATGATGAACAACGTCGC	59.903	20	TCCTTGTGGACGTTGACCTG	59.894	20	197	906	1102	GCCCATGATGAACAACGTCG	59.903	20	TCCTTGTGGACGTTGACCTG	59.894	20	198	905	1102
Cluster-3531.1649	(TG)7	14	3964	3977	CCCCGGACGTTAGATGTACG	59.97	20	ACGAGCCAAAAACGGGAGAT	59.964	20	138	3929	4066	CGACAGCGGTCCGAATATCA	59.97	20	ACGAGCCAAAAACGGGAGAT	59.964	20	181	3886	4066	ACCAGAGTTGCCTGACGTTT	59.82	20	ACGAGCCAAAAACGGGAGAT	59.964	20	230	3837	4066
Cluster-3531.1653	(GGC)8	24	4467	4490	CGCTTCATTGACGGCATTGT	59.831	20	GAGATAAGAGCCCCGTCAGC	59.967	20	185	4416	4600	CGCTTCATTGACGGCATTGT	59.831	20	GCTGAGATAAGAGCCCCGTC	59.967	20	188	4416	4603	ACGCTTCATTGACGGCATTG	59.831	20	GAGATAAGAGCCCCGTCAGC	59.967	20	186	4415	4600
Cluster-3531.1656	(TG)7	14	4127	4140	GCAGGGGTGGTTGAATACGA	60.036	20	GCAACCTTACCAGGGCATCA	60.323	20	167	4017	4183	TGAATACGAAAGGGGGAGCG	59.823	20	GCAACCTTACCAGGGCATCA	60.323	20	156	4028	4183	CGCTCGATCAGATGCTACGA	59.764	20	GCAACCTTACCAGGGCATCA	60.323	20	280	3904	4183
Cluster-3531.1658	(T)10	10	3475	3484	AGAGCACACACACACACACA	60.036	20	AAACCCAACCCAACCCAGAG	60.106	20	235	3347	3581	GAGCACACACACACACACAC	59.903	20	AAACCCAACCCAACCCAGAG	60.106	20	234	3348	3581	TTCGGGGAGGGAAAACCAAC	60.179	20	TCATCCAATCCAACCACCGG	60.035	20	224	3422	3645
Cluster-3531.1658	(CA)9	18	3352	3369	CGCAACGATACCCCTGAAGT	60.108	20	AAACCCAACCCAACCCAGAG	60.106	20	260	3322	3581	ATTCAGCGCATACACACCCA	60.036	20	GTTGGTTTTCCCTCCCCGAA	60.179	20	162	3280	3441	TCGCAACGATACCCCTGAAG	59.825	20	AAACCCAACCCAACCCAGAG	60.106	20	261	3321	3581
Cluster-3531.1663	(C)15	15	1215	1229	AGTACTGCCAGCACAAGCAA	60.179	20	GATGCAGGGAAGGAAGGCTT	60.034	20	252	1073	1324	AGTACTGCCAGCACAAGCAA	60.179	20	GAGGGGAAGCAGCACAAGAT	60.035	20	230	1073	1302	AGTACTGCCAGCACAAGCAA	60.179	20	GTTGAGGACGATGCAGGGAA	60.036	20	261	1073	1333
Cluster-3531.1663	(TG)11	22	1007	1028	GACGGAAAGGTCCTCAAGGG	60.036	20	TTGCTTGTGCTGGCAGTACT	60.179	20	220	873	1092	GACGGAAAGGTCCTCAAGGG	60.036	20	ACAACTGCCTGACATTGGGT	59.814	20	277	873	1149	CGAAGCGCCTATGACTGTCA	60.179	20	TTGCTTGTGCTGGCAGTACT	60.179	20	164	929	1092
Cluster-3531.1665	(CGC)6	18	1652	1669	CAGGAGTGCCTCGTCATCC	59.857	19	GCGCAACAATTACAGACGCA	60.11	20	252	1490	1741	CCAGGAGTGCCTCGTCATC	59.857	19	GCGCAACAATTACAGACGCA	60.11	20	253	1489	1741	GTGCCTCGTCATCCACCTC	60.154	19	GCGCAACAATTACAGACGCA	60.11	20	247	1495	1741
Cluster-3531.1668	(C)12	12	235	246	CACCATCCACCAACATCCGA	60.036	20	GACGGACAGGCAAAAAGCTG	60.04	20	275	168	442	CACCATCCACCAACATCCGA	60.036	20	TTGCTCGTGAGTCGTGAGTC	60.04	20	219	168	386	CACCATCCACCAACATCCGA	60.036	20	CGTGAGTCGTGAGTCGTGAA	60.042	20	214	168	381
Cluster-3531.1669	(GCA)7	21	1425	1445	TGGGTTCGCGAATGTCTTGA	59.966	20	CGTGTCTTGGGGGATGACAA	59.964	20	178	1364	1541	TGGGTTCGCGAATGTCTTGA	59.966	20	TTCATGTCGTGTCTTGGGGG	59.964	20	185	1364	1548	TGGGTTCGCGAATGTCTTGA	59.966	20	TCTTGGGGGATGACAACAGC	59.962	20	174	1364	1537
Cluster-3531.1670	(T)29	29	322	350	CTTGCCGTGTGTCCTTGTTG	59.971	20	AATTGCACCGCACATCACAC	60.039	20	200	223	422	CTTGCCGTGTGTCCTTGTTG	59.971	20	CCACCACCTCTCTCTCTCCA	59.96	20	259	223	481	CTTGCCGTGTGTCCTTGTTG	59.971	20	ACCACCACCTCTCTCTCTCC	59.96	20	260	223	482
Cluster-3531.1670	(A)10	10	1097	1106	TAGTATTGCGTGCCAGCCAA	60.036	20	CACTACGTTGACCTGCCAGT	59.966	20	216	1010	1225	TTAGTATTGCGTGCCAGCCA	60.036	20	CACTACGTTGACCTGCCAGT	59.966	20	217	1009	1225	GTTTTCCGTTCTGGGCGTTC	60.041	20	CACTACGTTGACCTGCCAGT	59.966	20	258	968	1225
Cluster-3531.1681	(GGC)5	15	2644	2658	GACCACCATCTTCGGCTACG	60.528	20	TAACCCCATTGCACGAGGAC	60.036	20	219	2567	2785	CGACCACCATCTTCGGCTAC	60.528	20	TAACCCCATTGCACGAGGAC	60.036	20	220	2566	2785	GACCACCATCTTCGGCTACG	60.528	20	CCATTGCACGAGGACCTTCT	60.036	20	214	2567	2780
Cluster-3531.1695	(CAC)5	15	981	995	CTTACCGCGGAGATCAGGAC	59.969	20	CTGGACATGAGAGCGCTGAT	59.896	20	208	846	1053	ACGACGACTACTACGTTCGC	59.906	20	CTGGACATGAGAGCGCTGAT	59.896	20	133	921	1053	GCGACGACGACTACTACGTT	59.906	20	CTGGACATGAGAGCGCTGAT	59.896	20	136	918	1053
Cluster-3531.1695	(CGA)5	15	176	190	TGACGTTTACAGGGGACACG	59.968	20	CCGCGACGATCGTCTAGAAA	59.973	20	225	118	342	ACACCAGAGCTGACATCTGC	60.037	20	CCGCGACGATCGTCTAGAAA	59.973	20	265	78	342	TGACGTTTACAGGGGACACG	59.968	20	CCACCAGGTTCAAAGGCAGA	60.179	20	273	118	390
Cluster-3531.1696	(GCC)6	18	439	456	GCTCTTCTTCCCCTGCTTGT	59.963	20	AAGCTCGCCGAAAAGATTGC	59.831	20	177	336	512	GCTCTTCTTCCCCTGCTTGT	59.963	20	ATTCTCAAGGCGGATCTGGC	60.179	20	219	336	554	GTGCTTCTTCTTCTTGCCGC	60.11	20	AAGCTCGCCGAAAAGATTGC	59.831	20	159	354	512
Cluster-3531.1696	(CT)6	12	242	253	TCGTCTCCATCGATGCTGTG	59.899	20	ACAAGCAGGGGAAGAAGAGC	59.963	20	217	139	355	TCGTCTCCATCGATGCTGTG	59.899	20	GCGGCAAGAAGAAGAAGCAC	60.11	20	235	139	373	GTCTCCATCGATGCTGTGCT	60.179	20	ACAAGCAGGGGAAGAAGAGC	59.963	20	215	141	355
Cluster-3531.170	(CCT)7	21	528	548	ATTGCCTCGCTCATCCTCTG	59.894	20	CTATTTCCGTCCGAGCTGCT	59.897	20	251	365	615	CTGACTCGTTTCGCGTACCT	60.11	20	CTATTTCCGTCCGAGCTGCT	59.897	20	234	382	615	TGACTCGTTTCGCGTACCTC	60.11	20	CTATTTCCGTCCGAGCTGCT	59.897	20	233	383	615
Cluster-3531.1701	(AAG)7	21	1851	1871	ACGCAAAGAAGTGAACCCCA	60.107	20	CTTCTGGTGCTTGTCCCAGG	60.607	20	205	1810	2014	ACGCAAAGAAGTGAACCCCA	60.107	20	GAGTGGTCCTCGATGGGGAT	60.761	20	165	1810	1974	CGGCAAGAACGCAAAGAAGT	59.692	20	CTTCTGGTGCTTGTCCCAGG	60.607	20	213	1802	2014
Cluster-3531.1701	(GCA)5	15	1078	1092	CCACCTTCTTCTTCCTCGCC	60.392	20	CATGATGTTGTTGCCGAGCG	60.522	20	173	978	1150	CCACCTTCTTCTTCCTCGCC	60.392	20	CGAGCATGATGTTGTTGCCG	60.522	20	177	978	1154	CCGCCACCTTCTTCTTCCTC	60.392	20	CATGATGTTGTTGCCGAGCG	60.522	20	176	975	1150
Cluster-3531.1704	(CGT)10	30	656	685	AGACCCGCTGATTTCTTGGG	60.035	20	GTCCCGTTAGATCCCTCCCT	60.106	20	181	544	724	AGACCCGCTGATTTCTTGGG	60.035	20	CCCGTTAGATCCCTCCCTCA	60.106	20	179	544	722	GTCACGGGGAAAGGAAGAGG	60.036	20	GTCCCGTTAGATCCCTCCCT	60.106	20	135	590	724
Cluster-3531.1704	(CCG)5	15	1814	1828	GAGCAGATGAACCCCCAACA	59.962	20	ATATGATGGCCCAGCTGAGC	59.962	20	194	1686	1879	GACGGCCAGAACCTTCCTAC	60.108	20	ATATGATGGCCCAGCTGAGC	59.962	20	134	1746	1879	CCAACCTCAGAATGACGGCT	60.036	20	GCTGGGAGCGTGTTGGATAT	60.179	20	112	1784	1895
Cluster-3531.1705	(GCCCT)5ggaccccaggcatataacctg(CACCT)5	71	220	290	AAACGGCAAACAAAGCTCCC	59.896	20	ATTATTGGGAGAGCTCGGCG	59.966	20	162	189	350	CCAACACTGGAAACGTGCTC	59.692	20	ATTATTGGGAGAGCTCGGCG	59.966	20	182	169	350	CAGCTGGAGGTTAGGTGCAG	60.392	20	ATTATTGGGAGAGCTCGGCG	59.966	20	242	109	350
Cluster-3531.1705	(TCC)6	18	916	933	ATGCCCAGTGAGCTTCTTCC	60.035	20	GGCACGACGACGGGTATAAT	59.969	20	182	875	1056	ATGCCCAGTGAGCTTCTTCC	60.035	20	CGGCGGCGAAGAAAAGAAAA	60.041	20	137	875	1011	AGTGAGCTTCTTCCCCCTCT	59.882	20	GGCACGACGACGGGTATAAT	59.969	20	176	881	1056
Cluster-3531.1708	(AGC)6	18	287	304	GATTTTGCGCACCTGAGGTC	59.831	20	GAGACTGCATTGACCGTCCA	60.037	20	257	238	494	CAGCGGGCAGTGAGATTTTG	59.83	20	GAGACTGCATTGACCGTCCA	60.037	20	270	225	494	AGATTTTGCGCACCTGAGGT	60.251	20	GAGACTGCATTGACCGTCCA	60.037	20	258	237	494
Cluster-3531.1710	(CAC)5cgacgcgcccggtctgtctgtctgtcgaccctgcgcgcgcg(CT)6	68	2144	2211	CGTGAACCTCTCGAGAGACG	59.904	20	GCCAACAGGAACAAGCGAAG	60.04	20	197	2069	2265	CTGAGTCTTGCTGAGTCGGG	60.109	20	GCCAACAGGAACAAGCGAAG	60.04	20	156	2110	2265	GAGTCTTGCTGAGTCGGGAG	59.828	20	GCCAACAGGAACAAGCGAAG	60.04	20	154	2112	2265
Cluster-3531.1710	(G)12	12	812	823	GCCAACCTTCCCCAGATTCA	59.96	20	GCTTGCATCATCGTCACACC	59.902	20	249	690	938	CGCCCATGCAGCTAAAAGTG	60.179	20	GCTTGCATCATCGTCACACC	59.902	20	212	727	938	GCCAACCTTCCCCAGATTCA	59.96	20	CGCTTGCATCATCGTCACAC	60.247	20	250	690	939
Cluster-3531.1710	(C)12	12	1803	1814	GTGGCCGTGCTGTACTATGT	60.108	20	GACCCAGGAAGGCTTCATCC	60.107	20	265	1669	1933	GTGGCCGTGCTGTACTATGT	60.108	20	GGACCCAGGAAGGCTTCATC	60.107	20	266	1669	1934	TGTGGCCGTGCTGTACTATG	60.108	20	GACCCAGGAAGGCTTCATCC	60.107	20	266	1668	1933
Cluster-3531.1711	(GCG)6	18	5258	5275	AACTCCAACGCCAACTCCAA	60.107	20	ACTTGACGTAGAAGTGGCCG	60.039	20	247	5052	5298	AACTCCAACTCCAACGCCAA	60.107	20	ACTTGACGTAGAAGTGGCCG	60.039	20	253	5046	5298	AACGCCAACTCCAACTCCAA	60.107	20	ACTTGACGTAGAAGTGGCCG	60.039	20	265	5034	5298
Cluster-3531.1711	(CTC)6	18	4972	4989	TGGCTTTCCGTTGTTGCATG	59.968	20	TTGGAGTTGGAGTTGGCGTT	60.107	20	252	4802	5053	TGGCTTTCCGTTGTTGCATG	59.968	20	TTGGCGTTGGAGTTGGAGTT	60.107	20	264	4802	5065	TGGCTTTCCGTTGTTGCATG	59.968	20	TTGGAGTTGGCGTTGGAGTT	60.107	20	270	4802	5071
Cluster-3531.1714	(G)11	11	7580	7590	CTGCCTGTCTCGTTCGTTCT	60.039	20	ACCTTAAACCACGGGTCGAC	59.966	20	164	7472	7635	CTGCCTGTCTCGTTCGTTCT	60.039	20	TTAAACCACGGGTCGACTCG	60.039	20	161	7472	7632	CTGCCTGTCTCGTTCGTTCT	60.039	20	CGTGCAACCTTAAACCACGG	60.041	20	170	7472	7641
Cluster-3531.1714	(AGCG)5	20	7712	7731	GTCGACCCGTGGTTTAAGGT	59.966	20	CAGCGGTTCTGCTTTTTGCT	59.969	20	163	7616	7778	GTCGACCCGTGGTTTAAGGT	59.966	20	TTGCATTTGCCCTTTGGTCG	59.967	20	273	7616	7888	GTCGACCCGTGGTTTAAGGT	59.966	20	GCATTTGCCCTTTGGTCGTT	59.967	20	271	7616	7886
Cluster-3531.1714	(AGC)5	15	6663	6677	GTCGGTAGTGGTGATCGGTG	60.179	20	CGTTTCCTGCACTCCTCCAT	60.036	20	195	6626	6820	GTCGGTAGTGGTGATCGGTG	60.179	20	TATGGGCATCATCGTCGTCG	60.04	20	165	6626	6790	CCGCTTGTTGGGCTTGAAAA	59.896	20	GTTACCACATTTTCGCCCGG	59.831	20	272	6485	6756
Cluster-3531.1715	(CCGCA)6	30	936	965	CTTGTCACCCATCGACACGA	60.039	20	GTCGGTGAGGCGAGAGAAAG	60.457	20	167	833	999	CACTCGTTGACTTTGCGGTG	60.042	20	GTCGGTGAGGCGAGAGAAAG	60.457	20	278	722	999	AACAAGACACAACACAGCGC	59.901	20	GTCGGTGAGGCGAGAGAAAG	60.457	20	236	764	999
Cluster-3531.1718	(TGC)5	15	688	702	AAGCTATGCAGTGAGCCCTG	60.107	20	GCAAGAGCTCAACGTGCTTC	60.11	20	205	555	759	GCCCAGAAGCTATGCAGTGA	60.108	20	GCAAGAGCTCAACGTGCTTC	60.11	20	211	549	759	ATGGCCCAGAAGCTATGCAG	60.179	20	GCAAGAGCTCAACGTGCTTC	60.11	20	214	546	759
Cluster-3531.1722	(A)10	10	1047	1056	GAAACCCAAACATCACGGCC	60.039	20	TGGCACATCTGGCGTTTTTG	59.968	20	228	899	1126	GAAACCCAAACATCACGGCC	60.039	20	GCACATCTGGCGTTTTTGGT	59.968	20	226	899	1124	CTTTGAGTGCGTCACAAGCC	60.041	20	TGGCACATCTGGCGTTTTTG	59.968	20	200	927	1126
Cluster-3531.1724	(GTG)5	15	602	616	TTGAGGGTGAAGGCGAAGAC	59.965	20	GGACGAAAAGGCTTCCCTCT	59.675	20	242	451	692	GTTCTTGAGGGTGAAGGCGA	59.965	20	GGACGAAAAGGCTTCCCTCT	59.675	20	246	447	692	GGCCTTGTTCTTGAGGGTGA	59.89	20	GGACGAAAAGGCTTCCCTCT	59.675	20	252	441	692
Cluster-3531.1731	(CAG)8	24	289	312	GTCGTCCCTCGTTCGATACC	59.971	20	CGAGGACGGTGAGGATGATG	59.969	20	278	255	532	AGCTGCAGACACATGGGTAC	60.036	20	GATGCGATTCGTTTCGTGGG	59.974	20	261	88	348	CCACCACCAACATCAGAGCT	59.963	20	GATGCGATTCGTTTCGTGGG	59.974	20	123	226	348
Cluster-3531.1739	(AC)11	22	166	187	GACCACCACCATCGTCATCA	59.751	20	GGAGTGTTGAGGTGGGAGTG	59.965	20	212	3	214	CGTCTGTCGTTTCGGTCCAT	60.388	20	TGGAAGAGGCAGCTGCTAAC	60.036	20	214	132	345	CGTCTGTCGTTTCGGTCCAT	60.388	20	GTGGAAGAGGCAGCTGCTAA	60.036	20	215	132	346
Cluster-3531.1746	(AG)6	12	5233	5244	GCAGGAGAGACAGAGGGGTA	60.033	20	TAAAACCACGCTTCCCTCCC	59.963	20	138	5155	5292	GCAGGAGAGACAGAGGGGTA	60.033	20	TCCCTAAAACCACGCTTCCC	59.963	20	142	5155	5296	GCAGGAGAGACAGAGGGGTA	60.033	20	CCCTAAAACCACGCTTCCCT	59.962	20	141	5155	5295
Cluster-3531.1748	(TGG)5	15	497	511	GGCGTGCGTAATACTCCGTA	59.971	20	CTAAGGCGGCTATTCCTGGG	59.965	20	159	457	615	GGCGTGCGTAATACTCCGTA	59.971	20	ACCACAAGCTCACACACACA	60.036	20	190	457	646	GGCGTGCGTAATACTCCGTA	59.971	20	ACACCACAAGCTCACACACA	60.036	20	192	457	648
Cluster-3531.1762	(AGC)11	33	2774	2806	TTCGTCATCAAGGGTCGCAA	59.966	20	GTCCGCTGTGTTGCAAGATC	59.833	20	199	2745	2943	GTCATCAAGGGTCGCAAGGA	60.036	20	GTCCGCTGTGTTGCAAGATC	59.833	20	196	2748	2943	TTCGTCATCAAGGGTCGCAA	59.966	20	CGGCAAAAGGATCCAACACC	59.756	20	138	2745	2882
Cluster-3531.1764	(TCCA)5	20	176	195	CTCGTAAGTTTCGCCCCCTT	60.037	20	ATGGACGACGAGGAGGAAGA	60.034	20	233	134	366	CGCCGTCAAAAGCTCGTAAG	59.907	20	ATGGACGACGAGGAGGAAGA	60.034	20	245	122	366	CTCGTAAGTTTCGCCCCCTT	60.037	20	GAGAGGACGAAGAAGAGCGG	59.9	20	150	134	283
Cluster-3531.1764	(TCT)5	15	319	333	CTCGTAAGTTTCGCCCCCTT	60.037	20	ATGGACGACGAGGAGGAAGA	60.034	20	233	134	366	GACGAAAACGTTCCGCTACG	59.91	20	ATGGACGACGAGGAGGAAGA	60.034	20	137	230	366	CGCCGTCAAAAGCTCGTAAG	59.907	20	ATGGACGACGAGGAGGAAGA	60.034	20	245	122	366
Cluster-3531.1768	(CTG)5	15	1384	1398	AGGAGAGGTTGAAGCGGTTG	59.965	20	AGGAGGACCGCAAACGATTT	59.964	20	258	1324	1581	AGGAGAGGTTGAAGCGGTTG	59.965	20	CCGCAAACGATTTCTCCTGC	60.179	20	251	1324	1574	GTCCTTGTTGTCGCAGTCCT	60.25	20	AGGAGGACCGCAAACGATTT	59.964	20	221	1361	1581
Cluster-3531.1769	(GGGAT)5	25	4874	4898	AGCGAGAGAGAGGTACGAGG	60.179	20	ATCCCATCCGCATCCACATC	59.963	20	233	4706	4938	AGCGAGAGAGAGGTACGAGG	60.179	20	TCCGCATCCACATCCACATC	60.179	20	227	4706	4932	AGCGAGAGAGAGGTACGAGG	60.179	20	CATCCCATCCGCATCCACAT	60.251	20	234	4706	4939
Cluster-3531.1769	(GTG)5	15	4536	4550	CTGAAGGCCTGGAGATGGAC	59.82	20	AAATACCACCACGCACCCTT	59.888	20	177	4436	4612	GACTGAAGGCCTGGAGATGG	59.82	20	AAATACCACCACGCACCCTT	59.888	20	179	4434	4612	ACTGAAGGCCTGGAGATGGA	60.253	20	AAATACCACCACGCACCCTT	59.888	20	178	4435	4612
Cluster-3531.1769	(TC)6	12	2971	2982	CTTGCGATGCGTAACTGCAA	59.834	20	TTACCAACAACAGTTGCGCG	59.972	20	181	2927	3107	TCAGATGGCTTCATGGCTCG	60.179	20	TTACCAACAACAGTTGCGCG	59.972	20	270	2838	3107	CCTCAGATGGCTTCATGGCT	59.817	20	TTACCAACAACAGTTGCGCG	59.972	20	272	2836	3107
Cluster-3531.1772	(A)11	11	312	322	ACTCAATGAAGAGTGCCGCA	59.965	20	TCTTGTGTCGGACGACCAAG	59.968	20	279	227	505	ACTCAATGAAGAGTGCCGCA	59.965	20	CGAAGCAAGGCAAATACGGG	59.901	20	123	227	349	CCTGTCGGCACATAACCAGT	60.036	20	CGAAGCAAGGCAAATACGGG	59.901	20	232	118	349
Cluster-3531.1773	(CGG)5	15	1133	1147	CTCGTCGTCGTAGCTTCTCC	59.973	20	TCGAGTCCGAACCAGCAAAA	59.895	20	183	1006	1188	CTCGTCGTCGTAGCTTCTCC	59.973	20	CGAACCAGCAAAAGACGTCG	60.111	20	176	1006	1181	GCGGCTTGTTGATGTCTGTG	60.11	20	GACGATGATGCGGCTAGGAA	59.968	20	277	1044	1320
Cluster-3531.1773	(TGC)9	27	2318	2344	GATGGTGGAGGACGACGATG	60.249	20	CCCCATCCTTCACTGACAGG	59.746	20	188	2249	2436	GATGGTGGAGGACGACGATG	60.249	20	CCCCCATCCTTCACTGACAG	59.746	20	189	2249	2437	ATGAGAAAGCCGGGAGTGTC	59.749	20	CCCCATCCTTCACTGACAGG	59.746	20	234	2203	2436
Cluster-3531.1776	(GCG)9	27	2672	2698	GCCTTAACGGAGCGATGGTA	59.896	20	AAATGAACAAGCAGCGGCAG	60.039	20	185	2614	2798	AGCGATGGTAGTCTAGCCCA	60.106	20	AAATGAACAAGCAGCGGCAG	60.039	20	175	2624	2798	GCCTTAACGGAGCGATGGTA	59.896	20	CAGCTTCACACATCAACGCC	60.11	20	158	2614	2771
Cluster-3531.178	(CGG)5	15	1360	1374	CGCTCTTCCTCCTTCTCGTC	59.9	20	AGTCCATTGCCATCTTCCCC	59.74	20	260	1185	1444	CTCTACCCGCTCTTCCTCCT	60.106	20	AGTCCATTGCCATCTTCCCC	59.74	20	267	1178	1444	TCCTCTACCCGCTCTTCCTC	60.107	20	AGTCCATTGCCATCTTCCCC	59.74	20	269	1176	1444
Cluster-3531.178	(GGC)6	18	508	525	CGGTCTTGTTGACGTACGGA	60.04	20	GGCATGAGATCCTCATCCCG	60.037	20	162	464	625	GCGTAACGGTCTTGTTGACG	59.84	20	GGCATGAGATCCTCATCCCG	60.037	20	168	458	625	TCGTCCTTGTTCTTGCTGGG	60.25	20	GGCATGAGATCCTCATCCCG	60.037	20	271	355	625
Cluster-3531.178	(CCG)5	15	668	682	CGGTCTTGTTGACGTACGGA	60.04	20	TACCCCATCTACACGGCCTT	60.326	20	274	464	737	CGGTCTTGTTGACGTACGGA	60.04	20	GTCGTACCCCATCTACACGG	59.617	20	278	464	741	GCGTAACGGTCTTGTTGACG	59.84	20	TACCCCATCTACACGGCCTT	60.326	20	280	458	737
Cluster-3531.178	(GCT)6	18	952	969	CTAGTCTGGCCTTGACCAGC	60.108	20	ACGCCACGTCTTTTACTCGT	59.969	20	114	895	1008	GCTAGTCTGGCCTTGACCAG	60.108	20	ACGCCACGTCTTTTACTCGT	59.969	20	115	894	1008	CTGCTAGTCTGGCCTTGACC	60.108	20	ACGCCACGTCTTTTACTCGT	59.969	20	117	892	1008
Cluster-3531.1788	(CGA)6	18	44	61	GCTTTTGCTCCGTTCGTGTT	59.971	20	AAGGAGAAGCGAAGACAGCC	60.037	20	126	4	129	GCTTTTGCTCCGTTCGTGTT	59.971	20	GGGAAACGAAGGAGAAGCGA	60.038	20	134	4	137	GCTTTTGCTCCGTTCGTGTT	59.971	20	AGCCGAGTCAATTCATCGCA	60.108	20	188	4	191
Cluster-3531.1788	(GA)10	20	305	324	GGCTGTCTTCGCTTCTCCTT	60.037	20	GTGGTGTTGCGTCTCCAAAC	59.971	20	239	110	348	GCTTCTCCTTCGTTTCCCGA	60.038	20	GTGGTGTTGCGTCTCCAAAC	59.971	20	229	120	348	TCGCTTCTCCTTCGTTTCCC	60.038	20	GTGGTGTTGCGTCTCCAAAC	59.971	20	231	118	348
Cluster-3531.1795	(TACA)5	20	1730	1749	CGCAGCCCTTGATCCTAGAG	59.967	20	CGAGTCGAGTCGAGTTCGTC	60.247	20	205	1650	1854	CGCAGCCCTTGATCCTAGAG	59.967	20	ATGAAGGACAGAGACACGGC	59.752	20	161	1650	1810	ACAGCAGCAAGACAGCTCAT	59.964	20	CGAGTCGAGTCGAGTTCGTC	60.247	20	236	1619	1854
Cluster-3531.1795	(CTG)9	27	3861	3887	GACTCGGACAGGTTGGAGC	60.08	19	GGAGGAGCAACAGCAGCA	59.967	18	244	3753	3996	GACTCGGACAGGTTGGAGC	60.08	19	GGAGGAGCAACAGCAGCAG	61.039	19	244	3753	3996	GACTCGGACAGGTTGGAGC	60.08	19	GACTGGGTGTCGGACGTG	60.049	18	194	3753	3946
Cluster-3531.1795	(TGG)5	15	2617	2631	GTCTTCGTCTTCGTCGTGGT	60.041	20	ACGACGACGACCAAGTCTTC	60.041	20	237	2591	2827	GTCTTCGTCTTCGTCGTGGT	60.041	20	GACGACGACGACCAAGTCTT	60.041	20	238	2591	2828	TCTTCGTCTTCGTCGTGGTG	60.041	20	ACGACGACGACCAAGTCTTC	60.041	20	236	2592	2827
Cluster-3531.1795	(TGC)5	15	3371	3385	GTGCTGGTGATCAAGCTCCT	60.036	20	GGTGACGACGACGACTACG	60.226	19	174	3320	3493	CCACTGGTGCTGGTGATCAA	60.251	20	GGTGACGACGACGACTACG	60.226	19	180	3314	3493	TGCTGGTGATCAAGCTCCTC	59.749	20	GGTGACGACGACGACTACG	60.226	19	173	3321	3493
Cluster-3531.1795	(GTG)8	24	2332	2355	TCCCAGCTACATCTCCCCTC	60.105	20	GTCTTCATGACGGCCGAGG	60.519	19	241	2167	2407	GCATGACCAACCTCTCTCCC	60.107	20	GTCTTCATGACGGCCGAGG	60.519	19	264	2144	2407	CATGACCAACCTCTCTCCCG	59.823	20	GTCTTCATGACGGCCGAGG	60.519	19	263	2145	2407
Cluster-3531.1797	(GCTGG)5	25	4647	4671	CGATCGACCCTCATCAACCC	60.249	20	CATCGTCGTATCGTCGTCGT	60.044	20	272	4564	4835	CGATCGACCCTCATCAACCC	60.249	20	ATACGTCCATGACTGCGACC	59.898	20	173	4564	4736	CGATCGACCCTCATCAACCC	60.249	20	TCATCGTCGTATCGTCGTCG	59.772	20	273	4564	4836
Cluster-3531.1797	(CGA)8	24	4803	4826	GGTCGCAGTCATGGACGTAT	59.898	20	TCTTCTTCCATCATCGGCCG	59.895	20	252	4717	4968	GGTCGCAGTCATGGACGTAT	59.898	20	CTTCTTCCATCATCGGCCGT	60.179	20	251	4717	4967	GGTCGCAGTCATGGACGTAT	59.898	20	TTCTTCCATCATCGGCCGTC	60.179	20	250	4717	4966
Cluster-3531.1798	(CT)6	12	65	76	CACTTTTCTGCCCGTCTTGC	60.04	20	CATCACTGACACAGCCTGGT	59.964	20	226	9	234	CACTTTTCTGCCCGTCTTGC	60.04	20	TCGCGTCGAGTGAACATAGG	59.902	20	205	9	213	CACTTTTCTGCCCGTCTTGC	60.04	20	GGACTTGTAGCCGTACGGAG	59.9	20	271	9	279
Cluster-3531.1799	(GGCA)5	20	2400	2419	ACGACAGGAAGGGAGAGAGG	60.324	20	AGACAAGACCTGCCACCATG	59.963	20	232	2337	2568	ACGACAGGAAGGGAGAGAGG	60.324	20	CAGACAAGACCTGCCACCAT	59.963	20	233	2337	2569	ACGACAGGAAGGGAGAGAGG	60.324	20	GTTGTCGAAAAGGTGCGTCC	60.042	20	191	2337	2527
Cluster-3531.1803	(TGG)6	18	1215	1232	GCCGTAGACGTCATCTCTGG	59.97	20	CGTCACTCTCAGCAGCATCA	60.109	20	221	1035	1255	AGGAGCCGTAGACGTCATCT	60.107	20	CGTCACTCTCAGCAGCATCA	60.109	20	225	1031	1255	GTATCGCAATGGCAGATGCG	60.111	20	CGTCACTCTCAGCAGCATCA	60.109	20	126	1130	1255
Cluster-3531.1810	(CCAG)5	20	948	967	GTTCAGTCAGTCCGTCCGTT	59.968	20	GGGTGAGGGAGAGGTAGGTT	59.957	20	267	920	1186	CGCTACATTGCAGCACCATC	59.971	20	CGAGGCAGACGAACAAAACG	60.111	20	236	815	1050	GTTCAGTCAGTCCGTCCGTT	59.968	20	CGAGGCAGACGAACAAAACG	60.111	20	131	920	1050
Cluster-3531.1813	(GAC)6	18	2851	2868	ATTCGGCGGTGCTTTGAGTA	60.037	20	GTCCCCAGACTTTTTGGCCT	60.179	20	192	2739	2930	TATTCGGCGGTGCTTTGAGT	60.037	20	GTCCCCAGACTTTTTGGCCT	60.179	20	193	2738	2930	ATTCGGCGGTGCTTTGAGTA	60.037	20	GATGATGCGTCCCCAGACTT	59.821	20	200	2739	2938
Cluster-3531.1813	(GTGA)5	20	5385	5404	CTGGTGCTTGGGAGACATCA	59.674	20	TCCGGCTTCACCAACTCTTC	59.965	20	136	5295	5430	GGAGACATCATGGCGGTTGT	60.393	20	TCCGGCTTCACCAACTCTTC	59.965	20	126	5305	5430	TGCTTGGGAGACATCATGGC	60.395	20	TCCGGCTTCACCAACTCTTC	59.965	20	132	5299	5430
Cluster-3531.1813	(CGT)6	18	4707	4724	GGTGACGTCTTCGAGGTTGT	59.968	20	GGAGATGCTGGATGTGCACT	60.107	20	247	4677	4923	CAGGAGGTGACGTCTTCGAG	59.831	20	GGAGATGCTGGATGTGCACT	60.107	20	252	4672	4923	GACCCACTCGAGGAGGTAGT	60.034	20	AGCAACGGCAATGACAAAGG	59.685	20	252	4509	4760
Cluster-3531.1813	(CGC)5	15	4870	4884	GGTGACGTCTTCGAGGTTGT	59.968	20	GGAGATGCTGGATGTGCACT	60.107	20	247	4677	4923	CAGGAGGTGACGTCTTCGAG	59.831	20	GGAGATGCTGGATGTGCACT	60.107	20	252	4672	4923	TCTTCGAGGTTGTGCCACTG	60.25	20	GGAGATGCTGGATGTGCACT	60.107	20	240	4684	4923
Cluster-3531.1817	(CA)6	12	107	118	CTCACCGATCAAAGCCGTCT	60.109	20	CATCGATTCTCCTGGTCCGG	59.967	20	201	7	207	CTCACCGATCAAAGCCGTCT	60.109	20	CCATCGATTCTCCTGGTCCG	59.967	20	202	7	208	CTCACCGATCAAAGCCGTCT	60.109	20	TCGATTCTCCTGGTCCGGAT	60.106	20	199	7	205
Cluster-3531.1818	(GCA)5	15	2605	2619	TACGGAGCATACACGAACGG	59.901	20	TACCTGTTCATCGGCGTCTG	59.827	20	164	2503	2666	TACGGAGCATACACGAACGG	59.901	20	GTACCTGTTCATCGGCGTCT	59.827	20	165	2503	2667	GTTCGCTGGGTATCCTCAGG	59.895	20	TACCTGTTCATCGGCGTCTG	59.827	20	222	2445	2666
Cluster-3531.1822	(CTC)5	15	769	783	AAATGTCGTCGTCCAGGTCC	60.038	20	GGAGAGGCAAAACGACCTCA	59.965	20	236	668	903	GGAAATGTCGTCGTCCAGGT	60.038	20	GGAGAGGCAAAACGACCTCA	59.965	20	238	666	903	GCTCTCTGCCTCGGAAATGT	60.108	20	GGAGAGGCAAAACGACCTCA	59.965	20	250	654	903
Cluster-3531.1822	(TCG)5	15	557	571	AGCCAATGTCCTGGTCATCG	60.108	20	ACCTGGACGACGACATTTCC	60.038	20	189	497	685	AGCCAATGTCCTGGTCATCG	60.108	20	GGACCTGGACGACGACATTT	60.038	20	191	497	687	AGCCAATGTCCTGGTCATCG	60.108	20	ACATTTCCGAGGCAGAGAGC	60.108	20	177	497	673
Cluster-3531.1822	(AG)9	18	271	288	AGGTGGTGGTAAGAAGGGGA	59.805	20	ACGAGAGCAGCTTCATGGAC	60.108	20	221	165	385	AGGTGGTGGTAAGAAGGGGA	59.805	20	CGAGAGCAGCTTCATGGACA	60.108	20	220	165	384	AGGTGGTGGTAAGAAGGGGA	59.805	20	GACGAGAGCAGCTTCATGGA	59.826	20	222	165	386
Cluster-3531.1822	(GCC)6	18	1370	1387	GCTGCCAAAGTTCTGCACAT	59.684	20	CAACAATCACCACCATGCGG	60.109	20	172	1248	1419	GCTGCCAAAGTTCTGCACAT	59.684	20	CCCCGAGACTCACACTCTCT	60.323	20	264	1248	1511	TTCTGCACATTCAGCCTCCG	60.675	20	CAACAATCACCACCATGCGG	60.109	20	162	1258	1419
Cluster-3531.1824	(CTG)5	15	1048	1062	CCCAAAAGTGCACCGTCTTG	59.969	20	TCTTCCAGTCACAGGCGTTC	59.966	20	159	989	1147	CCCAAAAGTGCACCGTCTTG	59.969	20	AGTTCTTCCAGTCACAGGCG	59.966	20	162	989	1150	CCCAAAAGTGCACCGTCTTG	59.969	20	CCCCCAGTTCTTCCAGTCAC	59.963	20	167	989	1155
Cluster-3531.1829	(GGC)5	15	5180	5194	ATGAAGCGCTCCTGCAAGAA	60.322	20	AACGGAGACCCAGGAAAAGG	59.599	20	270	4994	5263	ATGAAGCGCTCCTGCAAGAA	60.322	20	GCAAACGGAGACCCAGGAAA	60.536	20	273	4994	5266	CATCCCACGGGTTGTCGATC	60.81	20	CTGGTCAAGGCCTTCCAGAC	60.322	20	241	5058	5298
Cluster-3531.1831	(TGC)5tcgtcccatcaggccgca(TCC)6	51	39	89	CTTGCCTTGCCTCGCCTC	61.13	18	AGAAACGAAGACGCAGGAGG	60.038	20	114	4	117	CTTGCCTTGCCTCGCCTC	61.13	18	GGCGAACCAAAGGGCAAAAA	60.179	20	250	4	253	CTTGCCTTGCCTCGCCTC	61.13	18	GGGCTGGGCAAAAGTTCAAA	59.532	20	214	4	217
Cluster-3531.1834	(GTC)8	24	5249	5272	AGGATGTCGAGGAGGGAGTC	60.106	20	GACATCGCACCCACCTCTC	60.154	19	279	5092	5370	GAGGATGTCGAGGAGGGAGT	60.106	20	GACATCGCACCCACCTCTC	60.154	19	280	5091	5370	AGGATGTCGAGGAGGGAGTC	60.106	20	CATCGCACCCACCTCTCC	59.812	18	277	5092	5368
Cluster-3531.1839	(CGG)7	21	2175	2195	GCACTTTGTGGTGTCGTGTC	59.972	20	AAACAGAGACTGGCAGGACG	59.966	20	205	2087	2291	GCACTTTGTGGTGTCGTGTC	59.972	20	GCTGACTGGATCGTGGGAAA	60.036	20	223	2087	2309	GCACTTTGTGGTGTCGTGTC	59.972	20	GGGTGAGTGAGTGAGCTGAC	60.038	20	247	2087	2333
Cluster-3531.184	(AGC)5	15	525	539	TCCTCCTCCAAGGACGGTAG	60.033	20	ACAGCTTGGAGTTCTCGTCG	60.039	20	265	488	752	CTCCTCCTCCAAGGACGGTA	60.033	20	ACAGCTTGGAGTTCTCGTCG	60.039	20	266	487	752	TCCTCCTCCAAGGACGGTAG	60.033	20	CGTCGATGTAGTAGCCGGTC	60.041	20	250	488	737
Cluster-3531.1844	(GGA)5	15	225	239	GGCCAACGATTCCGACGA	60.126	18	TGGCGTCCTCTCATGTTAGC	59.824	20	253	194	446	GGCCAACGATTCCGACGA	60.126	18	CGATGGCGTCCTCTCATGTT	60.179	20	256	194	449	CTCTTCCTCGAACACCCACC	60.037	20	CTCGCGGTATGGACACGG	60.279	18	253	44	296
Cluster-3531.1846	(TGC)8tggtgttggcggtggcggcgggcatggtggcagaagaagaggcgggagggtgatgatggcatggcatggcaaggc(ATGG)5	119	519	637	CATCAGGAAGGGGAGGAGGA	60.031	20	CTGTTTTTCTGCAACCCCGG	59.968	20	262	407	668	CATCAGGAAGGGGAGGAGGA	60.031	20	CCTGTTTTTCTGCAACCCCG	59.968	20	263	407	669	GGTGGTGCTGCAACAATCTC	59.758	20	CTGTTTTTCTGCAACCCCGG	59.968	20	239	430	668
Cluster-3531.1846	(CCG)5	15	350	364	TGAAGCCAAGACGTGCTTCT	59.893	20	TCCTCCTCCCCTTCCTGATG	60.031	20	235	192	426	CTGTCTCTGTGTCCGTCGTC	60.11	20	TCCTCCTCCCCTTCCTGATG	60.031	20	277	150	426	CTCTGTCTCTGTGTCCGTCG	59.833	20	TCCTCCTCCCCTTCCTGATG	60.031	20	279	148	426
Cluster-3531.1848	(TGG)8	24	1198	1221	GAGGGAGGAGAGGTCGATGT	60.106	20	AACAGCAGCATCTTCTCGCT	60.037	20	223	1112	1334	GAGGGAGGAGAGGTCGATGT	60.106	20	CAACAGCAGCATCTTCTCGC	59.903	20	224	1112	1335	TTGTTGTTGTTTGAGGCGGC	60.179	20	AACAGCAGCATCTTCTCGCT	60.037	20	204	1131	1334
Cluster-3531.1852	(GAG)5atgcagggaggaggtacaggagcacaaggggtggaggggggattccgactcccagtcccaaggttga(TGG)5	97	2639	2735	ACTGTGATCACCTGGCAGTG	59.964	20	CGTTCCTTCCTTCGCTCCTT	60.037	20	233	2563	2795	GCCAGATTGAGGGTGGTTGA	59.962	20	CGTTCCTTCCTTCGCTCCTT	60.037	20	196	2600	2795	ACTGTGATCACCTGGCAGTG	59.964	20	TCGCTCCTTTCCTCGATTCG	59.899	20	222	2563	2784
Cluster-3531.1853	(CG)6	12	778	789	TGCAGATCCTGAAGCTTGGG	60.035	20	GTGATGAAACGCTGCAGGTC	59.833	20	141	681	821	GACATGGATGGCGTGGATGA	60.179	20	GTGATGAAACGCTGCAGGTC	59.833	20	196	626	821	GATACAGTGCTAGTGGCGGG	60.249	20	GTGATGAAACGCTGCAGGTC	59.833	20	261	561	821
Cluster-3531.186	(CTG)6	18	475	492	TGTTGTTGTCGTTGTTGCCC	59.829	20	TGAACCGAGCACGAGAACAA	59.897	20	264	392	655	TGTTGTTGTCGTTGTTGCCC	59.829	20	TCGCGACAAGAAACCCTGAA	59.895	20	201	392	592	TGTTGTTGTCGTTGTTGCCC	59.829	20	AACCCTGAAGAGATGCGAGC	60.108	20	190	392	581
Cluster-3531.1861	(TCT)7	21	780	800	GCAGAGTCTCCAGTCGATCG	59.971	20	CTTTGCAGGCGGAAAGTGTG	60.318	20	223	688	910	GTCGATCGACCAGTCCTTCC	59.899	20	ATACGGATGTCGCTTACCGG	59.687	20	276	710	985	GTCGATCGACCAGTCCTTCC	59.899	20	CTTTGCAGGCGGAAAGTGTG	60.318	20	201	710	910
Cluster-3531.1863	(CGT)5	15	1945	1959	AGTCGCCTACCTTCTGGGAT	60.032	20	TCGAGTGGACTTGGCGAAAA	59.895	20	180	1906	2085	TCGCCTACCTTCTGGGATGA	60.033	20	TCGAGTGGACTTGGCGAAAA	59.895	20	178	1908	2085	AGTCGCCTACCTTCTGGGAT	60.032	20	TCGAGAGTCCGCGTTTGTAC	60.11	20	208	1906	2113
Cluster-3531.1863	(CCA)5	15	132	146	GGTGCAGGCAGACTTAACCT	59.963	20	AGTCAGCGACGATGGGAAAG	60.109	20	142	103	244	GGTGCAGGCAGACTTAACCT	59.963	20	GTCAGCGACGATGGGAAAGA	60.109	20	141	103	243	GGTGCAGGCAGACTTAACCT	59.963	20	CGATCCCAAAGAGACGAGCA	59.827	20	161	103	263
Cluster-3531.1864	(GAG)5	15	3698	3712	TCGTGGCAGTAGGTGATTCG	59.827	20	GTTTCGCGACGAGAGCAATC	59.976	20	167	3674	3840	TCGTGGCAGTAGGTGATTCG	59.827	20	AAGATCCGCTGCGATCAGAG	59.968	20	259	3674	3932	GGTCGTGGCAGTAGGTGATT	59.751	20	GTTTCGCGACGAGAGCAATC	59.976	20	169	3672	3840
Cluster-3531.1865	(CTT)5	15	1325	1339	CCTTGGCACGAATTTGGGTG	60.038	20	TAAACGACACCGGCTCTGAC	60.039	20	152	1270	1421	CCTTGGCACGAATTTGGGTG	60.038	20	CGAAAAGGCCCACGACAAAG	60.04	20	203	1270	1472	TGTGAACTTGGCCAGAACGT	60.107	20	TAAACGACACCGGCTCTGAC	60.039	20	233	1189	1421
Cluster-3531.1871	(T)14	14	2107	2120	TTCTGGAAAGGGCGCTTAGG	60.035	20	GCCTTTCACACTTGCACTGG	59.969	20	234	1991	2224	GGGCGCTTAGGTGTTTTGTG	60.04	20	GCCTTTCACACTTGCACTGG	59.969	20	225	2000	2224	TTCTGGAAAGGGCGCTTAGG	60.035	20	CCATCCTCGCCTTTCACACT	60.036	20	242	1991	2232
Cluster-3531.1887	(AGC)6	18	516	533	CAAATCTCCCAGTCCCGGAC	60.108	20	GGTGGAGGATGACGACGATG	60.249	20	224	409	632	CAAATCTCCCAGTCCCGGAC	60.108	20	GGCAAGGTCAGGCAGATGTA	59.747	20	158	409	566	GGACCCGGCCTCATTAACTC	60.179	20	GGTGGAGGATGACGACGATG	60.249	20	208	425	632
Cluster-3531.1887	(GCG)5	15	3677	3691	GACGTTCAGCACAAAGGAGC	59.764	20	TGCATGATAAGCCGAACGGT	60.108	20	169	3564	3732	GACGTTCAGCACAAAGGAGC	59.764	20	GAAAGACAAGCGAACGAGCG	60.179	20	239	3564	3802	GACGTTCAGCACAAAGGAGC	59.764	20	GCGAGAAAGACAAGCGAACG	60.179	20	243	3564	3806
Cluster-3531.1891	(CT)7	14	108	121	GCTGCGAGCTCCAATTTTCC	60.179	20	GTTGTTGTTGCTGGGCTGAG	59.969	20	186	14	199	GCTGCGAGCTCCAATTTTCC	60.179	20	GGTGATGGTGATGGTGCTGA	60.035	20	156	14	169	GCTGCGAGCTCCAATTTTCC	60.179	20	GGGGATGGTCTTGGTGATGG	60.107	20	261	14	274
Cluster-3531.1894	(A)14	14	179	192	ACGTATCTTGTGGCACGGAG	60.109	20	ATCCTCGCAATCGTAGTCGC	60.318	20	173	146	318	GACGTATCTTGTGGCACGGA	60.109	20	ATCCTCGCAATCGTAGTCGC	60.318	20	174	145	318	GGACGACGTATCTTGTGGCA	60.109	20	ATCCTCGCAATCGTAGTCGC	60.318	20	178	141	318
Cluster-3531.1894	(AGC)6	18	327	344	GCGACTACGATTGCGAGGAT	60.318	20	GGTGAGGAGGAAGGTTCTGC	60.036	20	245	299	543	GCGACTACGATTGCGAGGAT	60.318	20	GGATGAGGAGGATGGCGATG	60.037	20	183	299	481	GCGACTACGATTGCGAGGAT	60.318	20	GAGGAGGAAGGTTCTGCGTC	60.109	20	242	299	540
Cluster-3531.1898	(C)11	11	239	249	GCTTTGTTGCACTTGTCCGT	59.899	20	CGTGGTTGCTGATGTTGACG	60.111	20	268	11	278	GCTTTGTTGCACTTGTCCGT	59.899	20	CGTCGTGGTTGCTGATGTTG	60.111	20	271	11	281	GCTTTGTTGCACTTGTCCGT	59.899	20	TCGTCGTGGTTGCTGATGTT	60.25	20	272	11	282
Cluster-3531.1909	(ATG)5	15	4355	4369	GTCGACGATCTACCGCCAAT	59.97	20	CACGGTGCTACATGGCAATG	59.901	20	266	4211	4476	TACCGCCAATTCGTCGGAAT	59.824	20	CACGGTGCTACATGGCAATG	59.901	20	256	4221	4476	TTCGTCGGAATCTCGGTTCG	60.179	20	CACGGTGCTACATGGCAATG	59.901	20	247	4230	4476
Cluster-3531.191	(CGA)6	18	2120	2137	GAGTAGCTCCAGATGACGCC	59.969	20	TTCGACGGCCTATGAACTCG	59.9	20	231	1979	2209	GAGTAGCTCCAGATGACGCC	59.969	20	ATGACATGGCCGTCTCCATC	59.893	20	211	1979	2189	GAGTAGCTCCAGATGACGCC	59.969	20	ACATGGCCGTCTCCATCAAG	60.108	20	208	1979	2186
Cluster-3531.1915	(GCA)5tcacctctaccaa(CAG)6	46	994	1039	CACCTTTACCTCCTGCAGCA	59.963	20	AGGTTTGATCATGCTGGGCT	59.666	20	120	943	1062	AGCAGCACCACCTTTACCTC	59.963	20	AGGTTTGATCATGCTGGGCT	59.666	20	128	935	1062	GACCCGCCTCTCCTATCTCT	59.888	20	AGGTTTGATCATGCTGGGCT	59.666	20	246	817	1062
Cluster-3531.1915	(GCG)5	15	2959	2973	CCAAGGTTCCGGTGACAGAA	59.892	20	GAGAGAGGAAAGAGCAGGGC	59.822	20	235	2887	3121	GGTTCCGGTGACAGAAACCT	59.892	20	GAGAGAGGAAAGAGCAGGGC	59.822	20	231	2891	3121	AGGTTCCGGTGACAGAAACC	59.892	20	GAGAGAGGAAAGAGCAGGGC	59.822	20	232	2890	3121
Cluster-3531.1915	(TG)8agctgtccgtctaccgcccagccgcacgcacgctgccgccgccaacaacaacccagggcgcactggaggagaggggaggggggcctgaacgccg(GGC)6	128	2674	2801	CCCGCCCAACTCTTCTTTCT	59.963	20	TTCTGTCACCGGAACCTTGG	59.892	20	280	2627	2906	CCCGCCCAACTCTTCTTTCT	59.963	20	CTGTCACCGGAACCTTGGAG	60.321	20	278	2627	2904	CTCTTCTTTCTGCCCTCCCC	59.746	20	TTCTGTCACCGGAACCTTGG	59.892	20	271	2636	2906
Cluster-3531.1915	(T)13atcgtgttgtacagtcattctccggcacgggacccgcctctcctatctctg(CT)6	76	775	850	CGTTTGTCTTGCCCAGTGTG	59.971	20	TGCTGCAGGAGGTAAAGGTG	59.963	20	267	696	962	CGTTTGTCTTGCCCAGTGTG	59.971	20	GAGGTAAAGGTGGTGCTGCT	59.963	20	259	696	954	CTCCTTTGACCACACCCTCC	59.963	20	GAGGTAAAGGTGGTGCTGCT	59.963	20	278	677	954
Cluster-3531.1915	(TCT)5	15	260	274	CTGTGCGAGGTACCGTCTAC	59.902	20	TGGTCGTGTGTGGGTATGTG	59.966	20	200	201	400	CTGTGCGAGGTACCGTCTAC	59.902	20	GGTCGTGTGTGGGTATGTGT	59.966	20	199	201	399	CTGTGCGAGGTACCGTCTAC	59.902	20	GTGGTCGTGTGTGGGTATGT	59.966	20	201	201	401
Cluster-3531.1915	(CTC)5	15	563	577	CTTCCCGCACCTCATCTCAA	59.75	20	CACACTGGGCAAGACAAACG	59.971	20	230	486	715	CTTCCCGCACCTCATCTCAA	59.75	20	GGAGGGTGTGGTCAAAGGAG	59.963	20	211	486	696	CTTCCCGCACCTCATCTCAA	59.75	20	ACGAGACGAGAAGAACGCTC	59.834	20	191	486	676
Cluster-3531.1915	(AC)8	16	2150	2165	GAGATGGATTCGGAGGCTCG	60.039	20	TGAGCCCGATTGATGGATGG	59.891	20	274	2060	2333	GAGATGGATTCGGAGGCTCG	60.039	20	AGCCCGATTGATGGATGGAC	59.891	20	272	2060	2331	GAGATGGATTCGGAGGCTCG	60.039	20	TGAGTGAGCCCGATTGATGG	59.821	20	278	2060	2337
Cluster-3531.1918	(GGT)5cgccgccgtcgagcgtgtctcagcatcggaatgtccccaggcccaggatgaaacacgccccgcgttggaattgcattcctcgcatgcgcgtg(CT)10	127	5157	5283	GGGATATCGCTCGTTCAGGG	60.038	20	AGAGACGCGACGAACACATT	60.039	20	262	5048	5309	GGACGTAGGGATATCGCTCG	59.553	20	AGAGACGCGACGAACACATT	60.039	20	269	5041	5309	CGGACGTAGGGATATCGCTC	59.553	20	AGAGACGCGACGAACACATT	60.039	20	270	5040	5309
Cluster-3531.1919	(GCG)7	21	2145	2165	GTCGAGGACGTGGGCGAC	62.773	18	TGATTCGCGACACCACATCT	59.754	20	253	2011	2263	GTCGAGGACGTGGGCGAC	62.773	18	GTGATTCGCGACACCACATC	59.63	20	254	2011	2264	GTCGAGGACGTGGGCGAC	62.773	18	ATTCGCGACACCACATCTCC	60.46	20	251	2011	2261
Cluster-3531.1925	(GT)9	18	1532	1549	GGGCATTGAAGACGTGGAGA	60.036	20	CCCCTGCCCCCATTCTTG	60.043	18	215	1464	1678	GTTCTCGAACGGGGGATTGT	60.037	20	CCCCTGCCCCCATTCTTG	60.043	18	176	1503	1678	TTCTCGAACGGGGGATTGTG	60.037	20	CCCCTGCCCCCATTCTTG	60.043	18	175	1504	1678
Cluster-3531.1926	(CAG)5	15	257	271	CCCTGGACGATGAGGATTCG	59.967	20	CTTCCGTGGTGTTTCCGTTG	59.693	20	267	188	454	CCCTGGACGATGAGGATTCG	59.967	20	TTCCACATGTCGTCCACGTC	60.319	20	142	188	329	CCCTGGACGATGAGGATTCG	59.967	20	CTTCCACATGTCGTCCACGT	60.32	20	143	188	330
Cluster-3531.1926	(CTG)10	30	3218	3247	CTGTCCCTGCTGAGCAACTT	60.251	20	ATGCCCATGAATGCCCAGAA	60.032	20	204	3148	3351	CTGTCCCTGCTGAGCAACTT	60.251	20	CTCAGCAACAGCAGCAACAG	60.04	20	125	3148	3272	CTGTCCCTGCTGAGCAACTT	60.251	20	CAACCCATGCCCATGAATGC	60.179	20	210	3148	3357
Cluster-3531.1926	(GCT)5	15	2872	2886	GTCTTTGCCCTTTGTGCCTG	59.967	20	GCAAGCTCAGCAGATGCATC	59.97	20	184	2782	2965	GTCTTTGCCCTTTGTGCCTG	59.967	20	GATGCAAGCTCAGCAGATGC	59.97	20	187	2782	2968	TGCATCAGCCTCATCAAGCA	60.035	20	GCAAGCTCAGCAGATGCATC	59.97	20	138	2828	2965
Cluster-3531.1930	(GCT)7	21	1712	1732	GGAGCCGCAGAAGAGGATG	60.227	19	CCCTCATCACCGCTTGGAAT	60.107	20	170	1658	1827	GGAGCCGCAGAAGAGGATG	60.227	19	GGAATGGGCATTCACAACCG	59.827	20	155	1658	1812	GGAGCCGCAGAAGAGGATG	60.227	19	CGCTTGGAATGGGCATTCAC	60.179	20	160	1658	1817
Cluster-3531.1938	(C)12	12	249	260	CACCACGTCTCAACTACCCC	60.038	20	CAGAAAACAAAGGCGCCACA	59.898	20	220	127	346	TTGACCCGAATTCGAGGACG	60.109	20	CAGAAAACAAAGGCGCCACA	59.898	20	123	224	346	CACCACGTCTCAACTACCCC	60.038	20	GCGCCAAAAGTCGAAACGTA	59.767	20	191	127	317
Cluster-3531.1939	(CAG)6	18	222	239	AACTACCTTCGATGCCGTGG	60.108	20	TCATTGGGCTAGCACACTGG	60.035	20	268	143	410	AACTACCTTCGATGCCGTGG	60.108	20	AGCACACTGGCGTATTTGGA	59.964	20	258	143	400	GTACTGGTCGCCGAACTACC	60.179	20	AGCACACTGGCGTATTTGGA	59.964	20	271	130	400
Cluster-3531.1940	(AGC)8	24	1503	1526	AAACACAAAGACCGGACGGA	59.821	20	TGCTAGCCACTTCATCAGCC	60.108	20	244	1462	1705	AAACACAAAGACCGGACGGA	59.821	20	CCTCGTGCTAGCCACTTCAT	59.823	20	249	1462	1710	GCACCAAACACAAAGACCGG	60.249	20	TGCTAGCCACTTCATCAGCC	60.108	20	249	1457	1705
Cluster-3531.1940	(CG)7	14	650	663	GGTATCGCTTCCTCGAGGTG	59.969	20	GCTGTCACTATCACGGTGCT	60.109	20	110	627	736	AAACAGAAACATGCCACCGC	59.968	20	GCTGTCACTATCACGGTGCT	60.109	20	258	479	736	GGTATCGCTTCCTCGAGGTG	59.969	20	GATGGTGCGTCGGTTTCAAG	59.834	20	154	627	780
Cluster-3531.1949	(CCAT)6	24	1115	1138	TGGGCTTGATTGGGCTTGAT	59.958	20	ACGGTGAAGAGAAGAAGGCG	60.038	20	258	1027	1284	CTTGCAGCTGGGCTTGATTG	60.109	20	ACGGTGAAGAGAAGAAGGCG	60.038	20	266	1019	1284	AGATTTATCGTAGCCCGCGG	60.039	20	GGAGAAGGCCCTTTGGTGTT	60.179	20	274	992	1265
Cluster-3531.1952	(CTC)5	15	365	379	CGTCCATGTTGGGATCGTCA	60.108	20	CAGCATTTTTGACGTGCCCA	59.968	20	242	273	514	CGTCCATGTTGGGATCGTCA	60.108	20	TCCGCAGCATTTTTGACGTG	60.041	20	246	273	518	TCGTCCATGTTGGGATCGTC	59.825	20	CAGCATTTTTGACGTGCCCA	59.968	20	243	272	514
Cluster-3531.1953	(GGA)9	27	2294	2320	CATGATGCCCGAGGTGAAGT	60.108	20	GTCATCACCACTCTCCGCTC	60.179	20	245	2218	2462	GAGGTGAAGTCCATGACGGG	60.108	20	GTCATCACCACTCTCCGCTC	60.179	20	235	2228	2462	CCCGAGGTGAAGTCCATGAC	60.108	20	GTCATCACCACTCTCCGCTC	60.179	20	238	2225	2462
Cluster-3531.1957	(GGC)6	18	1227	1244	GCAGACTATTGGGTGGGCAT	60.107	20	GAACGACTCGATGGGACCC	59.859	19	177	1170	1346	CTATTGGGTGGGCATCGAGG	60.25	20	GAACGACTCGATGGGACCC	59.859	19	172	1175	1346	GAGCAGCCCTTTTCAGACCA	60.251	20	GAACGACTCGATGGGACCC	59.859	19	255	1092	1346
Cluster-3531.1959	(GA)7	14	70	83	CATTCCTCCCCAGAGCTTCC	59.818	20	CACTCGAACTGCGTTTCGTG	60.112	20	116	43	158	CCATTCCTCCCCAGAGCTTC	59.818	20	CACTCGAACTGCGTTTCGTG	60.112	20	117	42	158	CCATTCCCATTCCTCCCCAG	59.813	20	CACTCGAACTGCGTTTCGTG	60.112	20	123	36	158
Cluster-3531.1959	(T)11	11	909	919	GCGCGCACACATATAAGCTT	59.695	20	TGGGTCTCCTTTTCTTTCCTTGT	59.796	23	148	826	973	CCAAAATGAAGGCTGCCGTT	59.682	20	TGGGTCTCCTTTTCTTTCCTTGT	59.796	23	280	694	973	AAAATGAAGGCTGCCGTTGC	60.32	20	TGGGTCTCCTTTTCTTTCCTTGT	59.796	23	278	696	973
Cluster-3531.1962	(CGG)5	15	1771	1785	CGCCCAGGAGAATCAGAGTG	60.179	20	CCTGCGACGACTATTGACGA	59.902	20	220	1700	1919	CGCCCAGGAGAATCAGAGTG	60.179	20	TCCTGCGACGACTATTGACG	59.902	20	221	1700	1920	CGAAGGGGATGTACTCGGTG	59.898	20	CCGACGACCACGATTGATGA	60.179	20	220	1619	1838
Cluster-3531.1971	(CTG)5	15	503	517	GTTGGAACCCCCGTTGGTAG	60.607	20	AAGCAGCTTGAGGGCATCTG	60.68	20	237	334	570	GTTGGAACCCCCGTTGGTAG	60.607	20	CAAGCAGCTTGAGGGCATCT	60.68	20	238	334	571	GTGATAGCCGTTGGAACCCC	60.747	20	AAGCAGCTTGAGGGCATCTG	60.68	20	246	325	570
Cluster-3531.1972	(GGC)5	15	7077	7091	CCGCCGAGATGCTTCGATAT	60.109	20	CAGCACCACGATGCAAAACA	59.969	20	225	6968	7192	CCGCCGAGATGCTTCGATAT	60.109	20	ATGCAAAACATCCCCGTCCT	59.96	20	215	6968	7182	GTCCTCTGTTCGGTATCGGC	60.249	20	ATGCAAAACATCCCCGTCCT	59.96	20	271	6912	7182
Cluster-3531.1972	(CGG)5	15	4297	4311	CTCATGGCCGACGTGGTG	60.815	18	CTGTCTCTGCATCACCCGAG	60.179	20	272	4241	4512	CTCATGGCCGACGTGGTG	60.815	18	GAGGGCCAGCTTCTTCATGG	60.751	20	252	4241	4492	CTCATGGCCGACGTGGTG	60.815	18	GGAGGGCCAGCTTCTTCATG	60.751	20	253	4241	4493
Cluster-3531.1973	(GA)8	16	3363	3378	GCTTCTTCTGGTCGGGGTAG	59.824	20	CCTCACGTCTTTTGCTGTGC	60.041	20	202	3215	3416	AGCTTCTTCTGGTCGGGGTA	60.252	20	CCTCACGTCTTTTGCTGTGC	60.041	20	203	3214	3416	GCTTCTTCTGGTCGGGGTAG	59.824	20	ACCCTCACGTCTTTTGCTGT	59.82	20	204	3215	3418
Cluster-3531.1981	(GCT)5	15	445	459	CCAGTTTCCCTAGCCCCAAG	60.034	20	TTGTTTTCGCATTCCGCCTG	60.04	20	218	409	626	CCAGTTTCCCTAGCCCCAAG	60.034	20	TTTGCTCCTGTTCGTCTGCT	59.893	20	195	409	603	CCAGTTTCCCTAGCCCCAAG	60.034	20	CTGTTCGTCTGCTCTCCTGG	60.109	20	188	409	596
Cluster-3531.1983	(GCC)5	15	647	661	CGAGATGCACGACCAGCTG	61.163	19	GTCCATCCAGCCCTTGTTCA	59.962	20	241	618	858	CGAGATGCACGACCAGCT	59.817	18	GTCCATCCAGCCCTTGTTCA	59.962	20	241	618	858	AGATGCACGACCAGCTGC	60.436	18	GTCCATCCAGCCCTTGTTCA	59.962	20	239	620	858
Cluster-3531.1986	(GTC)5	15	383	397	CCCTCCCATTTTCCCTGTCC	60.033	20	CGTTGACTTGTTAACCGCGG	60.111	20	250	323	572	CCCCTCCCATTTTCCCTGTC	60.033	20	CGTTGACTTGTTAACCGCGG	60.111	20	251	322	572	AAGCGGAAAGACTTGGCCAT	60.251	20	CGATGACCAGCGTCTAGGAC	59.97	20	253	358	610
Cluster-3531.1986	(CAG)5	15	1481	1495	CTCAGCAACAGCAACAGCAG	60.04	20	GAGGCACCTGAGGTACTTGC	60.392	20	231	1394	1624	AACAGCAACAGCAGCAGTTG	59.898	20	GAGGCACCTGAGGTACTTGC	60.392	20	225	1400	1624	CAACAGCAACAGCAGCAGTT	59.898	20	GAGGCACCTGAGGTACTTGC	60.392	20	226	1399	1624
Cluster-3531.1988	(A)11	11	315	325	CTCAGTGGCACAGTAGCACA	59.966	20	GCGAGACGAGCATTTTGTGG	60.179	20	204	198	401	TCGCCTAAAGAGGGTCCAGA	59.959	20	GCGAGACGAGCATTTTGTGG	60.179	20	176	226	401	CTCAGTGGCACAGTAGCACA	59.966	20	ATATCATGTACGACGGGGCG	59.757	20	235	198	432
Cluster-3531.1989	(GCC)5	15	1088	1102	AACATCGCCGACTTCGTCAT	60.109	20	CCGCCGATGTACCACTTGT	60.079	19	252	1026	1277	ATCAACATCGCCGACTTCGT	60.109	20	CCGCCGATGTACCACTTGT	60.079	19	255	1023	1277	AACATCGCCGACTTCGTCAT	60.109	20	CCGATGTACCACTTGTCCGC	61.082	20	249	1026	1274
Cluster-3531.1989	(CAC)5	15	344	358	CACACACACGCACAACAGAG	59.973	20	TCGCGGGTAGACAAGGTAGT	60.323	20	118	299	416	CACACACACGCACAACAGAG	59.973	20	CTCGCGGGTAGACAAGGTAG	59.619	20	119	299	417	ATGGATCGGCTTCTTGGGTG	60.107	20	GAAAATCTCGGATGCCTGCG	59.694	20	151	245	395
Cluster-3531.1994	(CCT)6	18	422	439	GTCCCGACTCTCCAACACAC	60.32	20	GGCGAAAAGTGCGTAAACGA	59.767	20	244	268	511	GTCCCGACTCTCCAACACAC	60.32	20	AAAAGTGCGTAAACGAGGCG	59.766	20	240	268	507	CCTCCTGCCAACCTCAACTC	60.322	20	GGCGAAAAGTGCGTAAACGA	59.767	20	276	236	511
Cluster-3531.2	(A)13	13	144	156	GGTCCTGTTCGAAACCACCA	60.179	20	GACTGCCAAGTTCGGGATGA	60.036	20	224	42	265	CGTACGTAGCAACAGACCCA	59.758	20	GAACGCAACTGAACCCAACC	59.97	20	256	118	373	CGTACGTAGCAACAGACCCA	59.758	20	GACTGCCAAGTTCGGGATGA	60.036	20	148	118	265
Cluster-3531.2002	(GGCAT)5	25	174	198	GACCCATCCATCCACCCATG	60.179	20	ACGAGACCGCATGCGATTAT	59.968	20	250	150	399	GACCCATCCATCCACCCATG	60.179	20	GACCGCATGCGATTATGACG	59.838	20	246	150	395	GACCCATCCATCCACCCATG	60.179	20	GGAGGACGTGAGGACATTCG	60.179	20	278	150	427
Cluster-3531.2012	(G)11cagggcgtccgtccgtccacacacataggagattgaccaagacgacgaacaagaggaaggaaggaatcaag(GA)6	94	2211	2304	GCGTCTTCATAGAGCGAGCT	59.97	20	GGATGGGCTTACGACGAGAC	60.249	20	257	2121	2377	GCGTCTTCATAGAGCGAGCT	59.97	20	GGGCTTACGACGAGACGTTT	60.388	20	253	2121	2373	CTACGAACATTTGCCCACCG	59.554	20	GGAGCTCCGTTTAGGGATGG	59.893	20	270	2184	2453
Cluster-3531.2013	(CTC)5	15	1347	1361	GGGCAGAGAATGAACGTCCA	60.036	20	GCCTTGTTCTCGTCCTTGGA	59.965	20	262	1204	1465	GGGCAGAGAATGAACGTCCA	60.036	20	AGGCCTTGTTCTCGTCCTTG	59.965	20	264	1204	1467	GGGCAGAGAATGAACGTCCA	60.036	20	TGTTCTCGTCCTTGGATGGC	60.036	20	258	1204	1461
Cluster-3531.2014	(CA)7	14	794	807	TGGCAATCGTCGTACGGTAG	59.901	20	ATCCAGGGGTTGATGTGCAG	60.034	20	197	649	845	CTGGCAATCGTCGTACGGTA	59.901	20	ATCCAGGGGTTGATGTGCAG	60.034	20	198	648	845	TACTGGCAATCGTCGTACGG	59.901	20	ATCCAGGGGTTGATGTGCAG	60.034	20	200	646	845
Cluster-3531.2021	(CCG)5	15	1456	1470	CCGAGGAGGCCTTCAAGAAG	60.108	20	GGGGCTGAATCCTCATGGAG	59.89	20	174	1326	1499	AGGTCGACGTCAAGAAGCTC	59.759	20	GGGGCTGAATCCTCATGGAG	59.89	20	222	1278	1499	TCGACGTCAAGAAGCTCGTG	60.386	20	GGGGCTGAATCCTCATGGAG	59.89	20	219	1281	1499
Cluster-3531.2025	(GCC)6	18	175	192	ACCCAATCTCGCGCTCATAG	59.967	20	CGACAACTGGTCCAAGACGA	59.968	20	173	118	290	ACCCAATCTCGCGCTCATAG	59.967	20	CTGAGCCGTCTTTCCCACAT	60.036	20	256	118	373	ACCCAATCTCGCGCTCATAG	59.967	20	TAGGCTTTTGCTGGGAGACG	60.036	20	127	118	244
Cluster-3531.2028	(TCG)6	18	2301	2318	CCCTCATTCTCCTCGCCATC	59.965	20	GAGTGGTGGATCCTCAAGCC	60.107	20	176	2270	2445	ATGTCGTGATGTAGTCGCCG	60.248	20	GAGTGGTGGATCCTCAAGCC	60.107	20	211	2235	2445	CCTCATTCTCCTCGCCATCG	60.319	20	GAGTGGTGGATCCTCAAGCC	60.107	20	175	2271	2445
Cluster-3531.2028	(TCA)5	15	676	690	GCTCCTCTCGCCTCTTTCTC	59.898	20	GAGAGCAAACTGGGACACGA	59.966	20	270	478	747	TCGCCTCTTTCTCATACGCC	59.898	20	GAGAGCAAACTGGGACACGA	59.966	20	263	485	747	GCGACGCACAAAAGTCTCTC	59.838	20	GAGAGCAAACTGGGACACGA	59.966	20	239	509	747
Cluster-3531.2031	(CCT)5ctcatataccccccggcccgcgccgcatccgccctgtccgccgccctcttttcttccctcttcctcctccccctccctacctgctgctgc(TTG)5	120	114	233	CTATTCTCTGTCTCGCCGCC	60.318	20	CGAAAGCGAGGAGGAGAGAG	59.62	20	250	44	293	CCTATTCTCTGTCTCGCCGC	60.318	20	CGAAAGCGAGGAGGAGAGAG	59.62	20	251	43	293	CCAGTTCCAGCAAAGCTCAC	59.405	20	TTGGACCCCCGGTTGTTTAC	60.179	20	273	62	334
Cluster-3531.2036	(GCC)5	15	189	203	CACCAAAACGTACGAGTCGC	59.84	20	GATACGCATCGAGTCAGCCA	59.969	20	226	56	281	GAGGAGCTCCACCAAAACGT	60.25	20	GATACGCATCGAGTCAGCCA	59.969	20	235	47	281	CACCAAAACGTACGAGTCGC	59.84	20	TACGCATCGAGTCAGCCATG	60.249	20	224	56	279
Cluster-3531.2039	(A)13	13	125	137	CATACAAAGGAGCCTGGCCA	60.034	20	GTCATCGCCAAGAAGACGGA	60.109	20	248	97	344	TGCCATACAAAGGAGCCTGG	60.034	20	GTCATCGCCAAGAAGACGGA	60.109	20	251	94	344	GGTGATGAGGGCTGATCGAG	59.967	20	GAATGTTCCTCGCACTGCAC	59.833	20	243	49	291
Cluster-3531.2040	(CAC)5	15	253	267	TAACAACACGTCCTCAGCCC	59.966	20	TCACGTCCTTGGCCTTGATC	60.036	20	228	130	357	CGTTCACCCTCACCACATCA	59.965	20	TCACGTCCTTGGCCTTGATC	60.036	20	133	225	357	GCCTGCAAGCTCATACAAGC	59.9	20	TCACGTCCTTGGCCTTGATC	60.036	20	256	102	357
Cluster-3531.2042	(C)11	11	3238	3248	ATCGATCGGGTGCATGTCTC	59.967	20	GACGACGACTCCCATCAAGG	60.179	20	147	3205	3351	GATCGATCGGGTGCATGTCT	59.967	20	GACGACGACTCCCATCAAGG	60.179	20	148	3204	3351	GATGGATCGATCGGGTGCAT	60.037	20	GACGACGACTCCCATCAAGG	60.179	20	152	3200	3351
Cluster-3531.2042	(GGC)5	15	2748	2762	ATTATGGCGGCGGAAACAGA	60.107	20	GCGTCCATACTCGTCACTGT	59.829	20	236	2613	2848	CGATGACAATTATGGCGGCG	60.111	20	GCGTCCATACTCGTCACTGT	59.829	20	244	2605	2848	ATGACAATTATGGCGGCGGA	60.179	20	GCGTCCATACTCGTCACTGT	59.829	20	242	2607	2848
Cluster-3531.2043	(CG)8	16	4073	4088	AGTGTTTCTCTCCGGTGCTG	59.966	20	CTGGACTGGGATCCCAAACC	60.034	20	269	3979	4247	AGTGTTTCTCTCCGGTGCTG	59.966	20	CCTGGACTGGGATCCCAAAC	60.034	20	270	3979	4248	ACAGGAGAGGAAGTGGACGA	59.887	20	CTGGACTGGGATCCCAAACC	60.034	20	242	4006	4247
Cluster-3531.2043	(TGC)10	30	3474	3503	CGACGAGGAAGGTGTACTCG	59.903	20	ACAACACCACACCCGACAAA	60.323	20	279	3269	3547	CGACGAGGAAGGTGTACTCG	59.903	20	AACAACACCACACCCGACAA	60.323	20	280	3269	3548	GGCGATGGTGTAGTGTCCAT	59.822	20	CAGCAACAGCAACACCATGG	60.319	20	259	3381	3639
Cluster-3531.2043	(TGC)6	18	5844	5861	GTACGTCGCCACCATGTAGG	60.527	20	CCAGCAGACGATCAAGGTGA	59.753	20	192	5723	5914	GTACGTCGCCACCATGTAGG	60.527	20	TCCAGCAGACGATCAAGGTG	59.753	20	193	5723	5915	GTACGTCGCCACCATGTAGG	60.527	20	GTCCAGCAGACGATCAAGGT	59.752	20	194	5723	5916
Cluster-3531.2043	(ATGG)6	24	377	400	TCCAAGGCAGCTAGCTGTTC	60.036	20	TAGTAGAGGATGCAAGCGCG	59.969	20	242	300	541	CGAGCTGGGGATAATCGTCC	60.038	20	TAGTAGAGGATGCAAGCGCG	59.969	20	259	283	541	CCGAGCTGGGGATAATCGTC	60.038	20	TAGTAGAGGATGCAAGCGCG	59.969	20	260	282	541
Cluster-3531.2044	(GCG)5	15	2830	2844	GTGGATGGATGGGGTTCAGG	60.107	20	CTACTCGTCGACCTCTTGGC	59.901	20	273	2770	3042	GTGGATGGATGGGGTTCAGG	60.107	20	GCTACTCGTCGACCTCTTGG	59.901	20	274	2770	3043	GTGGATGGATGGGGTTCAGG	60.107	20	TTGTTGGTGCTGTCGAGTGT	60.108	20	100	2770	2869
Cluster-3531.2051	(TC)6	12	537	548	CCCTCTCTCTCCCTCGAGTC	60.179	20	AGGTGTACAAGTGCGTGCTT	60.179	20	256	508	763	CCCTCTCTCTCCCTCGAGTC	60.179	20	AAGGTGTACAAGTGCGTGCT	60.179	20	257	508	764	CCCTCTCTCTCCCTCGAGTC	60.179	20	TGACACGAAACACACTCCCC	60.179	20	143	508	650
Cluster-3531.2051	(CGG)9	27	1283	1309	CGCATATTCACCTCGGACCA	59.896	20	CATGGCCAGCTCCTCCATC	60.228	19	279	1182	1460	ATTCACCTCGGACCAGGAGT	60.252	20	CATGGCCAGCTCCTCCATC	60.228	19	274	1187	1460	CGCATATTCACCTCGGACCA	59.896	20	ATGGCCAGCTCCTCCATCT	60.386	19	278	1182	1459
Cluster-3531.2052	(T)10	10	404	413	CTTGCCTTAATTCGTCCCGC	59.623	20	TGCGAGCTTTCAACCTGGAA	60.179	20	213	301	513	CTTGCCTTAATTCGTCCCGC	59.623	20	TTGCGAGCTTTCAACCTGGA	60.179	20	214	301	514	CTTGCCTTAATTCGTCCCGC	59.623	20	GCGAGCTTTCAACCTGGAAC	59.761	20	212	301	512
Cluster-3531.2058	(CGG)5	15	413	427	CGTGCCTGTACGTACGAAGT	60.11	20	GCCGTACAAGTCGAGGAACA	60.039	20	245	337	581	CTTTTCCATCCCATCGGGCT	60.107	20	ACAAAATCGCCTCCTACGGG	60.108	20	237	273	509	AGCTTTTCCATCCCATCGGG	60.107	20	ACAAAATCGCCTCCTACGGG	60.108	20	239	271	509
Cluster-3531.2058	(A)10	10	716	725	TGTTCCTCGACTTGTACGGC	60.039	20	GCCTGTCTCAGTCAGAGCTG	60.109	20	266	562	827	TGTTCCTCGACTTGTACGGC	60.039	20	CTGTCGCCTGTCTCAGTCAG	60.109	20	271	562	832	TGTTCCTCGACTTGTACGGC	60.039	20	GTCGCCTGTCTCAGTCAGAG	59.83	20	269	562	830
Cluster-3531.2061	(GCG)5	15	2839	2853	TCAATGTGGTCTCTGTCGGC	60.037	20	CCTCGATGTGCCAGAGTCTG	60.179	20	249	2633	2881	CTCCCGTCGGTCATACGATG	60.04	20	CCTCGATGTGCCAGAGTCTG	60.179	20	172	2710	2881	TCAATGTGGTCTCTGTCGGC	60.037	20	CGATGTGCCAGAGTCTGTGA	59.755	20	246	2633	2878
Cluster-3531.2062	(TCA)6	18	2318	2335	GACTGGACTGGACTGAGTGC	60.038	20	AGCTGAGGAGGGAGACTGAG	60.033	20	196	2249	2444	GACTGGACTGGACTGAGTGC	60.038	20	GGTGTCGACAAGGAAGCTGA	59.966	20	210	2249	2458	GACTGGACTGGACTGAGTGC	60.038	20	GCTGAGGAGGGAGACTGAGA	60.034	20	195	2249	2443
Cluster-3531.2064	(A)10	10	2312	2321	GTTGGTGGACCTGGATCTGG	60.035	20	GCAACACTGACGCGATGTTT	60.041	20	201	2169	2369	ACAAGGCGAAGGAGCAGTAC	60.037	20	GCAACACTGACGCGATGTTT	60.041	20	251	2119	2369	ACAAGTACGCTTCGCCGTAA	60.039	20	GCAACACTGACGCGATGTTT	60.041	20	227	2143	2369
Cluster-3531.207	(GAC)5	15	101	115	TCGTCAAGAATCGCGACCAA	60.039	20	GCGAATTCAAAGGCCAGTGG	60.109	20	240	76	315	TCGTCAAGAATCGCGACCAA	60.039	20	GGCGAATTCAAAGGCCAGTG	60.109	20	241	76	316	TCGTCAAGAATCGCGACCAA	60.039	20	CTGGCGAATTCAAAGGCCAG	59.828	20	243	76	318
Cluster-3531.2075	(C)10	10	2700	2709	ATACGTCTGCCATCCCGAAC	59.896	20	CCAGTGGTTGGGCTCGTATT	60.035	20	273	2484	2756	AGGCATACTCAGCTCCATGC	59.892	20	CCAGTGGTTGGGCTCGTATT	60.035	20	183	2574	2756	AGGCATACTCAGCTCCATGC	59.892	20	GTTCCCGGTTTTGACTTCGC	60.041	20	258	2574	2831
Cluster-3531.2079	(GCG)6	18	98	115	ATATACCAGCCGAACCCAGC	59.603	20	TGGCTGACAGGGTCTTTGAC	59.891	20	151	51	201	ATATACCAGCCGAACCCAGC	59.603	20	TAACGTGGGCGGTTATCTGG	59.824	20	116	51	166	AAAAGACACGACCGACGACC	60.596	20	TGGCTGACAGGGTCTTTGAC	59.891	20	192	10	201
Cluster-3531.2086	(GGT)6	18	933	950	TCTTCCACAGGTGCGCATAG	60.108	20	ATTCCTCGAGCGGGAATCAC	59.895	20	206	820	1025	TCAGCTTGTCGTGATCGGTC	60.109	20	ATTCCTCGAGCGGGAATCAC	59.895	20	263	763	1025	TGGCTCTGCTATCGGTTTCG	60.179	20	AACCCTCCTGAAATGGGCTG	59.96	20	225	890	1114
Cluster-3531.2087	(TGC)5	15	1280	1294	CTTCTGTGCCTGCGGTTGA	60.598	19	CTCGAGGCAGCGAAGAATCA	60.179	20	168	1257	1424	TCTTCTGTGCCTGCGGTTG	60.598	19	CTCGAGGCAGCGAAGAATCA	60.179	20	169	1256	1424	GTCTTCTGTGCCTGCGGTT	60.598	19	CTCGAGGCAGCGAAGAATCA	60.179	20	170	1255	1424
Cluster-3531.2087	(GCT)5	15	2142	2156	CTTGTGCCTGTTGCTGTTGG	60.249	20	GCCGCCAGGATGAAGATCAT	60.251	20	238	2090	2327	CTTGTGCCTGTTGCTGTTGG	60.249	20	CATCGAGTTCTCCCGGATGC	60.599	20	221	2090	2310	CTTGTGCCTGTTGCTGTTGG	60.249	20	GAGTTCTCCCGGATGCTGAT	59.244	20	217	2090	2306
Cluster-3531.2087	(GCT)5	15	981	995	TCATAGGTCCAGTCCCGGAG	60.106	20	CAAGGAGCTACGCGAGTTCA	60.109	20	202	941	1142	TCATAGGTCCAGTCCCGGAG	60.106	20	AAGGAGCTACGCGAGTTCAG	59.829	20	201	941	1141	CGCTGGCATTCATAGGTCCA	60.179	20	CAAGGAGCTACGCGAGTTCA	60.109	20	211	932	1142
Cluster-3531.209	(CGT)5	15	2970	2984	TCTTCGCCTCGTTCCTCAAC	60.039	20	AGTTGGCGAGCGATGAAGAA	60.037	20	139	2890	3028	ATGTCGTCGTTTCTTCGCCT	60.039	20	AGTTGGCGAGCGATGAAGAA	60.037	20	150	2879	3028	CTTTGCGCAGATCGACATCG	60.044	20	AGTTGGCGAGCGATGAAGAA	60.037	20	231	2798	3028
Cluster-3531.2095	(CTG)8	24	2373	2396	CCACCAACAGCTCTTTTCGC	60.04	20	GTACCACCAAGAGCGGATGG	60.462	20	231	2202	2432	CCACCAACAGCTCTTTTCGC	60.04	20	GGTACCACCAAGAGCGGATG	60.462	20	232	2202	2433	GCCACCAACAGCTCTTTTCG	60.04	20	GTACCACCAAGAGCGGATGG	60.462	20	232	2201	2432
Cluster-3531.2095	(GGC)5	15	2621	2635	CCAGATGAAGACCTTGCCGT	60.036	20	CAGGGTGACGTCTCAGATCG	59.9	20	170	2534	2703	CCAGATGAAGACCTTGCCGT	60.036	20	CTGCGTATGCCACAAACCAG	59.831	20	138	2534	2671	CCAGATGAAGACCTTGCCGT	60.036	20	GCAGGGTGACGTCTCAGATC	60.179	20	171	2534	2704
Cluster-3531.2095	(TTG)5	15	2043	2057	GCTGGAGTTGAAGCTGCAAC	60.04	20	GAAAAGAGCTGTTGGTGGCG	60.04	20	215	2005	2219	GCTGGAGTTGAAGCTGCAAC	60.04	20	CGAAAAGAGCTGTTGGTGGC	60.04	20	216	2005	2220	GCTGGAGTTGAAGCTGCAAC	60.04	20	GCGAAAAGAGCTGTTGGTGG	60.04	20	217	2005	2221
Cluster-3531.2095	(CTG)9	27	1914	1940	TGCTGGTTCAGAAAGCCGAT	59.963	20	GTTGCAGCTTCAACTCCAGC	60.04	20	165	1860	2024	TGCTGGTTCAGAAAGCCGAT	59.963	20	CCAGCAGCAGTATCAGCACT	60.108	20	114	1860	1973	TGCTGGTTCAGAAAGCCGAT	59.963	20	GACCAGCAGCAGTATCAGCA	60.108	20	116	1860	1975
Cluster-3531.2096	(TGAT)6	24	86	109	GCGAGGGAAGAGACGAGAAG	59.9	20	CGATGCTGGCTGAGTTACCA	60.108	20	184	31	214	GCGAGGGAAGAGACGAGAAG	59.9	20	GGGAGCACAGGATGGATGAC	60.179	20	130	31	160	GCGAGGGAAGAGACGAGAAG	59.9	20	TGGATGACTTTCCGGAGCAG	59.75	20	118	31	148
Cluster-3531.2097	(CAG)5	15	102	116	CCTGCTCCATCCATCCATCC	59.962	20	GTGAATTAGGCTGGCATGCG	59.97	20	168	75	242	CCTGCTCCATCCATCCATCC	59.962	20	GACAGGAGGGGGAGGAGAAT	60.031	20	100	75	174	CCTGCTCCATCCATCCATCC	59.962	20	TTTGGTCTCGGACTCGAACG	60.04	20	239	75	313
Cluster-3531.2098	(AGC)7	21	301	321	CCTCTCCACCTCATCTGTGC	59.822	20	GCGACAGACTGACAGACACA	59.969	20	225	278	502	AACTTGGAAGTCGTTGGGCT	59.817	20	GCGACAGACTGACAGACACA	59.969	20	272	231	502	CCTCTCCACCTCATCTGTGC	59.822	20	AGCCATGCAACTAGGACGAC	60.108	20	196	278	473
Cluster-3531.210	(GGC)5	15	199	213	GGAGCTTGCGGTTCACTTTG	60.04	20	CTGTAGTCGAGCATCGGACC	59.97	20	274	127	400	GGAGCTTGCGGTTCACTTTG	60.04	20	CCCGTCTGTAGTCGAGCATC	59.97	20	279	127	405	GGAGCTTGCGGTTCACTTTG	60.04	20	GGTCCATTGCAGACCAGACA	59.963	20	193	127	319
Cluster-3531.2100	(CTG)6	18	671	688	CTGTTGTTGCTGTTGCTGCT	59.898	20	CGGGCAACATACGAGGCTAT	59.966	20	278	598	875	CTGCTGCTGCTGTTGTGATG	60.11	20	CGGGCAACATACGAGGCTAT	59.966	20	254	622	875	TGTTGTTGCTGTTGCTGCTG	60.179	20	CGGGCAACATACGAGGCTAT	59.966	20	277	599	875
Cluster-3531.2101	(CGC)5	15	3903	3917	AAAGGCGCACAGTATCTGCT	60.036	20	CGATCGCGAAACATCTGTCG	59.775	20	276	3703	3978	CTAGATGACGTGCTCCCGTG	60.249	20	GCTTGAACGAGTTCGATCGC	59.976	20	259	3733	3991	CTAGATGACGTGCTCCCGTG	60.249	20	GCGCTTGAACGAGTTCGATC	59.976	20	261	3733	3993
Cluster-3531.2102	(GAG)5gaagaggaggaggaggc(GGT)5	47	127	173	ACTGTTCGCACGTAGGTCAG	60.039	20	CGTGGACGGGTACATGAACA	60.038	20	230	67	296	GACTGTTCGCACGTAGGTCA	60.04	20	CGTGGACGGGTACATGAACA	60.038	20	231	66	296	TGACTGTTCGCACGTAGGTC	60.04	20	CGTGGACGGGTACATGAACA	60.038	20	232	65	296
Cluster-3531.2104	(GCTC)5	20	1022	1041	GGGTACGAGCCTCCATCAAG	59.895	20	AGTCTTGGAAGCGATGGACG	60.109	20	173	939	1111	GAGCCTCCATCAAGTCACCC	60.107	20	AGTCTTGGAAGCGATGGACG	60.109	20	167	945	1111	GGGTACGAGCCTCCATCAAG	59.895	20	CAACGAAGGGGCACAAGAGA	60.25	20	199	939	1137
Cluster-3531.2105	(GCA)5	15	1953	1967	ATCTCCGTCTTTTGCAGCGA	60.037	20	TGACTGCCCAGAGTCTGAGA	59.887	20	247	1823	2069	ATCTCCGTCTTTTGCAGCGA	60.037	20	ACTGCCCAGAGTCTGAGACA	60.179	20	245	1823	2067	ATCTCCGTCTTTTGCAGCGA	60.037	20	CAGAGTCTGAGACAGCCACC	59.754	20	239	1823	2061
Cluster-3531.2105	(GCA)6	18	302	319	CGAGTCGCTCCTTGAGAACA	59.759	20	TGATGTGCGTGTTGTGCTTG	59.971	20	251	241	491	CGAGTCGCTCCTTGAGAACA	59.759	20	GATGTGCGTGTTGTGCTTGT	59.971	20	250	241	490	CGAGTCGCTCCTTGAGAACA	59.759	20	GTGATGTGCGTGTTGTGCTT	59.971	20	252	241	492
Cluster-3531.2107	(GCG)5ccccgggttgtggcaggctattgctctcttgatcgctcactcacactcacttacacgggccagtcctgcggagcgcgcgcgc(GA)6	109	5146	5254	GTGCTCGTTGACGTTCATCG	59.909	20	TCTTTTCCCCCTTCATGCCC	59.959	20	225	5084	5308	CGTGCTCGTTGACGTTCATC	59.909	20	TCTTTTCCCCCTTCATGCCC	59.959	20	226	5083	5308	GTGCTCGTTGACGTTCATCG	59.909	20	CCTTCATGCCCATTTGCAGG	59.823	20	216	5084	5299
Cluster-3531.2109	(GCA)5	15	1379	1393	CTATCCGCCTCTGACGCAC	60.299	19	CCGTCGTAGGCCTTCATCAT	59.611	20	224	1352	1575	CTATCCGCCTCTGACGCAC	60.299	19	GGCCTTCATCATGACCTCCA	59.452	20	216	1352	1567	CTATCCGCCTCTGACGCAC	60.299	19	AGGCCTTCATCATGACCTCC	59.157	20	217	1352	1568
Cluster-3531.211	(GTC)6	18	1577	1594	GGTTGCATGAGGGTCTGTGA	59.963	20	CCTTCAGACTCGTTTCGGCT	60.038	20	258	1482	1739	GGTTGCATGAGGGTCTGTGA	59.963	20	TCCTTCAGACTCGTTTCGGC	60.039	20	259	1482	1740	AGGTTGCATGAGGGTCTGTG	59.963	20	CCTTCAGACTCGTTTCGGCT	60.038	20	259	1481	1739
Cluster-3531.2111	(GCG)5	15	1913	1927	AATGCGCACACACACAACTC	59.971	20	ACGATGTGGTCACGATACCG	59.9	20	253	1732	1984	GAATGCGCACACACACAACT	59.971	20	ACGATGTGGTCACGATACCG	59.9	20	254	1731	1984	AGAATGCGCACACACACAAC	59.971	20	ACGATGTGGTCACGATACCG	59.9	20	255	1730	1984
Cluster-3531.2112	(AGC)5	15	1356	1370	GCAAGAAGATATTGGGCGGC	59.688	20	CTTCCTCGCCTCTCTTGGTC	59.825	20	234	1298	1531	GCAAGAAGATATTGGGCGGC	59.688	20	TTCCTCGCCTCTCTTGGTCT	60.252	20	233	1298	1530	GCAAGAAGATATTGGGCGGC	59.688	20	TCTTCCTCGCCTCTCTTGGT	60.252	20	235	1298	1532
Cluster-3531.2113	(TCG)6cacgacggcgcgctac(CCA)5	49	454	502	CGCCTACTTCGGACACCTAC	59.9	20	CGTTGGAGAAGGAGTCGAGG	59.829	20	140	401	540	ACCTACCATCGTCCTCCTCC	60.106	20	CGTTGGAGAAGGAGTCGAGG	59.829	20	126	415	540	GCTAACTCGGTGCTCGTCTT	60.109	20	CGTTGGAGAAGGAGTCGAGG	59.829	20	232	309	540
Cluster-3531.2118	(CGC)5	15	1105	1119	CACCACCACCACCACTCTAC	59.965	20	ATTCGACGTAGAAGCGAGGC	60.249	20	259	904	1162	CATCAGATCGAGGCAAGGCA	60.179	20	GAGTTCGCTGCTATGGGTGT	60.108	20	280	980	1259	GCAAGGCAATGCTACGACAC	60.179	20	GAGTTCGCTGCTATGGGTGT	60.108	20	268	992	1259
Cluster-3531.2118	(GTC)5	15	1683	1697	CTTTGGACCCCCGGGAATAG	59.817	20	CAGATCAGATCCAGACGGGC	59.967	20	161	1560	1720	CTTTGGACCCCCGGGAATAG	59.817	20	CGGACGTTTGCTTTGTTGGT	59.9	20	200	1560	1759	CTCTCACCACTCCCACATGG	59.749	20	CAGATCAGATCCAGACGGGC	59.967	20	222	1499	1720
Cluster-3531.2118	(CCA)5	15	904	918	TGTGTAGGTGCCTCACGTTC	59.967	20	TGCCTTGCCTCGATCTGATG	60.179	20	155	845	999	TGTGTAGGTGCCTCACGTTC	59.967	20	GTGTCGTAGCATTGCCTTGC	60.179	20	167	845	1011	TGTGTAGGTGCCTCACGTTC	59.967	20	GGAATGGGGTGTCGTAGCAT	59.82	20	175	845	1019
Cluster-3531.2122	(GC)7	14	893	906	GGGTGACGATGGAGGCTATG	59.966	20	CGCGTGTCCATCTACTCCTC	59.97	20	245	802	1046	GGAGTACGTGACCCAGTTGG	60.038	20	CGCGTGTCCATCTACTCCTC	59.97	20	265	782	1046	TGATCATTCCCGTGGCTGTC	60.108	20	CGCGTGTCCATCTACTCCTC	59.97	20	227	820	1046
Cluster-3531.213	(GC)6	12	260	271	TGCTGGGAAACGCAAATTCG	60.04	20	CAAATCTTCTCGCAGCGACG	59.976	20	195	213	407	TGCTGGGAAACGCAAATTCG	60.04	20	CTTGCGATCTTTACTGCCGC	59.973	20	245	213	457	GTCTGTTAGCTGCGACGTCT	60.11	20	CAAATCTTCTCGCAGCGACG	59.976	20	223	185	407
Cluster-3531.2132	(CA)11(GA)6	34	428	461	CGGAGTTGGCAAAACACCAG	59.969	20	CGGAAGAAGGACATGGCTGA	59.75	20	150	340	489	GCGTGCAGTACAATCACGAC	59.907	20	CGGAAGAAGGACATGGCTGA	59.75	20	217	273	489	CGGAGTTGGCAAAACACCAG	59.969	20	CGTGATGCGGAAGAAGGACA	60.39	20	157	340	496
Cluster-3531.2144	(CGC)5	15	1103	1117	CGGGGGCTGATTGTTCTGAT	60.107	20	TGCCGCAGTCTTCCATCATT	60.035	20	210	1070	1279	TAGTCTTCATTCAGGCCGCG	60.179	20	TGCCGCAGTCTTCCATCATT	60.035	20	266	1014	1279	CGGGGGCTGATTGTTCTGAT	60.107	20	CAATTTTAGCACGGGCCGTC	60.179	20	150	1070	1219
Cluster-3531.2148	(TCG)5	15	80	94	TGACCGTTTCCCATCGAAGG	60.037	20	CTGTTCCCGCCACTCTCTTT	59.965	20	201	3	203	CAGTGACCGTTTCCCATCGA	60.038	20	CTGTTCCCGCCACTCTCTTT	59.965	20	204	0	203	TGACCGTTTCCCATCGAAGG	60.037	20	AGGAGGAGAGGGTCTGTTCC	59.958	20	224	3	226
Cluster-3531.215	(AG)7	14	4249	4262	TGAACGAAAGAGGAGTGGCC	59.965	20	TCTTGGGCCTTGAACTCGAC	59.965	20	125	4203	4327	TGAACGAAAGAGGAGTGGCC	59.965	20	CTTGAACTCGACGGCTTCCT	60.038	20	117	4203	4319	TGAACGAAAGAGGAGTGGCC	59.965	20	TTGAACTCGACGGCTTCCTC	60.039	20	116	4203	4318
Cluster-3531.2150	(GT)6	12	5845	5856	GGAAGAGTTGGAGGTGGACG	60.037	20	CCGCGACTAACTCACTGCTA	59.549	20	139	5760	5898	TCGTCGACGACACTGTTGTT	59.901	20	CCGCGACTAACTCACTGCTA	59.549	20	161	5738	5898	GTCTCCAGCAAAGGGGTTGA	59.89	20	CCGCGACTAACTCACTGCTA	59.549	20	217	5682	5898
Cluster-3531.2152	(CGT)7	21	1704	1724	GTCCCAGACCAGAGAGGGAT	60.032	20	TCTTTTGCTGCAACGACAGC	59.971	20	259	1609	1867	CCAGACCAGAGAGGGATGGA	60.032	20	TCTTTTGCTGCAACGACAGC	59.971	20	256	1612	1867	TCCCAGACCAGAGAGGGATG	60.032	20	TCTTTTGCTGCAACGACAGC	59.971	20	258	1610	1867
Cluster-3531.2157	(CGC)5tgcagctgcacg(ACC)6	45	1132	1176	GACCTTGGCTTCCAGTTGGT	60.179	20	TGGGCTCTCTCCAGACTGAG	60.324	20	252	1048	1299	GGTGACCTTGGCTTCCAGTT	60.179	20	TGGGCTCTCTCCAGACTGAG	60.324	20	255	1045	1299	TGACCTTGGCTTCCAGTTGG	60.179	20	TGGGCTCTCTCCAGACTGAG	60.324	20	253	1047	1299
Cluster-3531.2157	(C)10	10	510	519	TACTCGTACTCACTTGCGCC	59.83	20	CGAATAGAGAGCAGGGCAGG	59.967	20	269	374	642	CCCAGAGACAGACCAGCATC	59.822	20	CGAATAGAGAGCAGGGCAGG	59.967	20	158	485	642	CCCAGAGACAGACCAGCATC	59.822	20	AATGTGGAGAGAAGGCTGCC	60.035	20	179	485	663
Cluster-3531.2157	(CG)6	12	231	242	TCGCATCATCTCGTCTCAGC	59.97	20	GGCGCAAGTGAGTACGAGTA	59.83	20	203	191	393	TCGCATCATCTCGTCTCAGC	59.97	20	GGGGGTGCGATATCATGCAA	60.537	20	154	191	344	CTCCTATTCCGTCTCACGCC	59.969	20	GGGGGTGCGATATCATGCAA	60.537	20	263	82	344
Cluster-3531.2157	(CGA)5	15	987	1001	TTCGTACTTTGCGACGTGGA	59.969	20	AACTGGAAGCCAAGGTCACC	60.179	20	251	814	1064	TTCGTACTTTGCGACGTGGA	59.969	20	ACCAACTGGAAGCCAAGGTC	60.179	20	254	814	1067	TTCGTACTTTGCGACGTGGA	59.969	20	CCAACTGGAAGCCAAGGTCA	60.179	20	253	814	1066
Cluster-3531.2161	(AG)6	12	5067	5078	ACGCCGGAGTACTACAGGAT	60.107	20	GTGACCAAAAAGGCGAGCAG	60.04	20	229	4933	5161	CGGGTAATGAGATGGGGGTG	59.891	20	GTGACCAAAAAGGCGAGCAG	60.04	20	161	5001	5161	GGAGCAAACCCAGGAAGGAA	59.888	20	GTGACCAAAAAGGCGAGCAG	60.04	20	197	4965	5161
Cluster-3531.2161	(ACC)5	15	188	202	TGCTCCCAGTCTCGTTTTCC	59.965	20	ACGACGAGAGGAGGGAAGAA	59.962	20	225	50	274	AGTCTCGTTTTCCCGCTAGC	60.109	20	ACGACGAGAGGAGGGAAGAA	59.962	20	218	57	274	CCACGACCACTACTGCTACC	59.827	20	ACGACGAGAGGAGGGAAGAA	59.962	20	111	164	274
Cluster-3531.2168	(CGG)6	18	1440	1457	GAGCACGACGAGATGGACAC	60.799	20	CCTTTTCCCGGACGTAGACC	60.108	20	184	1308	1491	CAGAGTCCAAGCACCCCAG	60.003	19	CATTCAAGCCTCGTCCAGGT	60.036	20	260	1363	1622	GAGCACGACGAGATGGACAC	60.799	20	AGAGGGATATGAGGCTCGGG	60.252	20	223	1308	1530
Cluster-3531.2174	(CGG)5	15	1866	1880	GAGTCAACTCCTTCTCGGCC	60.109	20	CGCAATCATGGCTGACAACC	60.179	20	221	1700	1920	GAGTCAACTCCTTCTCGGCC	60.109	20	CCGCAATCATGGCTGACAAC	60.179	20	222	1700	1921	ACGCCGGATCGAATCTCAAA	59.825	20	CGCAATCATGGCTGACAACC	60.179	20	252	1669	1920
Cluster-3531.2175	(GGT)5	15	1977	1991	GTCTACCTTGTTGGCGACGT	60.319	20	CACCACGACAAGGACGAGTC	60.664	20	228	1838	2065	GTCTACCTTGTTGGCGACGT	60.319	20	CAAGGTCAAGGAGGCTCTGC	60.676	20	247	1838	2084	GTCTACCTTGTTGGCGACGT	60.319	20	ACAAGGTCAAGGAGGCTCTG	59.31	20	248	1838	2085
Cluster-3531.2183	(CGT)6	18	3192	3209	CTTGAGAATCTCGTTGCGCG	59.976	20	GTCTCGCAGATCGGACTCAG	59.971	20	246	3123	3368	CTTGAGAATCTCGTTGCGCG	59.976	20	GATCTGGTCTCGCAGATCGG	60.04	20	252	3123	3374	CTTGAGAATCTCGTTGCGCG	59.976	20	GGATCTGGTCTCGCAGATCG	60.04	20	253	3123	3375
Cluster-3531.2187	(GC)6	12	1508	1519	CCAAAAGTCGTGGACGGAGA	59.967	20	AGCCAACGAGCATGCATAGT	60.108	20	144	1418	1561	GAGAACCGGTTGTCGAGGTT	59.967	20	AGCCAACGAGCATGCATAGT	60.108	20	128	1434	1561	AAAGTCGTGGACGGAGAACC	59.967	20	AGCCAACGAGCATGCATAGT	60.108	20	141	1421	1561
Cluster-3531.219	(GTCT)5	20	524	543	GCAGTACTTGGCATGGCATG	59.898	20	CCGAGAGTCAAGGATGAGCC	59.896	20	280	346	625	GCAGTACTTGGCATGGCATG	59.898	20	CGAGAGTCAAGGATGAGCCG	60.249	20	279	346	624	GCAGTACTTGGCATGGCATG	59.898	20	ATGGGCATGGCATCCTTTCT	59.736	20	235	346	580
Cluster-3531.2194	(GGC)6	18	2030	2047	GGAGGAAGATGGCGAAGGAG	59.894	20	TCTTCCCTCCTCTGCATCGA	60.033	20	213	1987	2199	GAGGAGGAAGATGGCGAAGG	59.894	20	TCTTCCCTCCTCTGCATCGA	60.033	20	215	1985	2199	GGAGGAGGAAGATGGCGAAG	59.894	20	TCTTCCCTCCTCTGCATCGA	60.033	20	216	1984	2199
Cluster-3531.2195	(GGC)6	18	1045	1062	CGATCAGGTCCTGGAGGAGA	60.106	20	ACGTGGACCTTCATCCTTCG	59.753	20	268	868	1135	TCGATCAGGTCCTGGAGGAG	60.106	20	ACGTGGACCTTCATCCTTCG	59.753	20	269	867	1135	CCGACCTCGTGGGAACTAAC	60.109	20	ACGTGGACCTTCATCCTTCG	59.753	20	197	939	1135
Cluster-3531.2201	(GCGT)5	20	1985	2004	AAGAAACCGTGCCCAGGAAA	60.106	20	TCCCCAGATTCTAGGCACGA	60.033	20	268	1863	2130	AAAGAAACCGTGCCCAGGAA	60.106	20	TCCCCAGATTCTAGGCACGA	60.033	20	269	1862	2130	AGAAACCGTGCCCAGGAAAT	59.888	20	TCCCCAGATTCTAGGCACGA	60.033	20	267	1864	2130
Cluster-3531.2202	(GCC)6	18	2023	2040	GGCTTCTGGAGTCGTAGTCG	59.901	20	AGAGGACAAGCTGACTGGGA	60.179	20	182	1913	2094	GGCTTCTGGAGTCGTAGTCG	59.901	20	GACAAGCTGACTGGGAGGAG	59.751	20	178	1913	2090	GGCTTCTGGAGTCGTAGTCG	59.901	20	GAGGACAAGCTGACTGGGAG	59.751	20	181	1913	2093
Cluster-3531.2202	(G)12	12	583	594	TGCGTCATTGGTAAGCAGGT	59.964	20	TTCTTCCGTCCACACCCATG	59.964	20	276	421	696	CGTGCGTCATTGGTAAGCAG	59.905	20	TTCTTCCGTCCACACCCATG	59.964	20	278	419	696	TGCGTCATTGGTAAGCAGGT	59.964	20	TAACAGACCATCGCCGCTAC	59.898	20	220	421	640
Cluster-3531.2209	(A)10	10	978	987	ATTGCGTGTCTGTGGAGGG	60.003	19	CCTCATCCCCAACGACCAAC	60.677	20	107	910	1016	GCGAGTTCTCGAGGAGCTC	59.937	19	CCTCATCCCCAACGACCAAC	60.677	20	244	773	1016	AAGGCCATTGCGTGTCTGT	60.228	19	CCTCATCCCCAACGACCAAC	60.677	20	113	904	1016
Cluster-3531.2218	(AG)8cacggggacctttggcagcaag(A)10cggaaggtg(A)10	67	1903	1969	AGACCTGCAGGACTGGATCT	59.958	20	GACCCCGTTTGCAAGTCCTA	59.964	20	237	1774	2010	GACGTACCAGGTTGTCGGAG	60.109	20	GACCCCGTTTGCAAGTCCTA	59.964	20	255	1756	2010	CTGCAGGACTGGATCTCGTG	60.179	20	GACCCCGTTTGCAAGTCCTA	59.964	20	233	1778	2010
Cluster-3531.2219	(A)15	15	1933	1947	GAACGCTATCACAAACGGCC	59.904	20	TAGGTTCGTCACTTGTGGCG	60.319	20	168	1872	2039	GGAACGCTATCACAAACGGC	59.904	20	TAGGTTCGTCACTTGTGGCG	60.319	20	169	1871	2039	ACGTCTCCAGTTTTCGTCCC	59.967	20	GTTTGGTGGTTCGGTGGTTC	59.617	20	261	1748	2008
Cluster-3531.222	(CGT)8	24	64	87	CTTGAACGCAAGGTGAGCC	59.424	19	AGCATGCTGGGGGAATCAAT	59.736	20	262	9	270	CTTGAACGCAAGGTGAGCC	59.424	19	GCCTTGCGATTATTCCCAGC	59.688	20	242	9	250	CTTGAACGCAAGGTGAGCC	59.424	19	CATGCTGGGGGAATCAATGC	59.608	20	260	9	268
Cluster-3531.222	(CACG)5catccagcacagcat(CGC)5	50	272	321	GCTGGGAATAATCGCAAGGC	59.688	20	CTCCCCCGCGATAGACTTTG	60.249	20	171	231	401	GCATTGATTCCCCCAGCATG	59.608	20	CTCCCCCGCGATAGACTTTG	60.249	20	153	249	401	CGCCGAATTGTCCACCATTT	59.474	20	CTCCCCCGCGATAGACTTTG	60.249	20	245	157	401
Cluster-3531.2225	(GTT)6	18	2440	2457	AAAGTTGTGCGACTCGACGT	60.527	20	GATGATGGTGGTGGTGAGGG	60.107	20	141	2358	2498	AAAAGTTGTGCGACTCGACG	59.425	20	GATGATGGTGGTGGTGAGGG	60.107	20	142	2357	2498	CAGAGCGAAAAGTTGTGCGA	59.418	20	GATGATGGTGGTGGTGAGGG	60.107	20	149	2350	2498
Cluster-3531.2225	(A)13	13	506	518	GCACGACAAAACACCTTCCC	59.97	20	CTGTCCCCCTTCACGTTCTC	60.037	20	154	443	596	GGCACGACAAAACACCTTCC	59.97	20	CTGTCCCCCTTCACGTTCTC	60.037	20	155	442	596	GCACGACAAAACACCTTCCC	59.97	20	TGTGCCTTTTTGTTCCGCTG	59.898	20	171	443	613
Cluster-3531.2225	(TGC)7(TTC)5	36	5588	5623	TGGGGAACGTGTTTGGGTC	60.153	19	GCTAGCACACCAGCACATTT	59.116	20	189	5488	5676	CCCTGTTTGCGGTCCTCAA	60.228	19	GCTAGCACACCAGCACATTT	59.116	20	252	5425	5676	TGGGGAACGTGTTTGGGTC	60.153	19	AGCACACCAGCACATTTTGAC	59.932	21	186	5488	5673
Cluster-3531.2240	(CCG)7tcgtggtcgtcgaagaggccattggaagacgaggtccgctgcgaggaggactgctcgtcaaacagcccgccgccgcg(GCC)5	113	2867	2979	CATGTCCCAAGGCGAGGAG	60.153	19	TGTCGCTCTTCGGATCAACC	60.109	20	224	2841	3064	CATGTCCCAAGGCGAGGAG	60.153	19	GCATGTCGCTCTTCGGATCA	60.528	20	227	2841	3067	ATGTCCCAAGGCGAGGAGT	60.614	19	TGTCGCTCTTCGGATCAACC	60.109	20	223	2842	3064
Cluster-3531.2240	(CGC)6	18	2012	2029	TCGTGGTGTAGTGGTTCACG	59.969	20	ACTCACACGCAGGAACTTCA	59.536	20	270	1797	2066	GGTGTCGTGGTGTAGTGGTT	59.895	20	ACTCACACGCAGGAACTTCA	59.536	20	274	1793	2066	CCTTGGTCTGCGTCATCGAA	60.39	20	AAACCCTGTCATCGTGGTGG	60.251	20	280	1983	2262
Cluster-3531.2242	(TTC)5	15	3644	3658	CGCCTGATGTATTACCCGCT	59.966	20	CGCGTCTTCTTCCACCTCTT	60.038	20	274	3605	3878	CGCCTGATGTATTACCCGCT	59.966	20	TTTGTGTGCGTGTGTGTGTG	60.11	20	240	3605	3844	CGCCTGATGTATTACCCGCT	59.966	20	CTTTGTGTGCGTGTGTGTGT	59.832	20	241	3605	3845
Cluster-3531.2242	(GCT)9	27	8438	8464	GGTTCGATGTTCTGGGACGG	60.74	20	AAAGTGTGTCGTCCGTCCTC	59.968	20	277	8314	8590	GGGTTCGATGTTCTGGGACG	60.74	20	AAAGTGTGTCGTCCGTCCTC	59.968	20	278	8313	8590	CGGGTTCGATGTTCTGGGAC	60.74	20	AAAGTGTGTCGTCCGTCCTC	59.968	20	279	8312	8590
Cluster-3531.2242	(AGC)5	15	8065	8079	TGTGGTTTGTTGGAGGGAGG	59.815	20	TTACATCCCAGCCATCGCTC	59.893	20	139	7975	8113	GCTGTGGTTTGTTGGAGGGA	60.467	20	TTACATCCCAGCCATCGCTC	59.893	20	141	7973	8113	CATAGGCTCGTCGACGTGAC	60.589	20	TTACATCCCAGCCATCGCTC	59.893	20	233	7881	8113
Cluster-3531.2242	(CA)6	12	3824	3835	TTTCCCATGTACGACCTGGC	60.036	20	GCATGTGAGTGTGTGGGAGA	59.965	20	223	3769	3991	CGCCTGATGTATTACCCGCT	59.966	20	CGCGTCTTCTTCCACCTCTT	60.038	20	274	3605	3878	TTTCCCATGTACGACCTGGC	60.036	20	GTGAGTGTGTGGGAGAGAGC	60.038	20	219	3769	3987
Cluster-3531.2245	(GCG)5	15	1381	1395	ACTCGGTCTTCCTCTCCCTC	60.034	20	CCGGGCCGTGTGATATCTTT	60.179	20	224	1284	1507	CTCGGTCTTCCTCTCCCTCA	60.034	20	CCGGGCCGTGTGATATCTTT	60.179	20	223	1285	1507	GATTCGGCAGATGGAGGGAG	59.965	20	CCGGGCCGTGTGATATCTTT	60.179	20	160	1348	1507
Cluster-3531.2245	(ACC)6	18	1104	1121	GACGTCTACCATGACCGACC	59.9	20	GAGGGAGAGGAAGACCGAGT	60.034	20	259	1045	1303	GACGTCTACCATGACCGACC	59.9	20	TGAGGGAGAGGAAGACCGAG	60.034	20	260	1045	1304	GACGTCTACCATGACCGACC	59.9	20	CTGGTCGAGAAGCGTGTCTT	60.039	20	127	1045	1171
Cluster-3531.2246	(CG)6	12	1141	1152	ACAAGGGAGGGACATGCTTG	59.961	20	CATTGCGGGTAAAGGAAGCG	59.901	20	219	1085	1303	ACAAGGGAGGGACATGCTTG	59.961	20	GGAAGCGGAGTCTGGTTAGG	59.824	20	206	1085	1290	ACAAGGGAGGGACATGCTTG	59.961	20	GTCTGACATCCCGCTGAGAC	60.179	20	140	1085	1224
Cluster-3531.2250	(GGC)5	15	3888	3902	AAAAGGTCGAGCAGCTGTGA	59.893	20	TCTCGTTGCCGTGAGAAGAC	60.039	20	205	3788	3992	CAAAGGCGGAGTCGAAAACG	60.111	20	TCTCGTTGCCGTGAGAAGAC	60.039	20	267	3726	3992	CCAAAGGCGGAGTCGAAAAC	59.763	20	TCTCGTTGCCGTGAGAAGAC	60.039	20	268	3725	3992
Cluster-3531.2253	(GCG)5	15	3972	3986	TGATGAGACGTGGGTGCAAA	59.892	20	TGCCTCGCTAGTTGACAGTG	60.038	20	190	3907	4096	TTGATGAGACGTGGGTGCAA	59.892	20	TGCCTCGCTAGTTGACAGTG	60.038	20	191	3906	4096	GAGGGTTGATGAGACGTGGG	60.108	20	TGCCTCGCTAGTTGACAGTG	60.038	20	196	3901	4096
Cluster-3531.2254	(CGC)5	15	338	352	GACCGCCGATATCAGTAGCC	60.109	20	TTGTCCTTCTTCTCCGTCGC	60.039	20	240	199	438	GGACCGCCGATATCAGTAGC	60.109	20	TTGTCCTTCTTCTCCGTCGC	60.039	20	241	198	438	TATCAGTAGCCAACCACGCC	59.823	20	TTGTCCTTCTTCTCCGTCGC	60.039	20	231	208	438
Cluster-3531.2260	(GCT)7	21	203	223	GAGCGGAGATGGAAGGAAGG	59.894	20	TCACTGTGAGGGCTTTCGAC	59.966	20	275	125	399	GAGCGGAGATGGAAGGAAGG	59.894	20	CAGACAGGCCAAAGGAGAGG	60.036	20	220	125	344	GAGCGGAGATGGAAGGAAGG	59.894	20	AAAGGAGAGGAAGCCGGTTG	59.963	20	210	125	334
Cluster-3531.2263	(AC)13	26	1750	1775	AGGGGTCCTGGTCTCCATAC	60.031	20	TTCCTGCCAGCCATGTTTGA	60.179	20	279	1675	1953	GGACGCCAGCAGAATCTACA	59.824	20	TTCCTGCCAGCCATGTTTGA	60.179	20	228	1726	1953	TGGACGCCAGCAGAATCTAC	59.824	20	TTCCTGCCAGCCATGTTTGA	60.179	20	229	1725	1953
Cluster-3531.2264	(CAG)7	21	355	375	AGCGCCATCTCAATCACTCG	60.529	20	ATGGAGACGAGCGACTTGTG	60.109	20	272	255	526	AGCGCCATCTCAATCACTCG	60.529	20	GATGGAGACGAGCGACTTGT	59.829	20	273	255	527	CTCAACACCTCGCATTCCCT	60.036	20	CAGTGGTGACGGCTCATCAG	60.739	20	207	228	434
Cluster-3531.2266	(TG)9	18	55	72	CATCTACGCACGATCTCGCT	60.041	20	AGGCGGTATCAACATGTCGG	60.179	20	223	12	234	CATCTACGCACGATCTCGCT	60.041	20	ATGTTTCTTTCCTGCACGCG	59.762	20	171	12	182	GATTGCATGCCCATCTACGC	59.761	20	AGGCGGTATCAACATGTCGG	60.179	20	234	1	234
Cluster-3531.2272	(C)13	13	226	238	CTGCTTGCCAGAATGTGCAC	60.388	20	ACGTAAAGGAACCCACCTCC	59.311	20	270	102	371	CTGCTTGCCAGAATGTGCAC	60.388	20	TAAAGGAACCCACCTCCTGC	59.303	20	267	102	368	CTGTGTGCCGACGGTTTTG	60.01	19	TTCCACCACCTCACACACAC	60.107	20	252	174	425
Cluster-3531.2274	(GT)7	14	2558	2571	CTGCCGTATTGAGCGAGCTA	59.969	20	GCACGGCTCAAAACGTTGAT	60.04	20	239	2428	2666	TTCACAGAGTGGGACGTGTG	59.896	20	GGCACAATGGAAGCATAGCG	59.97	20	218	2493	2710	GTTCACAGAGTGGGACGTGT	59.896	20	GGCACAATGGAAGCATAGCG	59.97	20	219	2492	2710
Cluster-3531.2274	(CCA)6	18	418	435	GACGACAGGCGATAGATGGG	60.039	20	TGAGCTGAGGATGAGGGGAA	59.957	20	193	321	513	CGAACAGACGACAGGCGATA	59.902	20	TGAGCTGAGGATGAGGGGAA	59.957	20	199	315	513	GAGTAGAAGCGCCCTCTGTC	59.898	20	TGAGCTGAGGATGAGGGGAA	59.957	20	171	343	513
Cluster-3531.2274	(CATC)6	24	777	800	TCGACGACAGCTAGCTACCT	60.108	20	CCATTGTGCTTGCTTGGAGG	59.754	20	166	671	836	TCGACGACAGCTAGCTACCT	60.108	20	CCCATTGTGCTTGCTTGGAG	59.754	20	167	671	837	ACCTACCTACCTCGAGCTCG	60.179	20	CCATTGTGCTTGCTTGGAGG	59.754	20	150	687	836
Cluster-3531.2274	(CGC)5	15	3916	3930	TTTTGGTTGCAGGTGGGGAT	60.105	20	CGCCTAACAGCAGCAACATC	59.902	20	280	3739	4018	TTTTGGTTGCAGGTGGGGAT	60.105	20	GCAACAACACCAGTATCGCC	59.832	20	218	3739	3956	TTTTGGTTGCAGGTGGGGAT	60.105	20	CGCAACAACACCAGTATCGC	60.179	20	219	3739	3957
Cluster-3531.2275	(GCA)8	24	4615	4638	ATCTACAGCTGGAGATGCGC	59.967	20	ACCCTGCTACTTTACGGCAC	60.037	20	216	4534	4749	ATCTACAGCTGGAGATGCGC	59.967	20	ACACCCTGCTACTTTACGGC	60.037	20	218	4534	4751	ATCTACAGCTGGAGATGCGC	59.967	20	CACCCTGCTACTTTACGGCA	60.037	20	217	4534	4750
Cluster-3531.228	(GAA)6	18	1922	1939	CTGTCTCGTCACTAGGCGTG	60.179	20	CCAGTGTCTGGCCGTTCC	60.359	18	153	1811	1963	ATCCAAACGACGCCTGTCTC	60.39	20	CCAGTGTCTGGCCGTTCC	60.359	18	166	1798	1963	GATCCAAACGACGCCTGTCT	60.39	20	CCAGTGTCTGGCCGTTCC	60.359	18	167	1797	1963
Cluster-3531.2280	(CGC)7	21	1022	1042	ACAGAGTCGTCTCCAGGACA	59.889	20	CCAAGGCATTTGCAACGTGA	59.968	20	161	994	1154	ACAGAGTCGTCTCCAGGACA	59.889	20	TCCAAGGCATTTGCAACGTG	59.968	20	162	994	1155	ACAGAGTCGTCTCCAGGACA	59.889	20	CCTCTGGCGTCTGTGACAAT	60.037	20	228	994	1221
Cluster-3531.2284	(ACG)5	15	51	65	TTCGCTGGTGACGTTGGAAG	60.879	20	CATGGAGGGCGTCTTGGAC	60.45	19	209	21	229	TTCGCTGGTGACGTTGGAAG	60.879	20	GACATGGAGGGCGTCTTGG	60.45	19	211	21	231	CTTCGCTGGTGACGTTGGAA	60.879	20	CATGGAGGGCGTCTTGGAC	60.45	19	210	20	229
Cluster-3531.2285	(CG)6	12	120	131	TTCGTTTATTGGCGCCCTCT	60.036	20	CGAGTGTGCGTTTTGTGTGT	59.904	20	264	15	278	TTCGTTTATTGGCGCCCTCT	60.036	20	GGCCGAGTATCTTCTTGCGA	59.898	20	174	15	188	TTCGTTTATTGGCGCCCTCT	60.036	20	GCAATGATGGGGTCGTCTGA	60.108	20	230	15	244
Cluster-3531.2286	(GCG)5	15	832	846	GCCTCCACCGAAAACAACAC	59.97	20	TTGTCCTCGCGGTAGCTGTA	60.962	20	128	780	907	GCCTCCACCGAAAACAACAC	59.97	20	CTCGCGGTAGCTGTAGTCG	60.011	19	123	780	902	CCGAAAACAACACCACCACC	59.898	20	TTGTCCTCGCGGTAGCTGTA	60.962	20	121	787	907
Cluster-3531.229	(TG)8	16	925	940	ATTTCGCAGCGGCAGAATTC	59.901	20	CAATGCAACTTGGGGCCATC	60.108	20	222	837	1058	ATTTCGCAGCGGCAGAATTC	59.901	20	GTCGACTCGAGACCAATGCA	60.109	20	235	837	1071	GGTCTGTGTTGGTGCTGACT	60.179	20	CCGTGTCGTGTACAGAACGA	60.041	20	279	876	1154
Cluster-3531.230	(GCT)6	18	471	488	TAAGCTGGTCATGTACGCCG	60.179	20	AGGAGCCTGAGAGTAGCCAT	59.736	20	276	328	603	TAAGCTGGTCATGTACGCCG	60.179	20	GAGGAGCCTGAGAGTAGCCA	60.396	20	277	328	604	TAAGCTGGTCATGTACGCCG	60.179	20	TGAGGAGCCTGAGAGTAGCC	60.396	20	278	328	605
Cluster-3531.2304	(GCA)6	18	926	943	GCTGGTGGCTGCTGTTTAAC	60.039	20	GTCCGTGTCCACCTTTTCCT	59.892	20	200	774	973	GCTGGTGGCTGCTGTTTAAC	60.039	20	CCGAGGGAACATAGAAGCCG	60.249	20	270	774	1043	TGGTGGCTGCTGTTTAACCT	59.815	20	GTCCGTGTCCACCTTTTCCT	59.892	20	198	776	973
Cluster-3531.2306	(GTGC)5	20	297	316	GCCCACACCATAACCGTACA	60.036	20	TCGTCTCACACTCCCTCACT	59.889	20	109	236	344	TGCCCACACCATAACCGTAC	60.036	20	TCGTCTCACACTCCCTCACT	59.889	20	110	235	344	CAAGAGCGATATCCGGGGTC	60.038	20	TCGTCTCACACTCCCTCACT	59.889	20	215	130	344
Cluster-3531.2309	(A)14	14	3531	3544	GGGTAAAGGAAAGCCGGTGA	59.963	20	TCGACACTTATCGACGCTCG	59.974	20	164	3422	3585	AGGGTAAAGGAAAGCCGGTG	59.962	20	TCGACACTTATCGACGCTCG	59.974	20	165	3421	3585	GGGTAAAGGAAAGCCGGTGA	59.963	20	GTCCTCGTTCCTCAACCGTT	59.967	20	271	3422	3692
Cluster-3531.2317	(A)10	10	780	789	AGAAGAACTCACTCTGCCGC	60.038	20	CAGGCAGAGAGTGGATGCAA	60.036	20	279	691	969	AGAAGAACTCACTCTGCCGC	60.038	20	GCTTGTTCGATGGTGGCAAG	60.11	20	220	691	910	AGAAGAACTCACTCTGCCGC	60.038	20	CTTTGGCTGGTAACCGCAAG	59.759	20	194	691	884
Cluster-3531.2317	(CG)7	14	383	396	GCACCATTAGTACGGCAGGT	60.108	20	GTGGCCCTAGTGCGAGATAC	59.968	20	204	300	503	GTCGCTTCCATTTCCACAGC	59.831	20	GTGGCCCTAGTGCGAGATAC	59.968	20	230	274	503	AGCACCATTAGTACGGCAGG	59.822	20	GTGGCCCTAGTGCGAGATAC	59.968	20	205	299	503
Cluster-3531.2319	(AT)6	12	977	988	GCATCGTGGACTTGGATTGC	59.901	20	TGACGTCGATTGACCCCAAG	60.038	20	145	949	1093	CCACATCAGCATCGTGGACT	60.108	20	TGACGTCGATTGACCCCAAG	60.038	20	153	941	1093	AAGAAGCTGCACCACCACAT	60.179	20	TGACGTCGATTGACCCCAAG	60.038	20	167	927	1093
Cluster-3531.2319	(GCC)5	15	2366	2380	TGTCAATTGTGCGCCCTTTG	59.968	20	ATGCTTGCCCTGCTATCGTT	60.107	20	212	2248	2459	TGTCAATTGTGCGCCCTTTG	59.968	20	AATGCTTGCCCTGCTATCGT	60.107	20	213	2248	2460	TAATACGAGCGACGCGAGAC	60.043	20	ATGCTTGCCCTGCTATCGTT	60.107	20	184	2276	2459
Cluster-3531.232	(CCT)9(CCA)6	45	516	560	CTTCCTCACCTCCCTCCTCA	59.958	20	GCGGGATCCTGACCTCTTTT	59.747	20	239	375	613	TTCCTCACCTCCCTCCTCAC	60.252	20	GCGGGATCCTGACCTCTTTT	59.747	20	238	376	613	CTTCCTCACCTCCCTCCTCA	59.958	20	CTGACCTCTTTTGCTGACGC	59.485	20	231	375	605
Cluster-3531.2321	(A)11	11	195	205	TCAACGGACACAGACAGTCG	59.97	20	TTGTCTGTGTGCCTGTGTGT	60.036	20	136	118	253	GTCGCATTACAGCCAAGCAG	59.902	20	TTGTCTGTGTGCCTGTGTGT	60.036	20	120	134	253	CAGTCGCATTACAGCCAAGC	59.902	20	TTGTCTGTGTGCCTGTGTGT	60.036	20	122	132	253
Cluster-3531.2323	(GTC)6	18	3811	3828	GCTATTGCCAGGGACTACCG	60.25	20	TCATCCCTCAACACGCACAA	59.892	20	222	3717	3938	CCTTGCTATTGCCAGGGACT	59.743	20	TCATCCCTCAACACGCACAA	59.892	20	226	3713	3938	GCTATTGCCAGGGACTACCG	60.25	20	CCTGCGATCATCCCTCAACA	59.821	20	229	3717	3945
Cluster-3531.2329	(CCG)5	15	1900	1914	CTACCGTGTCGAACCCGTAC	60.179	20	CCTCGATGGAGTGCGTAGTC	59.97	20	252	1759	2010	CTACCGTGTCGAACCCGTAC	60.179	20	CTCGATGGAGTGCGTAGTCG	60.316	20	251	1759	2009	CTACCGTGTCGAACCCGTAC	60.179	20	CGTAGTCGACGTGCTGTTTG	59.57	20	239	1759	1997
Cluster-3531.2330	(CGC)5	15	1023	1037	ACACCCAACACGTCGTCTAC	59.969	20	GCCCAGGACGTGTAGTTGTT	60.25	20	205	869	1073	GTCGTCCTCGCTTCAAGTGA	60.039	20	GCCCAGGACGTGTAGTTGTT	60.25	20	134	940	1073	CACTCGCCTAACCACCTCAG	60.109	20	GCCCAGGACGTGTAGTTGTT	60.25	20	273	801	1073
Cluster-3531.2336	(TC)13	26	1417	1442	GAAGATTTGCTGCTCGCTGG	59.902	20	AAGCGTCCATATGCGTGCTA	59.896	20	158	1355	1512	GGAAGATTTGCTGCTCGCTG	59.902	20	AAGCGTCCATATGCGTGCTA	59.896	20	159	1354	1512	GGGCGTTGGAAGATTTGCTG	60.109	20	AAGCGTCCATATGCGTGCTA	59.896	20	166	1347	1512
Cluster-3531.234	(AAG)5	15	512	526	TACGAATCCCTCAAGGCGTG	59.825	20	GTATGGCTTGGGCTTCCTGG	60.753	20	258	292	549	GACCGTCTACAGAAACGCCT	59.757	20	GTATGGCTTGGGCTTCCTGG	60.753	20	277	273	549	CCTACGAATCCCTCAAGGCG	60.249	20	GTATGGCTTGGGCTTCCTGG	60.753	20	260	290	549
Cluster-3531.2350	(AG)6	12	2213	2224	AGTCGAAGCAGCTCATCCAC	60.108	20	CCGTCCCCTTTCTGTTCCTC	60.036	20	234	2052	2285	CGTCAGTCCCCCAAAAAGGA	59.89	20	CCGTCCCCTTTCTGTTCCTC	60.036	20	253	2033	2285	ATGCACGCATACAACCAAGC	59.829	20	CCGTCCCCTTTCTGTTCCTC	60.036	20	142	2144	2285
Cluster-3531.2351	(CAC)7	21	407	427	CAAAAGCGAACCATGTCCCG	60.11	20	AAAGAGAAATTGGCACGCGG	59.759	20	241	241	481	TCGCAACCGAGAGCAAAGAA	60.25	20	GCGACCCTGGGATTCATGAT	59.891	20	234	372	605	CAAAAGCGAACCATGTCCCG	60.11	20	GAAATTGGCACGCGGAACAA	60.318	20	236	241	476
Cluster-3531.2351	(GGC)5tgggatacccgtgaggggtggtggtga(TGC)6(GGC)6	78	2274	2351	GTCTGAGTTGGGTAGTGGGC	60.036	20	CAGCATCACCACCACCATCA	60.323	20	218	2159	2376	GTCTGAGTTGGGTAGTGGGC	60.036	20	CTTCACCCATCTTCTGCCCC	60.395	20	269	2159	2427	GTCTGAGTTGGGTAGTGGGC	60.036	20	TCTTCACCCATCTTCTGCCC	59.379	20	270	2159	2428
Cluster-3531.2351	(TCGAG)5	25	2814	2838	TCGGGCCAGATGAGATCAGA	60.106	20	TTCTGGATTCCGCCTCCAAC	60.035	20	186	2763	2948	TCGGGCCAGATGAGATCAGA	60.106	20	GTTCTGGATTCCGCCTCCAA	60.035	20	187	2763	2949	CGATCGGGCCAGATGAGATC	60.109	20	TTCTGGATTCCGCCTCCAAC	60.035	20	189	2760	2948
Cluster-3531.2355	(TGG)5	15	1904	1918	ATATCGCGTGTCAGGACGTC	59.971	20	ATGGAGTTCATCTCGCGGAC	59.897	20	236	1734	1969	TGACCATATCGCGTGTCAGG	59.898	20	ATGGAGTTCATCTCGCGGAC	59.897	20	241	1729	1969	ACCATATCGCGTGTCAGGAC	59.898	20	ATGGAGTTCATCTCGCGGAC	59.897	20	239	1731	1969
Cluster-3531.2355	(GGA)7	21	4075	4095	GGGTCGAACAGAGAGGAAGC	60.109	20	CCTCCTGCTGTTGTCTGTCC	60.321	20	213	3921	4133	GGGTCGAACAGAGAGGAAGC	60.109	20	CCCTCCTGCTGTTGTCTGTC	60.321	20	214	3921	4134	GGGTCGAACAGAGAGGAAGC	60.109	20	GTCCCTCCTGCTGTTGTCTG	60.321	20	216	3921	4136
Cluster-3531.2358	(GGC)8	24	2089	2112	ACGTCGTCCTTTCGGTCTTC	60.04	20	AGAGCAAGTCCAAATCGGCT	59.674	20	219	1924	2142	GACGTCGTCCTTTCGGTCTT	60.04	20	AGAGCAAGTCCAAATCGGCT	59.674	20	220	1923	2142	ACGTCGTCCTTTCGGTCTTC	60.04	20	GAGCAAGTCCAAATCGGCTG	59.551	20	218	1924	2141
Cluster-3531.2358	(CTT)5	15	6036	6050	ATTTCCATCACCACTGCCGT	59.962	20	TGGAACTCACAGCATGGCAT	59.961	20	213	5867	6079	CTTGTCGTCGTCGCCATTTC	59.907	20	TGGAACTCACAGCATGGCAT	59.961	20	228	5852	6079	CGTCATCAGGGTTAGCGTCA	59.827	20	TGGAACTCACAGCATGGCAT	59.961	20	271	5809	6079
Cluster-3531.2358	(CTT)5	15	4041	4055	GAGGGTCCTCTGCAGGTTTC	60.036	20	CAACCAAGGAGGAGGAACCC	59.962	20	267	3871	4137	GAGGGTCCTCTGCAGGTTTC	60.036	20	CCAACCAAGGAGGAGGAACC	59.962	20	268	3871	4138	GAGGGTCCTCTGCAGGTTTC	60.036	20	AGGAGGAACCCAAGCCTGTA	60.179	20	258	3871	4128
Cluster-3531.2358	(CTT)5	15	4737	4751	GGCTCTGGATCTTTGGCCTT	60.034	20	ATCACCAAAGGAGGAAGCCG	60.035	20	252	4578	4829	GGCTCTGGATCTTTGGCCTT	60.034	20	CCCGTCCCTGAATCACCAAA	59.962	20	263	4578	4840	TCGTCCTTCTTTTCGGGCTC	60.038	20	ATCACCAAAGGAGGAAGCCG	60.035	20	183	4647	4829
Cluster-3531.2358	(GC)6	12	7414	7425	GGTGATGAGCAACAGGACCA	59.963	20	CTGGGCCAACTAACTCGAGG	60.108	20	258	7255	7512	GGTGATGAGCAACAGGACCA	59.963	20	GGCCAACTAACTCGAGGAGG	59.824	20	255	7255	7509	GGTGATGAGCAACAGGACCA	59.963	20	GGGCCAACTAACTCGAGGAG	59.824	20	256	7255	7510
Cluster-3531.2358	(CTT)6	18	4296	4313	TCCGCCTTGACCTCTTCAAC	59.965	20	CCCAGAGGAGCCTGAAAAGG	60.035	20	270	4272	4541	TCCGCCTTGACCTCTTCAAC	59.965	20	CCCCAGAGGAGCCTGAAAAG	60.035	20	271	4272	4542	TCCGCCTTGACCTCTTCAAC	59.965	20	ACGACTTCTGGAGCAGCTTC	60.038	20	229	4272	4500
Cluster-3531.2358	(CTT)5	15	4992	5006	TTTGGTGATTCAGGGACGGG	59.962	20	TGAGGAACCAAAGCCCGATC	60.035	20	270	4821	5090	CAGGCTCTGGTTCTGCTACC	60.108	20	TTGCGGTAGTCGATGATCCG	59.97	20	264	4855	5118	CAGGCTCTGGTTCTGCTACC	60.108	20	TGAGGAACCAAAGCCCGATC	60.035	20	236	4855	5090
Cluster-3531.2359	(TGC)5	15	2548	2562	TAGTGCAGAGTGTGTGCTGG	59.966	20	CCACGGGGGATCTCCTTTTC	60.107	20	262	2483	2744	GGCGTCGGGTAAAACGAAAG	59.836	20	CCACGGGGGATCTCCTTTTC	60.107	20	244	2501	2744	TAGTGCAGAGTGTGTGCTGG	59.966	20	GTGCAACAAAGCCCAAGTCC	60.249	20	131	2483	2613
Cluster-3531.236	(CCT)5	15	1262	1276	GGAGAGGGAGTGGATCTCGA	59.816	20	AGCAGTGGTACCAGAGCAAC	59.965	20	257	1051	1307	GTCGGTGATGGGTCCTGTTC	60.391	20	AGCAGTGGTACCAGAGCAAC	59.965	20	151	1157	1307	GTCGGTGATGGGTCCTGTTC	60.391	20	GCTCGGCTTCAAGGACTTCT	60.037	20	183	1157	1339
Cluster-3531.2363	(T)10	10	398	407	TCCCGACTTCCACTCCTTCA	60.179	20	TGGAAAGGGACTCGTTGACG	59.967	20	190	368	557	CCATTTCCATTGCGTCTGGC	60.179	20	TGGAAAGGGACTCGTTGACG	59.967	20	273	285	557	TCCCGACTTCCACTCCTTCA	60.179	20	AACCCATCTTGACGCTTCGT	59.965	20	263	368	630
Cluster-3531.2369	(CTT)5	15	2853	2867	CATCGGTGACCCTATGACGG	59.968	20	CCTACCGCTGGTCCAACAAT	60.035	20	246	2772	3017	GCGTTAGACGGGCCAGATAA	59.896	20	CCTACCGCTGGTCCAACAAT	60.035	20	227	2791	3017	CATCGGTGACCCTATGACGG	59.968	20	TGGTCCAACAATGACGCTGA	59.892	20	238	2772	3009
Cluster-3531.237	(GTG)5	15	2003	2017	GCGACGTGTAGTGAGGGTAG	59.902	20	ACACAGAGAGAGGGGGACAA	59.809	20	272	1788	2059	TAGTGAGGGTAGACGAGCGT	59.749	20	ACACAGAGAGAGGGGGACAA	59.809	20	264	1796	2059	GCGACGTGTAGTGAGGGTAG	59.902	20	CACACAGAGAGAGGGGGACA	60.543	20	273	1788	2060
Cluster-3531.237	(CCG)5	15	466	480	TGAAGGCGTAGTTGCTCTCC	59.753	20	GATCCAGGGCCAGTTCATCC	60.179	20	212	388	599	CGTCATGAAGGCGTAGTTGC	59.63	20	GATCCAGGGCCAGTTCATCC	60.179	20	217	383	599	CGTGCAGGAACGTCATGAAG	59.56	20	GATCCAGGGCCAGTTCATCC	60.179	20	227	373	599
Cluster-3531.2372	(GATG)6	24	4004	4027	GGTGATGGATGTTTACGCGC	59.972	20	GTCGTCCGACTATCACCGTC	59.973	20	177	3926	4102	GGTGATGGATGTTTACGCGC	59.972	20	CGACTATCACCGTCGTCAGG	59.972	20	171	3926	4096	GATGGATGTTTACGCGCGAC	60.043	20	GTCGTCCGACTATCACCGTC	59.973	20	174	3929	4102
Cluster-3531.2375	(T)12	12	1753	1764	GTCTGGCCCGTCATGGATAG	59.966	20	CCGAGAGAGCCATGCTGAAA	60.108	20	228	1628	1855	CGCCCTCGACATCATACCAA	59.896	20	CCGAGAGAGCCATGCTGAAA	60.108	20	157	1699	1855	GTCTGGCCCGTCATGGATAG	59.966	20	CCAGAAAGGAGCTCGGATGG	60.179	20	181	1628	1808
Cluster-3531.2381	(CA)6	12	972	983	CCGTCCACACACACTCTCTC	60.039	20	GGGGTGATGTGGAGATGCAA	60.034	20	237	916	1152	CCGTCCACACACACTCTCTC	60.039	20	GACGTCAGGCCTGATTGGAA	60.036	20	207	916	1122	TCCGATCGATTGCCAGAGTG	59.897	20	GGGGTGATGTGGAGATGCAA	60.034	20	278	875	1152
Cluster-3531.2381	(GCT)9	27	128	154	TGGCGAAAGAGGTAGCACTG	60.037	20	AAGGGAAGAAAGGCCAACGT	59.815	20	180	18	197	AGGTACGTTGGCGAAAGAGG	60.038	20	AAGGGAAGAAAGGCCAACGT	59.815	20	188	10	197	TGGCGAAAGAGGTAGCACTG	60.037	20	AATGGGGATTCGGGATTGGG	59.812	20	274	18	291
Cluster-3531.2384	(GCC)5aacacacagccgtaatcttatccgggaaagaaagcaagcagaaccccgggccgctttctcccccaagctatcgcgacgcccctctgtatgtgtgtgagc(CT)8	130	541	670	AAACTGCACACATCCTTGCG	59.688	20	GAAAAAGTTCCGGCCAAGGC	60.32	20	192	505	696	AGGAGGGGAAGGAAGGGTAG	59.656	20	GAAAAAGTTCCGGCCAAGGC	60.32	20	280	417	696	AAACTGCACACATCCTTGCG	59.688	20	GGCATGGATGGTTTGGTTCC	59.463	20	224	505	728
Cluster-3531.2384	(GGGGA)5	25	394	418	CCAACTGCAGGTCCTCCATT	59.961	20	GGCAAAAGCCTACCCTTCCT	59.96	20	277	169	445	CGTCCCTCACTTGTCGTCTC	60.11	20	GGCAAAAGCCTACCCTTCCT	59.96	20	227	219	445	CTCACTTGTCGTCTCACGCA	60.318	20	GGCAAAAGCCTACCCTTCCT	59.96	20	222	224	445
Cluster-3531.2390	(A)13	13	2968	2980	CATGCTTGATGCTTTCCCGG	59.898	20	CTCTGGCTGAGTCAACTGGG	60.037	20	223	2898	3120	CATGCTTGATGCTTTCCCGG	59.898	20	CCCCAGCAATTGCAACTTCC	60.037	20	170	2898	3067	CATGCTTGATGCTTTCCCGG	59.898	20	CCCCCAGCAATTGCAACTTC	60.037	20	171	2898	3068
Cluster-3531.2390	(CGG)5	15	3269	3283	GAAGTTGCAATTGCTGGGGG	60.037	20	CGTATCTGCTCCCGACGAAG	60.317	20	279	3049	3327	GGAAGTTGCAATTGCTGGGG	60.037	20	CGTATCTGCTCCCGACGAAG	60.317	20	280	3048	3327	TGATCTGTGAGTACGGCAGC	59.827	20	CGTATCTGCTCCCGACGAAG	60.317	20	250	3078	3327
Cluster-3531.2390	(TGC)5	15	5340	5354	GGTGGTGATTCAGCCGTGTA	60.037	20	CCCAGATCTCGTCCCTGTCT	60.396	20	278	5149	5426	GCGCGATGGAAATGACCAAA	59.83	20	CCCAGATCTCGTCCCTGTCT	60.396	20	188	5239	5426	GGTGGTGATTCAGCCGTGTA	60.037	20	ATCTCGAACGGACGGACAGA	60.676	20	246	5149	5394
Cluster-3531.2390	(GGT)7	21	5135	5155	GTAGGAGGACGCCATGATGG	59.966	20	TTTGGTCATTTCCATCGCGC	59.83	20	261	4998	5258	TTTGGGGGATGAAGGTCGTG	59.962	20	TTTGGTCATTTCCATCGCGC	59.83	20	166	5093	5258	GTTTGGGGGATGAAGGTCGT	59.962	20	TTTGGTCATTTCCATCGCGC	59.83	20	167	5092	5258
Cluster-3531.2393	(GTG)5	15	621	635	CTTGCATTGCCTTGCCAACT	59.966	20	GGCTTTCAAAGTCTCCCCGA	59.964	20	111	574	684	CTTGTTGCCTTGCATTGCCT	59.966	20	GGCTTTCAAAGTCTCCCCGA	59.964	20	119	566	684	GTGGGTGGTGGGCTAACTAC	60.036	20	GGCTTTCAAAGTCTCCCCGA	59.964	20	258	427	684
Cluster-3531.2396	(GCA)5	15	997	1011	CCATGCAGAGCAACATGAGC	59.899	20	CGGCTTCTTGATCTTGCAGC	59.902	20	243	863	1105	CCATGCAGAGCAACATGAGC	59.899	20	GCGGCTTCTTGATCTTGCAG	59.902	20	244	863	1106	CCATGCAGAGCAACATGAGC	59.899	20	GCCTCTTCCTGCTCCTTGAG	60.108	20	271	863	1133
Cluster-3531.2404	(CAG)5	15	916	930	GTGATACGGAGGTCGAGACG	59.696	20	GCTTCCAGACACCTTCTCCC	60.036	20	203	847	1049	GCGGCGTGGATGATAGTAGT	59.686	20	GCTTCCAGACACCTTCTCCC	60.036	20	221	829	1049	GGCGGCGTGGATGATAGTAG	60.389	20	GCTTCCAGACACCTTCTCCC	60.036	20	222	828	1049
Cluster-3531.2404	(TCG)9	27	147	173	TGGAAAGGCCGACCACTTTT	60.106	20	GAGATCGCGCTTTGTTCGAC	59.976	20	225	58	282	TTGGAAAGGCCGACCACTTT	60.106	20	GAGATCGCGCTTTGTTCGAC	59.976	20	226	57	282	TTTGGAAAGGCCGACCACTT	60.106	20	GAGATCGCGCTTTGTTCGAC	59.976	20	227	56	282
Cluster-3531.2405	(TG)7	14	6361	6374	GGTTGGTCCATTGCGTTCAC	60.04	20	TGTAGTTCTGGCTCTGCTGC	60.037	20	232	6196	6427	GGTTGGTCCATTGCGTTCAC	60.04	20	CTACCCGGGCCTTGTAGTTC	59.823	20	244	6196	6439	GGTTGGTCCATTGCGTTCAC	60.04	20	GTGCCCCCAGTCATGTATCC	60.179	20	266	6196	6461
Cluster-3531.2406	(GGC)6	18	5157	5174	TAGTTGGCGACGGGGTAGTA	60.035	20	TGCTGCTGTTCATCACCACT	59.891	20	199	5088	5286	TAGTTGGCGACGGGGTAGTA	60.035	20	GTCGTGCTGCTGTTCATCAC	59.835	20	203	5088	5290	TAGTTGGCGACGGGGTAGTA	60.035	20	CAACGTCGGAGCCTATGTGA	59.827	20	146	5088	5233
Cluster-3531.2407	(CGT)6	18	3149	3166	GACCATTCTGGGCCTCGTAG	59.895	20	ATCCGCCCTTGCTTGACG	60.437	18	114	3075	3188	ACCATTCTGGGCCTCGTAGA	60.325	20	ATCCGCCCTTGCTTGACG	60.437	18	113	3076	3188	GACCATTCTGGGCCTCGTAG	59.895	20	GCATCCGCCCTTGCTTGA	60.751	18	116	3075	3190
Cluster-3531.2413	(GGC)5	15	3167	3181	CCCTCGGAACCTTTTCTGCT	59.963	20	AAGTAACATCCGAGGCCTGC	60.108	20	127	3079	3205	CCCTCGGAACCTTTTCTGCT	59.963	20	GTCTAAGCCGGTCTTGACCC	60.108	20	273	3079	3351	CCCTCGGAACCTTTTCTGCT	59.963	20	AACCGCAATCCGAAATGCAC	60.109	20	216	3079	3294
Cluster-3531.2416	(T)10	10	796	805	AAACGTCGAGCTCTTCCAGG	60.038	20	GTTACGGTGTGCAATACGGC	59.904	20	270	640	909	TGCTAGAAGCCTTGGCTACG	59.824	20	TCTCTCTCTTCTCCCCTGGC	60.033	20	210	740	949	CGTGCTAGAAGCCTTGGCTA	59.824	20	TCTCTCTCTTCTCCCCTGGC	60.033	20	212	738	949
Cluster-3531.2416	(ACG)5	15	1577	1591	TCATCACGATAGCCGGTTCG	59.97	20	CGCATGGTATGAGACGGACA	59.898	20	204	1513	1716	TCATCACGATAGCCGGTTCG	59.97	20	GGGGTAGATGCCTGAAGTCG	59.895	20	115	1513	1627	TCATCACGATAGCCGGTTCG	59.97	20	CGGGGTAGATGCCTGAAGTC	59.895	20	116	1513	1628
Cluster-3531.2419	(CGG)5	15	2494	2508	TACAGGCGGCATCTTGGAAG	60.108	20	CTGCCTCTGCCAATCTCTCC	60.179	20	189	2425	2613	TACAGGCGGCATCTTGGAAG	60.108	20	TCGTCTCCCTCAACTCCTCC	60.324	20	159	2425	2583	TACAGGCGGCATCTTGGAAG	60.108	20	GCCTCTGCCAATCTCTCCAC	60.463	20	187	2425	2611
Cluster-3531.2423	(A)10	10	67	76	AGTCACTCATCTGCAACCCC	59.674	20	CAAGAAATAAGCGGCGAGGC	59.972	20	170	23	192	AGTCACTCATCTGCAACCCC	59.674	20	GCAAGAAATAAGCGGCGAGG	59.972	20	171	23	193	AGTCACTCATCTGCAACCCC	59.674	20	GGCAAGAAATAAGCGGCGAG	59.972	20	172	23	194
Cluster-3531.2428	(GCAAG)5	25	2321	2345	TGGACGAACATGGCATGACA	59.964	20	CCCCTGCCTCTTTGCCTTTA	59.96	20	158	2220	2377	GTGGACGAACATGGCATGAC	59.552	20	CCCCTGCCTCTTTGCCTTTA	59.96	20	159	2219	2377	CTGTGCGAGTCTACATGCGT	60.457	20	CCCCTGCCTCTTTGCCTTTA	59.96	20	104	2274	2377
Cluster-3531.2429	(TCG)6	18	3900	3917	GGCGATTTTCTTCTTGGGCG	60.179	20	GCCGTTTTCCCCAGACAAAC	59.968	20	199	3834	4032	CGGCGATTTTCTTCTTGGGC	60.179	20	GCCGTTTTCCCCAGACAAAC	59.968	20	200	3833	4032	GGCGATTTTCTTCTTGGGCG	60.179	20	CATCTCTCCGACGCATCCTC	60.04	20	158	3834	3991
Cluster-3531.243	(GGA)6	18	252	269	GGCTTCCTTGCTTTTGGACC	59.682	20	AGAGACGACGAGAGGGTCAA	59.964	20	231	160	390	GCAGGCTTCCTTGCTTTTGG	60.32	20	AGAGACGACGAGAGGGTCAA	59.964	20	234	157	390	GGCAGGCTTCCTTGCTTTTG	60.32	20	AGAGACGACGAGAGGGTCAA	59.964	20	235	156	390
Cluster-3531.2438	(GCG)5	15	291	305	TTCCGACCGAAGAACCTGTG	59.967	20	AATCAGGACGACAAGGCTCG	60.109	20	161	186	346	TTCCGACCGAAGAACCTGTG	59.967	20	CGAATCAGGACGACAAGGCT	60.109	20	163	186	348	TTCCGACCGAAGAACCTGTG	59.967	20	TCGAATCAGGACGACAAGGC	60.109	20	164	186	349
Cluster-3531.2441	(CTT)5	15	443	457	CCACACGTTGCGAAATTCGT	60.042	20	TCTAGGCCGACACCACAAAC	59.966	20	258	232	489	CCACACGTTGCGAAATTCGT	60.042	20	GTCTAGGCCGACACCACAAA	59.966	20	259	232	490	CCACACGTTGCGAAATTCGT	60.042	20	CTAGGCCGACACCACAAACT	59.965	20	257	232	488
Cluster-3531.2446	(TGAT)5	20	87	106	CTTTGGAAAGTTGGACAGCGA	59.053	21	TCAGTAGACGGGGTTAGGGG	60.033	20	277	27	303	TCTTTGGAAAGTTGGACAGCG	59.053	21	TCAGTAGACGGGGTTAGGGG	60.033	20	278	26	303	CTTTGGAAAGTTGGACAGCGA	59.053	21	ACGAAGAAGCAAGTCCCGTT	59.894	20	242	27	268
Cluster-3531.2447	(CAT)5	15	329	343	CGCGACTCGTCTATCGTCTC	60.112	20	GAGGAGAGGCGCGAGAGTAG	61.504	20	178	256	433	CGCGACTCGTCTATCGTCTC	60.112	20	GAGGAGAGGCGCGAGAGTA	60.524	19	178	256	433	CGCGACTCGTCTATCGTCTC	60.112	20	AGGAGAGGCGCGAGAGTAG	60.525	19	177	256	432
Cluster-3531.2453	(ACC)8	24	456	479	TGGCACCAATTCCTTCCCTC	59.96	20	TAGGCTCGTGAATGTCGTGG	59.827	20	280	379	658	CAATTCCTTCCCTCCGTCCC	60.107	20	TAGGCTCGTGAATGTCGTGG	59.827	20	274	385	658	CCAATTCCTTCCCTCCGTCC	60.107	20	TAGGCTCGTGAATGTCGTGG	59.827	20	275	384	658
Cluster-3531.2454	(CCG)7	21	1078	1098	CCTCGCATCGACGAAGAGTA	59.344	20	CAATGCCAACCGCGATTTCC	60.802	20	265	860	1124	TCGCATCGACGAAGAGTAGTG	59.938	21	CAATGCCAACCGCGATTTCC	60.802	20	263	862	1124	GCATCGACGAAGAGTAGTGGT	59.867	21	CAATGCCAACCGCGATTTCC	60.802	20	261	864	1124
Cluster-3531.2454	(A)14	14	771	784	CGAGGAGAGTGCCGAAATCA	59.827	20	CTGGGCGTCTTTTGCTCTGA	60.604	20	217	605	821	CGAGGAGAGTGCCGAAATCA	59.827	20	TCTGGGCGTCTTTTGCTCTG	60.604	20	218	605	822	CAATCGAGGAGAGTGCCGAA	59.827	20	CTGGGCGTCTTTTGCTCTGA	60.604	20	221	601	821
Cluster-3531.2455	(GCC)5	15	458	472	CACAAACACCAGCAAGAGCC	59.969	20	GAGCGGAGAGTGATGGAGAC	59.616	20	223	317	539	GCCAACACAAACACCAGCAA	60.108	20	GAGCGGAGAGTGATGGAGAC	59.616	20	228	312	539	TGGGCTGGATGGATTGGATG	59.813	20	GAGCGGAGAGTGATGGAGAC	59.616	20	262	278	539
Cluster-3531.2458	(CA)6	12	4767	4778	GGAACTCTAAGCTCGCGGAA	59.827	20	ATGGTGGTTTGGGTTGGTGT	60.032	20	246	4580	4825	CAGGGGAACTCTAAGCTCGC	60.179	20	ATGGTGGTTTGGGTTGGTGT	60.032	20	250	4576	4825	GCAGGGGAACTCTAAGCTCG	60.179	20	ATGGTGGTTTGGGTTGGTGT	60.032	20	251	4575	4825
Cluster-3531.2458	(CCTG)6	24	5093	5116	GTTTTGTGCGGGGAGGAAAC	59.968	20	CGACGAGATAAGGGTTCCGG	59.97	20	262	4964	5225	AATCAGTCTCCGTGTGCCAG	60.037	20	CGACGAGATAAGGGTTCCGG	59.97	20	168	5058	5225	GAATCAGTCTCCGTGTGCCA	60.037	20	CGACGAGATAAGGGTTCCGG	59.97	20	169	5057	5225
Cluster-3531.2458	(CAG)6	18	4404	4421	TATTATCGCCGGGGCATGTC	60.037	20	TTCCGCGAGCTTAGAGTTCC	59.827	20	240	4360	4599	TATTATCGCCGGGGCATGTC	60.037	20	GAGCTTAGAGTTCCCCTGCG	60.179	20	234	4360	4593	TATTATCGCCGGGGCATGTC	60.037	20	CGAGCTTAGAGTTCCCCTGC	60.179	20	235	4360	4594
Cluster-3531.2463	(GCT)5	15	556	570	TATCCGAGGAAGCCCTGACA	60.033	20	AGAAGAAGGACGGCATGTGG	60.036	20	139	533	671	TATCCGAGGAAGCCCTGACA	60.033	20	GAAGAAGGACGGCATGTGGA	60.036	20	138	533	670	AAGCCCGCCAGTATGTATCG	59.966	20	AGAAGAAGGACGGCATGTGG	60.036	20	168	504	671
Cluster-3531.2468	(A)12	12	1015	1026	CTAGCCTTGCCCTTGCTCTT	60.035	20	TTATCTCCGAGAATCGCGGC	60.039	20	251	878	1128	TTCTAGCCTTGCCCTTGCTC	60.035	20	TTATCTCCGAGAATCGCGGC	60.039	20	253	876	1128	CTAGCCTTGCCCTTGCTCTT	60.035	20	ACGCAACGACGCTTACAAAC	60.043	20	192	878	1069
Cluster-3531.247	(TCA)5	15	1471	1485	GCTCGTCGTCCTCAAAGTGA	60.039	20	GCATCTTCAGCGACGTTGTC	59.906	20	129	1417	1545	ACTCACCTGACCGCAAACAT	59.891	20	GCATCTTCAGCGACGTTGTC	59.906	20	247	1299	1545	CATGTTCTGGTCGCGACTCT	60.109	20	GCATCTTCAGCGACGTTGTC	59.906	20	186	1360	1545
Cluster-3531.2476	(CAG)7	21	285	305	ACATCCACGACAGGAACGTC	60.039	20	GGAAGTAGTTCTCGGGCAGG	59.824	20	205	194	398	TTCCATCTCGTCGTGTCGTG	60.11	20	GGAAGTAGTTCTCGGGCAGG	59.824	20	274	125	398	CTTCCATCTCGTCGTGTCGT	59.832	20	GGAAGTAGTTCTCGGGCAGG	59.824	20	275	124	398
Cluster-3531.2476	(CAC)7	21	161	181	CGAGTTCACCTCCCGTCTTC	60.109	20	GACGTTCCTGTCGTGGATGT	60.039	20	189	25	213	TTCACCTCCCGTCTTCCTCT	59.885	20	GACGTTCCTGTCGTGGATGT	60.039	20	185	29	213	AGTTCACCTCCCGTCTTCCT	60.179	20	GACGTTCCTGTCGTGGATGT	60.039	20	187	27	213
Cluster-3531.2480	(GCGT)7	28	5778	5805	TTCTGTCTTTGAGGCCGTCC	59.965	20	ATCGTCGACTCATCATCGCC	60.04	20	235	5692	5926	ATGGTGCTGCCCGTCTATTC	60.179	20	ATCGTCGACTCATCATCGCC	60.04	20	257	5670	5926	CATGGTGCTGCCCGTCTATT	60.464	20	ATCGTCGACTCATCATCGCC	60.04	20	258	5669	5926
Cluster-3531.2482	(TGG)6	18	2153	2170	CATGGTTAGACGCGGATCGA	59.97	20	TTCCTCTTCCACACGCACTC	59.966	20	218	2003	2220	GATCGAGGGGATGAAGCAGG	59.965	20	TTCCTCTTCCACACGCACTC	59.966	20	204	2017	2220	GGATCGAGGGGATGAAGCAG	59.965	20	TTCCTCTTCCACACGCACTC	59.966	20	205	2016	2220
Cluster-3531.249	(CAG)10	30	2357	2386	GTTTCACGACAGGCTGCAAG	60.041	20	GCCCTTCTTCTGCCACTTCT	59.963	20	151	2325	2475	CGAGGACCAGGAGATTGTCG	59.899	20	GCCCTTCTTCTGCCACTTCT	59.963	20	265	2211	2475	GTTTCACGACAGGCTGCAAG	60.041	20	CCGCTCTTGTACGACGACTT	60.11	20	108	2325	2432
Cluster-3531.2494	(AG)6cggggggcataataaagcagaaaggaaggaaggcataatgtcaaagggctgggggctgcggcgctcgacgtcggcgctcttca(CTT)5	110	1237	1346	GGACAATCGACGACCTACCC	59.898	20	GCTGTAGCGGTATCTGCTGT	59.897	20	228	1158	1385	GGGACAATCGACGACCTACC	59.898	20	GCTGTAGCGGTATCTGCTGT	59.897	20	229	1157	1385	TTTAAGCCAGCGGTTCCCTT	59.888	20	GCTGTAGCGGTATCTGCTGT	59.897	20	193	1193	1385
Cluster-3531.2498	(GT)7	14	2081	2094	AAGGAAAAGGCTGTCTGGGG	59.887	20	CTCTCCTCGCCTGTCAATCC	59.896	20	275	1949	2223	AAGGAAAAGGCTGTCTGGGG	59.887	20	CCTCTCCTCGCCTGTCAATC	59.896	20	276	1949	2224	AAGGAAAAGGCTGTCTGGGG	59.887	20	CTCCTCGCCTGTCAATCCAG	60.179	20	273	1949	2221
Cluster-3531.2498	(CT)7	14	3517	3530	CACCTCCAACTCCCCTTGTC	59.963	20	CGCAGTCAACACGTCACTTG	60.043	20	194	3484	3677	GATCCGAGTCTTCCGTGTCC	59.899	20	CGCAGTCAACACGTCACTTG	60.043	20	215	3463	3677	CACCTCCAACTCCCCTTGTC	59.963	20	ATTGCTCGTGTGGGATGGAG	60.108	20	112	3484	3595
Cluster-3531.2498	(CGA)5attcaacc(G)10	33	2510	2542	GCGTGGTTTTATCTCGTCGC	59.975	20	CACAATCTGACGACGGAGCT	60.109	20	174	2395	2568	CGCTGCGTGGTTTTATCTCG	59.975	20	CACAATCTGACGACGGAGCT	60.109	20	178	2391	2568	GCGTGGTTTTATCTCGTCGC	59.975	20	GTGCTGCACAATCTGACGAC	59.835	20	180	2395	2574
Cluster-3531.2498	(CCG)5	15	1699	1713	TACAAGAGAAAGGGCAGCGC	60.674	20	AAAATAAACGACGGCAGCGC	60.454	20	267	1596	1862	GCTACAAGAGAAAGGGCAGC	58.909	20	AAAATAAACGACGGCAGCGC	60.454	20	269	1594	1862	TACAAGAGAAAGGGCAGCGC	60.674	20	AGAAAATAAACGACGGCAGCG	59.872	21	269	1596	1864
Cluster-3531.2513	(CGT)5	15	3412	3426	GGCCGGGTAAACGTCTTGTA	60.037	20	CTGCCGACATCGCCTACG	60.655	18	264	3192	3455	TTGTAGAACTGGGACGTCGC	60.039	20	CTGCCGACATCGCCTACG	60.655	18	249	3207	3455	GGCCGGGTAAACGTCTTGTA	60.037	20	GCTGCCGACATCGCCTAC	60.962	18	265	3192	3456
Cluster-3531.2518	(TGG)5	15	1858	1872	TTCTCTGGAAGCTCAACGGC	60.321	20	AATACCCAACTCCTGTGCCG	60.035	20	202	1809	2010	GCCGTTCTCTGGAAGCTCAA	60.321	20	AATACCCAACTCCTGTGCCG	60.035	20	206	1805	2010	TTCTCTGGAAGCTCAACGGC	60.321	20	TTCGCCGGAAAGCTTCAGAT	60.036	20	127	1809	1935
Cluster-3531.2524	(CTT)5	15	326	340	GACTCGACTTCATCCGCGAT	59.97	20	AGAAGGCTGGTGAGTCAACG	59.966	20	232	218	449	GCAACAGGGACTCGACTTCA	59.966	20	AGAAGGCTGGTGAGTCAACG	59.966	20	240	210	449	ACTTCTTCACCATCCAGCGG	60.036	20	AGAAGGCTGGTGAGTCAACG	59.966	20	184	266	449
Cluster-3531.2526	(CTC)9	27	246	272	TCGCCAGCAGCAAGTAATGA	60.036	20	CTTTTGTAAGCGCCACCCAC	60.04	20	154	196	349	TACCTACCCCCAATGAGGCA	59.955	20	CTTTTGTAAGCGCCACCCAC	60.04	20	215	135	349	GCTTGATAATCGCCATCGCC	59.833	20	CTTTTGTAAGCGCCACCCAC	60.04	20	169	181	349
Cluster-3531.2531	(GA)6	12	4261	4272	ATCCTCGTTTTCGCTACCCG	60.179	20	CCTCTTTCTCCTCCTCCTTTTC	57.785	22	196	4102	4297	CTCGTTTTCGCTACCCGCTA	60.179	20	CCTCTTTCTCCTCCTCCTTTTC	57.785	22	193	4105	4297	TGTCGATCCTCGTTTTCGCT	59.757	20	CCTCTTTCTCCTCCTCCTTTTC	57.785	22	201	4097	4297
Cluster-3531.2534	(C)10	10	681	690	GGCGACATCGACTGTACGTA	59.625	20	CCACTCCGTGCAAGTTTTCG	60.041	20	245	646	890	GGCGACATCGACTGTACGTA	59.625	20	GCCCACACAAGCTCCACTTA	60.251	20	185	646	830	GGCGACATCGACTGTACGTA	59.625	20	GCCACTCCGTGCAAGTTTTC	60.318	20	246	646	891
Cluster-3531.2547	(CAAG)9	36	600	635	AGGCAAGACAAGGCAATCCA	59.887	20	CTCGAGGGAAGACATGGCTC	59.896	20	111	561	671	AGGCAAGACAAGGCAATCCA	59.887	20	GATCTTGGCCTCGAGGGAAG	59.894	20	120	561	680	AGGCAAGACAAGGCAATCCA	59.887	20	TGACCTTGGCAGGGTTGAAG	60.179	20	202	561	762
Cluster-3531.2547	(CAC)7	21	209	229	CCATCGATGATCCTCAGCCC	60.037	20	CGCTCGAGATGCGTCTATCA	59.764	20	278	6	283	GGGAAAAAGGCATCACAGCG	60.109	20	CGCTCGAGATGCGTCTATCA	59.764	20	179	105	283	CGGGAAAAAGGCATCACAGC	60.109	20	CGCTCGAGATGCGTCTATCA	59.764	20	180	104	283
Cluster-3531.2551	(TC)6tgtctcgctcactctcactctctcactcgctcacactctcactctccccgtctcccgtctccccgacc(GT)8	96	397	492	ACCACGAGACCCTCCTTCA	59.845	19	TCTCTGTGTTGCTTCGTCGG	60.319	20	247	277	523	CACCACGAGACCCTCCTTCA	61.186	20	TCTCTGTGTTGCTTCGTCGG	60.319	20	248	276	523	ACCACGAGACCCTCCTTCAC	61.186	20	TCTCTGTGTTGCTTCGTCGG	60.319	20	247	277	523
Cluster-3531.2552	(GCAG)5	20	1312	1331	GGGATGATCCAGCACACGAA	60.108	20	CAGCTTTACGTCGCTGCATC	59.974	20	197	1169	1365	CTTGAGGAAGAGGTCGACGG	59.829	20	CAGCTTTACGTCGCTGCATC	59.974	20	150	1216	1365	CCTTGAGGAAGAGGTCGACG	59.829	20	CAGCTTTACGTCGCTGCATC	59.974	20	151	1215	1365
Cluster-3531.2552	(ACG)6	18	175	192	TTTCCCTCGCTGGTGTGATC	60.036	20	GGGGGATGAGGACGTTTGTC	60.393	20	274	2	275	ACGACAACGCCATGCATCTA	60.108	20	GGGGGATGAGGACGTTTGTC	60.393	20	212	64	275	TACGACAACGCCATGCATCT	60.108	20	GGGGGATGAGGACGTTTGTC	60.393	20	213	63	275
Cluster-3531.2561	(A)10	10	161	170	CCCGTGCCCATTTTCCTTTG	60.037	20	AGATCCTCACAAGCTTGGGC	60.035	20	140	92	231	TGTGTGTATATGCCCCCGTG	59.821	20	AGATCCTCACAAGCTTGGGC	60.035	20	154	78	231	CCCGTGCCCATTTTCCTTTG	60.037	20	GCGAGACATGGTGCTCATCT	60.179	20	193	92	284
Cluster-3531.2562	(CTC)8	24	138	161	CTCCTCTCCTCACCTCACCA	59.96	20	AAAATAGGTAGCCGGCGAGG	59.894	20	132	98	229	CTCCTCTCCTCACCTCACCA	59.96	20	GTGGAGACTGCAAGTGGTGA	59.893	20	101	98	198	TCTCCTCACCTCACCACCTC	60.252	20	AAAATAGGTAGCCGGCGAGG	59.894	20	128	102	229
Cluster-3531.2564	(T)10	10	4171	4180	AGGGAAAGCTGTGGGAATCG	60.035	20	AAATCCACCTGCCCGCTAAT	59.741	20	186	4019	4204	GTGAGGGAAAGCTGTGGGAA	59.89	20	AAATCCACCTGCCCGCTAAT	59.741	20	189	4016	4204	AGGGAAAGCTGTGGGAATCG	60.035	20	TCCGCATTCCCAACTTTCCT	59.596	20	225	4019	4243
Cluster-3531.2564	(G)14	14	3719	3732	TCGCACGCGTACCTACATAC	59.972	20	GCCTACTCCCTTGCATGAGG	60.179	20	261	3544	3804	TCGCACGCGTACCTACATAC	59.972	20	GCGTTCCTGGGCTAACTGAA	60.321	20	222	3544	3765	TCGCACGCGTACCTACATAC	59.972	20	GCTTGCCTACTCCCTTGCAT	60.395	20	265	3544	3808
Cluster-3531.2567	(CGT)5	15	2372	2386	CACTTCAGCTGTCCATGGGT	59.963	20	TCAACCACCACATGACGGAG	59.965	20	246	2323	2568	CGATGCATTCTCCAAGCACG	59.973	20	GATCCAGGCCGAAAGAGACC	60.179	20	269	2188	2456	CACTTCAGCTGTCCATGGGT	59.963	20	GATCCAGGCCGAAAGAGACC	60.179	20	134	2323	2456
Cluster-3531.2567	(GC)8	16	154	169	GTGGGCTGGTGACATTGAGA	59.963	20	TTCACATGTCTCCGCCGAAA	59.966	20	155	99	253	GTGGGCTGGTGACATTGAGA	59.963	20	TTTCACATGTCTCCGCCGAA	59.966	20	156	99	254	GTGGGCTGGTGACATTGAGA	59.963	20	GTTCAACGCATGCATCTCCC	59.901	20	245	99	343
Cluster-3531.2568	(A)13gaaaagataatccgcagacgaagcagcaaactggtgttttggcagtatcatctcgtgacgcgtcgtcaaaaaaacagaa(AG)6	104	3124	3227	CCGCCTAGTGAATTGCCTGA	60.108	20	GGGTCTGGGGAAATGGGAAC	60.324	20	246	3059	3304	CCGCCTAGTGAATTGCCTGA	60.108	20	GTCTGGGGAAATGGGAACGA	59.673	20	244	3059	3302	CCGCCTAGTGAATTGCCTGA	60.108	20	TAGGGTCTGGGGAAATGGGA	59.576	20	248	3059	3306
Cluster-3531.2568	(GAT)5	15	3385	3399	TATCATCTCGTGACGCGTCG	60.042	20	ATATGACGCTCTCGCTCAGC	60.04	20	265	3181	3445	GTTCCCATTTCCCCAGACCC	60.324	20	GCTTTCCGGAACCCAGTACA	59.964	20	180	3285	3464	TCGTTCCCATTTCCCCAGAC	59.673	20	GCTTTCCGGAACCCAGTACA	59.964	20	182	3283	3464
Cluster-3531.2572	(GT)8	16	2000	2015	TGAGAAAGAAGCTGCGCAGA	59.966	20	TTTTGACGAAGCCGCAAGTC	59.693	20	202	1851	2052	TGAGAAAGAAGCTGCGCAGA	59.966	20	CTTTTGACGAAGCCGCAAGT	59.692	20	203	1851	2053	GTGAGAAAGAAGCTGCGCAG	59.834	20	TTTTGACGAAGCCGCAAGTC	59.693	20	203	1850	2052
Cluster-3531.2576	(GC)6ggcgttgacacgtgcgtgcgtggcgtgcgggcacggt(TGC)6	67	3001	3067	GGTTTCCTGTCCCTGTCGTC	60.321	20	TCGAAACAGGATCAGGGACG	59.469	20	243	2848	3090	GACGAGGTGGAATGCAGACC	60.741	20	CGCTGCTTTCTCCTTCTTGC	59.832	20	264	2955	3218	CTCTCATCGACATGGGCGTC	60.596	20	GGGCTTTGTTTGGAGCAGTC	59.685	20	213	2931	3143
Cluster-3531.2578	(CGG)5	15	3340	3354	GACTGGAGATGATGGCTCGG	59.967	20	GCCCTGGACAAGGTCATCAA	59.962	20	238	3231	3468	GGACTGGAGATGATGGCTCG	59.967	20	GCCCTGGACAAGGTCATCAA	59.962	20	239	3230	3468	CGGTCTCGTCGTTGACAGAA	60.041	20	GCCCTGGACAAGGTCATCAA	59.962	20	205	3264	3468
Cluster-3531.2578	(A)11	11	4250	4260	TGGAGAGGTCTTGCAAGCAG	59.964	20	GACTCTTCTTGTGTCCGGCA	59.966	20	247	4078	4324	GGAACGCGGGTAGAAAGTCA	60.038	20	GACTCTTCTTGTGTCCGGCA	59.966	20	101	4224	4324	TGGAGAGGTCTTGCAAGCAG	59.964	20	CCCCGACTCTTCTTGTGTCC	60.037	20	251	4078	4328
Cluster-3531.2580	(ACC)5	15	216	230	CTCGGCATACTCGTGTCCTC	59.97	20	GAGCGATCCAATCCGTGAGT	59.897	20	207	64	270	TTCAGTCGTTTGCCCTCTCC	59.965	20	GAGCGATCCAATCCGTGAGT	59.897	20	178	93	270	ATCCGTCCGTGACACAAGTC	60.039	20	GAGCGATCCAATCCGTGAGT	59.897	20	262	9	270
Cluster-3531.2580	(TGC)5	15	3933	3947	GGTCGAGGCTGATGATGAGG	59.967	20	GTCCCTTTCGTTTCCCGTCA	60.25	20	193	3892	4084	GTGTTGACGAGGAGGAGGTG	60.038	20	GTCCCTTTCGTTTCCCGTCA	60.25	20	212	3873	4084	CTGGTGTTGACGAGGAGGAG	59.755	20	GTCCCTTTCGTTTCCCGTCA	60.25	20	215	3870	4084
Cluster-3531.2582	(A)10	10	335	344	ATACAAGCCGTCGCAAGGAA	60.037	20	GGAAAGCCATGACATGACGC	59.901	20	230	308	537	AATACAAGCCGTCGCAAGGA	60.037	20	GGAAAGCCATGACATGACGC	59.901	20	231	307	537	ACAGAATACAAGCCGTCGCA	60.038	20	GGAAAGCCATGACATGACGC	59.901	20	235	303	537
Cluster-3531.2582	(GAGC)5	20	3169	3188	GCGGATGGACGATACGATGT	60.039	20	CGGGTGCTAGTACAAACGGT	60.038	20	205	3083	3287	GCGGATGGACGATACGATGT	60.039	20	TTGCTCAGCTCATCCACTCG	60.108	20	226	3083	3308	GCGGATGGACGATACGATGT	60.039	20	CGTCTTGCTCAGCTCATCCA	60.108	20	230	3083	3312
Cluster-3531.2583	(AAG)5	15	3145	3159	ACCATGCTTAGACGTTGGGG	60.035	20	CGGTGTACTGCGGATAGGTC	59.97	20	179	3011	3189	CTGGGATCGTTTTTCGTCGC	59.905	20	CGGTGTACTGCGGATAGGTC	59.97	20	132	3058	3189	GCTGGGATCGTTTTTCGTCG	59.905	20	CGGTGTACTGCGGATAGGTC	59.97	20	133	3057	3189
Cluster-3531.2583	(GAG)6	18	4377	4394	ACGGGTGTTTTACGGGAGAC	59.966	20	CCGTCAGTTACCGGTTCCAA	59.966	20	213	4247	4459	ACGGGTGTTTTACGGGAGAC	59.966	20	AAGGTAGCCCATTCCAGTGC	60.034	20	239	4247	4485	ACGGGTGTTTTACGGGAGAC	59.966	20	GCAAGGTAGCCCATTCCAGT	60.034	20	241	4247	4487
Cluster-3531.2583	(G)12	12	2954	2965	CAGGGGAGGACAGAGAAGGA	59.958	20	CCCCAACGTCTAAGCATGGT	60.035	20	124	2907	3030	AGGGGAGGACAGAGAAGGAC	59.958	20	CCCCAACGTCTAAGCATGGT	60.035	20	123	2908	3030	CAGGGGAGGACAGAGAAGGA	59.958	20	CGACGAAAAACGATCCCAGC	59.905	20	170	2907	3076
Cluster-3531.2583	(G)13	13	3382	3394	CGGTAAAACACCCGCTCTCT	60.038	20	TCTGTCTGTCTGCTGCGTAC	59.759	20	198	3315	3512	ACCAAAAAGACTAGGGCGCA	59.89	20	TCTGTCTGTCTGCTGCGTAC	59.759	20	162	3351	3512	CGGTAAAACACCCGCTCTCT	60.038	20	CGGCAACAAGTGAGAGGAGA	59.682	20	233	3315	3547
Cluster-3531.2583	(GC)8	16	4048	4063	GTGGGGAGAGAGAGAGACGT	60.035	20	CATCCCACCCCCTTGGAATC	60.106	20	274	3823	4096	ACATCCAGCGAGAGGTTTCG	60.109	20	GTCTCCCGTAAAACACCCGT	59.966	20	270	3997	4266	ACATCCAGCGAGAGGTTTCG	60.109	20	TAAAACACCCGTCCGCTCTC	60.038	20	262	3997	4258
Cluster-3531.2583	(GA)6	12	3829	3840	TCTCGCTCTTGAGCTTGGAC	59.755	20	AACGTAAAGTCGCACCTCCC	60.32	20	272	3666	3937	GTCTCGCTCTTGAGCTTGGA	59.755	20	AACGTAAAGTCGCACCTCCC	60.32	20	273	3665	3937	CGAGCCCACGTCTCTTCTTC	60.457	20	CGAAACCTCTCGCTGGATGT	60.109	20	247	3770	4016
Cluster-3531.2586	(C)10	10	3442	3451	CAACATGCCCCTCTTCTCGT	60.036	20	TTGCGGAAAAGGAAGTTGCG	59.97	20	225	3343	3567	ACAACATGCCCCTCTTCTCG	60.036	20	TTGCGGAAAAGGAAGTTGCG	59.97	20	226	3342	3567	CAACATGCCCCTCTTCTCGT	60.036	20	TCGCGTTTCGGGATGAAGAA	60.038	20	153	3343	3495
Cluster-3531.2590	(GAC)5	15	1732	1746	ACCGTAGCAAAAGCCATGGA	59.962	20	CATACAGGGGCACGAGATCC	59.966	20	156	1705	1860	ACCGTAGCAAAAGCCATGGA	59.962	20	AGTATGGACAGCACAAGCCC	60.035	20	103	1705	1807	ACCGTAGCAAAAGCCATGGA	59.962	20	ACACGGGATTCAAGTCGGTC	60.038	20	240	1705	1944
Cluster-3531.2594	(CGG)5	15	2170	2184	AGACTGTTCCCGCGAATTGT	59.965	20	GCCCGCAACCCATCTGATAT	60.251	20	210	2002	2211	ACAGACTGTTCCCGCGAATT	59.965	20	GCCCGCAACCCATCTGATAT	60.251	20	212	2000	2211	GACTGTTCCCGCGAATTGTC	59.557	20	GCCCGCAACCCATCTGATAT	60.251	20	209	2003	2211
Cluster-3531.2594	(GT)6	12	1599	1610	CCCACGTAACTATCCAGGGC	59.894	20	CTCCACCATGACGCCTCAAA	60.322	20	234	1409	1642	GATCGCATTGTGGTGGTGTG	59.831	20	CTCCACCATGACGCCTCAAA	60.322	20	199	1444	1642	CCACGTAACTATCCAGGGCG	60.249	20	CTCCACCATGACGCCTCAAA	60.322	20	233	1410	1642
Cluster-3531.2596	(GTC)5	15	2641	2655	CTACACCGCTTGCCTGGTTA	60.037	20	ACGGTGTCTTCTTCCGCAAT	59.965	20	188	2594	2781	CTACACCGCTTGCCTGGTTA	60.037	20	CGCAATTCGCCATCGCATAA	60.041	20	174	2594	2767	CTACACCGCTTGCCTGGTTA	60.037	20	GTCTTCTTCCGCAATTCGCC	59.903	20	183	2594	2776
Cluster-3531.2597	(CGC)5	15	187	201	GAAGCAACGAAACTCTGCCG	60.111	20	TGTTTGTTGCAGCTGAAGGC	59.897	20	260	147	406	GAAGCAACGAAACTCTGCCG	60.111	20	GGTGAGAGCTGATGTTCGCT	60.108	20	227	147	373	GAAGCAACGAAACTCTGCCG	60.111	20	AGGTGAGAGCTGATGTTCGC	60.108	20	228	147	374
Cluster-3531.2599	(GC)6	12	210	221	AGTTGGTAGCGTGACTGTGG	59.966	20	CGACACCTGCATCATACCCA	59.822	20	228	186	413	CTCAGCCCCCAAATGTGAGT	59.961	20	CGACACCTGCATCATACCCA	59.822	20	245	169	413	AGTTGGTAGCGTGACTGTGG	59.966	20	GATGACAAGGTTGGTGCTGC	59.758	20	204	186	389
Cluster-3531.2599	(A)12	12	1574	1585	TCCAGCCAGATCCAGATCCA	60.031	20	CTCCTCGCGCAATGCAAGAG	62.033	20	220	1413	1632	TCATACCGGCCCTACTGTGA	60.033	20	CTCCTCGCGCAATGCAAGAG	62.033	20	171	1462	1632	TCCAGCCAGATCCAGATCCA	60.031	20	TCCTCGCGCAATGCAAGA	60.047	18	219	1413	1631
Cluster-3531.26	(T)12	12	111	122	CCTCGGGGAACACAGAACAA	59.892	20	GGTATGTCCACAGCGACGAT	59.898	20	164	38	201	CCTCGGGGAACACAGAACAA	59.892	20	CGAGACGACGACGAAGGAAA	60.111	20	117	38	154	CCTCGGGGAACACAGAACAA	59.892	20	CGATGACGAGCACAGAGGAA	59.829	20	148	38	185
Cluster-3531.260	(GCC)6	18	568	585	GATGGGATGGAGAGGGACCT	60.105	20	GGCTGAACTTGCCCTCTGAT	60.035	20	147	499	645	GATGGGATGGAGAGGGACCT	60.105	20	GCAACGCTCAGAACCTCTCT	60.038	20	248	499	746	GATGGGATGGAGAGGGACCT	60.105	20	AACTTGCCCTCTGATGGTGG	59.961	20	142	499	640
Cluster-3531.2604	(GTC)7	21	581	601	CGTCCTCGTCATCCTCGATG	60.041	20	CTCGACGAGGAGAAGATGGC	59.97	20	226	474	699	CGTCCTCGTCATCCTCGATG	60.041	20	GCTGGGCAACAACTTCAAGG	59.967	20	260	474	733	GTCAAGTCCTCGTCCTCGTC	59.831	20	CTCGACGAGGAGAAGATGGC	59.97	20	236	464	699
Cluster-3531.2606	(CGG)5	15	1748	1762	GATCATATGGTGTCGGCGGT	59.966	20	TTAACAGCTACTCGGCGTCG	60.179	20	227	1667	1893	GATCATATGGTGTCGGCGGT	59.966	20	CTACAAGCCAGGTGGAGGTC	59.749	20	155	1667	1821	GCGGTAGAGCGACTTGAAGA	59.829	20	TGAGCTCACGAGACATCTGC	59.828	20	277	1682	1958
Cluster-3531.2609	(CGG)5	15	3144	3158	GTGTGTGGTGTGAGGAGAGG	59.966	20	AAACAAAACCGACCTTGGCG	59.898	20	219	3105	3323	GGTGTGTGGTGTGAGGAGAG	59.966	20	AAACAAAACCGACCTTGGCG	59.898	20	220	3104	3323	GTGTGTGGTGTGAGGAGAGG	59.966	20	CTGTGCGAGCCTGTCACATA	60.109	20	126	3105	3230
Cluster-3531.2610	(CAG)5	15	1025	1039	ATCCAGTCTGACCGTCTCCA	59.96	20	CAATGTTTCCCACACGCGTT	59.97	20	268	840	1107	TCCATCCAGTCTGACCGTCT	59.96	20	CAATGTTTCCCACACGCGTT	59.97	20	271	837	1107	ATCCAGTCTGACCGTCTCCA	59.96	20	CTCAATGTTTCCCACACGCG	60.11	20	270	840	1109
Cluster-3531.2618	(AGC)5	15	1983	1997	ACACCGTCGTCGTCAATACC	60.11	20	ACGTGTTCTTGGCCTTGGTC	60.818	20	246	1937	2182	ACACCGTCGTCGTCAATACC	60.11	20	GACGTGTTCTTGGCCTTGGT	60.818	20	247	1937	2183	CACCGTCGTCGTCAATACCA	60.11	20	ACGTGTTCTTGGCCTTGGTC	60.818	20	245	1938	2182
Cluster-3531.2619	(GC)6	12	110	121	GGGCAGAAGCAGGTGTTTCT	60.538	20	TTGCGGAGGAAGGTGATGAC	60.036	20	139	67	205	GGGCAGAAGCAGGTGTTTCT	60.538	20	GGTTCCACAGGTAGTCTCGC	60.109	20	222	67	288	GGGCAGAAGCAGGTGTTTCT	60.538	20	CACAGGTAGTCTCGCAGGTC	59.829	20	217	67	283
Cluster-3531.2622	(CTC)6	18	488	505	CACTGCTCCCTGTTCCTCAG	60.037	20	AACGAATGGTTGACCGTTGC	59.69	20	274	356	629	CACTGCTCCCTGTTCCTCAG	60.037	20	GCAAACGAATGGTTGACCGT	59.69	20	277	356	632	ACCGCTCGTCTGTTCATGTT	59.966	20	CGTGGTGTGGTGGACTTTTG	59.62	20	272	308	579
Cluster-3531.2626	(CTG)8	24	2165	2188	CGTCTTGATCTTGGCGGACT	60.109	20	CGCCGTCATATTGCTGATGC	60.111	20	169	2101	2269	CGTCTTGATCTTGGCGGACT	60.109	20	GCGCCGTCATATTGCTGATG	60.111	20	170	2101	2270	TCTTGATCTTGGCGGACTGG	59.75	20	CGCCGTCATATTGCTGATGC	60.111	20	167	2103	2269
Cluster-3531.2626	(GT)8	16	69	84	GGTGACGCACAGTTCTGGTA	59.967	20	GCGAAACCATCACCACCAAC	60.04	20	114	29	142	ACGCACAGTTCTGGTACGTT	59.896	20	GCGAAACCATCACCACCAAC	60.04	20	110	33	142	GGTGACGCACAGTTCTGGTA	59.967	20	GCCCTCAACCTCAAACCTCA	59.89	20	160	29	188
Cluster-3531.2626	(GGT)6	18	3168	3185	TCGCCGACTGTCTTTTCCTC	60.039	20	CGACGACGACGAAAATGACG	59.98	20	213	3112	3324	TCGCCGACTGTCTTTTCCTC	60.039	20	CTCGGTCACGACAGAAACCA	59.968	20	261	3112	3372	TCGCCGACTGTCTTTTCCTC	60.039	20	CATAGTCTCGGCCACCTTCC	59.895	20	147	3112	3258
Cluster-3531.2629	(A)12	12	1244	1255	TCCTGCCTTATTTCGCCGTT	60.036	20	CGCACCTACCCTATAGCTGC	60.038	20	274	1102	1375	TCCTGCCTTATTTCGCCGTT	60.036	20	GCGCACCTACCCTATAGCTG	60.038	20	275	1102	1376	AACTCATCACGGACAGCGAG	60.109	20	GTTTCAAAAGACGCGCACCT	59.971	20	265	1124	1388
Cluster-3531.2633	(TCG)5	15	3034	3048	CCTCTGTGAGCAGGTCGTTT	59.966	20	GCAAGAAGAAGACGAACGGC	59.836	20	141	3001	3141	CCTCTGTGAGCAGGTCGTTT	59.966	20	CTGCGTTTGACAAGGTCGAC	59.768	20	192	3001	3192	CTTCCTCTGTGAGCAGGTCG	60.109	20	GCAAGAAGAAGACGAACGGC	59.836	20	144	2998	3141
Cluster-3531.2634	(TC)6	12	2073	2084	TGATGTGTGTGGCCAGAGAC	59.965	20	GGATCGTCAGCTAGCTCCAC	59.969	20	279	1895	2173	GTGATGTGTGTGGCCAGAGA	59.965	20	GGATCGTCAGCTAGCTCCAC	59.969	20	280	1894	2173	CGGATCGTCGAGGACAACAA	60.109	20	GGATCGTCAGCTAGCTCCAC	59.969	20	244	1930	2173
Cluster-3531.2637	(C)12	12	294	305	TCTCACACATACGCTCTCGC	59.901	20	AGGTGCAAGAGAAGGGAGGA	60.179	20	224	198	421	CTCACACATACGCTCTCGCT	59.9	20	AGGTGCAAGAGAAGGGAGGA	60.179	20	223	199	421	CCCCTCTTCACACATCGGAC	60.108	20	AGGTGCAAGAGAAGGGAGGA	60.179	20	164	258	421
Cluster-3531.2638	(GGC)5ggtagcggcg(GCA)6	43	4005	4047	GATGATTCTCGTCGAGGCGT	59.97	20	CCTGGATCCCCTCTCACTGA	60.032	20	279	3863	4141	GATGATTCTCGTCGAGGCGT	59.97	20	CCCTCTCACTGAACGTACCG	59.829	20	271	3863	4133	GCTGTTATCGGCTGGGATGT	60.179	20	CCTGGATCCCCTCTCACTGA	60.032	20	200	3942	4141
Cluster-3531.2640	(TGCT)5	20	4985	5004	GTTTACCCCAGGACAGGTCG	60.037	20	GGCCACATTGTTTCGGGAAC	60.039	20	208	4943	5150	GTTTACCCCAGGACAGGTCG	60.037	20	GAACAATATCAAGGCCGGCG	59.692	20	192	4943	5134	GGTTTACCCCAGGACAGGTC	59.673	20	GGCCACATTGTTTCGGGAAC	60.039	20	209	4942	5150
Cluster-3531.2642	(CGG)5	15	3018	3032	GCGATCTTGGCCTCCATCTT	60.179	20	GTTCAGTCCCATGAGCACCA	59.963	20	261	2928	3188	GCGATCTTGGCCTCCATCTT	60.179	20	GAACCCGTTCAGTCCCATGA	59.676	20	267	2928	3194	GCGATCTTGGCCTCCATCTT	60.179	20	AACCCGTTCAGTCCCATGAG	59.675	20	266	2928	3193
Cluster-3531.2642	(TCG)5	15	3553	3567	GCGTAGTGGTGTTGTTGTCG	59.769	20	GCAAACCCCACCACTCAAAC	59.896	20	257	3414	3670	GCGTAGTGGTGTTGTTGTCG	59.769	20	GACTCATCAGACGAACCGCA	60.109	20	274	3414	3687	GGGTGAACGTCTTGGTCGTA	59.685	20	CCACTCACCACTGACCAGAC	59.966	20	186	3519	3704
Cluster-3531.2644	(A)10	10	118	127	GCAATTCAACGGGAGTGACG	59.834	20	CGAGGTCGATGGAGAGGGAA	60.752	20	199	26	224	CGCAATTCAACGGGAGTGAC	59.834	20	CGAGGTCGATGGAGAGGGAA	60.752	20	200	25	224	AATTCAACGGGAGTGACGGG	60.321	20	CGAGGTCGATGGAGAGGGAA	60.752	20	197	28	224
Cluster-3531.2645	(GCG)5	15	485	499	GTCCGTCAGCATCACCAAGA	60.037	20	CGTTCCTCCTGTTGCGGTAT	60.108	20	200	417	616	GAGCATCAGATCGCCCAAGA	59.894	20	CGTTCCTCCTGTTGCGGTAT	60.108	20	230	387	616	AGCATCAGATCGCCCAAGAG	59.894	20	CGTTCCTCCTGTTGCGGTAT	60.108	20	229	388	616
Cluster-3531.2646	(CGT)8	24	2408	2431	CCCCTCACTTACACCAGACG	59.753	20	GGCCGTTGTTGAATTTGCCT	59.967	20	276	2285	2560	GGTTGGCTTTCCCCTCACTT	60.179	20	TCATGTTATCGCTGCTGCCT	59.821	20	267	2275	2541	GGTTGGCTTTCCCCTCACTT	60.179	20	TGCCTCATGTTATCGCTGCT	59.821	20	271	2275	2545
Cluster-3531.265	(CAG)6	18	350	367	AGGAAGTCCACAGACATGGC	59.674	20	GTTCAGGCTGCTCTCGACTT	60.038	20	232	319	550	AGGAAGTCCACAGACATGGC	59.674	20	AAGTTCAGGCTGCTCTCGAC	60.038	20	234	319	552	AGGAAGTCCACAGACATGGC	59.674	20	TTCAGGCTGCTCTCGACTTG	60.038	20	231	319	549
Cluster-3531.265	(CCT)8	24	1362	1385	CCTCTCCAACACGCACCAG	60.669	19	TCCAGCACGCTCTCAAAGTT	59.893	20	249	1242	1490	CCTCTCCAACACGCACCAG	60.669	19	CCAGCACGCTCTCAAAGTTG	59.763	20	248	1242	1489	CCTCTCCAACACGCACCAG	60.669	19	GTCCAGCACGCTCTCAAAGT	60.601	20	250	1242	1491
Cluster-3531.2652	(CGC)5	15	659	673	AGCACCAACCCACCTTCATT	59.812	20	CGCTTAGGATTCGGGCCATT	60.535	20	257	548	804	TTTTCCCTCCCATCTCTGCG	59.747	20	CGCTTAGGATTCGGGCCATT	60.535	20	239	566	804	CAGCACCAACCCACCTTCAT	60.54	20	CGCTTAGGATTCGGGCCATT	60.535	20	258	547	804
Cluster-3531.2658	(A)15	15	605	619	CCCGTCACCTCCCTACCTTA	60.033	20	CTGCGTGGGAAAGAGGGATT	60.035	20	230	413	642	TGTTTCCCGTCACCTCCCTA	60.179	20	CTGCGTGGGAAAGAGGGATT	60.035	20	235	408	642	TGATCCGTGCCCAAGGTTTT	60.179	20	CTGCGTGGGAAAGAGGGATT	60.035	20	257	386	642
Cluster-3531.2658	(GC)6	12	903	914	CTGGAGGTCAGGTGAGCAAG	60.037	20	GGTTTCCGTCGTCAGCATTG	59.834	20	250	746	995	AGGTCAGGTGAGCAAGCAAA	59.817	20	GGTTTCCGTCGTCAGCATTG	59.834	20	246	750	995	GCTTCTCTGGAGGTCAGGTG	59.751	20	GGTTTCCGTCGTCAGCATTG	59.834	20	256	740	995
Cluster-3531.266	(ATC)5	15	2801	2815	TCTCGCAGCGAAAGAAGAGG	60.109	20	CCATTGGCATCTTTCCTGCG	59.898	20	211	2692	2902	GGCTGGAGACTCATGCATGA	59.82	20	TTCCAGGCGATGAGGGTTTC	60.035	20	244	2730	2973	TCTCGCAGCGAAAGAAGAGG	60.109	20	GGCATCTTTCCTGCGAAACC	59.829	20	206	2692	2897
Cluster-3531.2663	(CCG)5	15	2787	2801	GGACTTCTCGAACTTGGGCA	59.965	20	GCGGTGGATATAGCAACGGA	59.967	20	170	2704	2873	GGACTTCTCGAACTTGGGCA	59.965	20	AGGCGGTGGATATAGCAACG	59.966	20	172	2704	2875	GGACTTCTCGAACTTGGGCA	59.965	20	CGGAAATGGCTACAGCAACG	59.903	20	154	2704	2857
Cluster-3531.2664	(CTG)6	18	2183	2200	CTTGAGCTGCTCGAGGTACC	60.179	20	CATCGGCGGCCTCTTCTC	60.28	18	202	2077	2278	TCCTATTCATGCTCCGCACG	60.249	20	CATCGGCGGCCTCTTCTC	60.28	18	259	2020	2278	TCGAGGCACTTGGTGAACTG	60.25	20	CATCGGCGGCCTCTTCTC	60.28	18	150	2129	2278
Cluster-3531.2669	(GCT)5	15	806	820	TCGTCCCGTACTTGCCTCTA	60.035	20	GTACAACCAGGGATTCGGCA	60.036	20	107	751	857	TGGTGCGTGCTGAATATGGT	60.036	20	GTACAACCAGGGATTCGGCA	60.036	20	270	588	857	TTTTCCTTCCCATGCCTCCC	59.959	20	GTACAACCAGGGATTCGGCA	60.036	20	251	607	857
Cluster-3531.2675	(GGGCT)5	25	1747	1771	CTAGCTGGGATCGCACGTAC	60.318	20	CGCCCTCATCGTACAGACTC	59.97	20	250	1546	1795	CTAGCTGGGATCGCACGTAC	60.318	20	GCCCTCATCGTACAGACTCC	59.614	20	249	1546	1794	CACAGCCAGGACAGGACAG	60.004	19	CGCCCTCATCGTACAGACTC	59.97	20	211	1585	1795
Cluster-3531.2676	(G)12	12	1276	1287	CTGATCTATCGAGGCGCAGG	60.109	20	GCGTTTCAGAAGACATCCGC	59.905	20	275	1099	1373	CCGACTGATCTATCGAGGCG	59.833	20	GCGTTTCAGAAGACATCCGC	59.905	20	279	1095	1373	TCTATCGAGGCGCAGGTACT	60.179	20	GCGTTTCAGAAGACATCCGC	59.905	20	271	1103	1373
Cluster-3531.2683	(CTGG)6	24	5255	5278	GGGATCGATTCAGCAGCAGA	59.894	20	AGACTTGCGAGGTCACGAAG	60.039	20	236	5122	5357	GGGATCGATTCAGCAGCAGA	59.894	20	GAGACTTGCGAGGTCACGAA	60.039	20	237	5122	5358	AGGGATCGATTCAGCAGCAG	59.894	20	AGACTTGCGAGGTCACGAAG	60.039	20	237	5121	5357
Cluster-3531.2683	(GCC)6	18	279	296	TCATTGAGCAGCAGAACCGT	59.965	20	GTCGATGATGGAGCTGCCTC	60.6	20	233	174	406	GGAGCTCCCTCGTCATTGAG	59.896	20	GTCGATGATGGAGCTGCCTC	60.6	20	245	162	406	CCTCGTCATTGAGCAGCAGA	60.108	20	GTCGATGATGGAGCTGCCTC	60.6	20	238	169	406
Cluster-3531.2685	(GAT)5	15	369	383	TTACGACGATGAGCGCCTAC	59.971	20	CCACCAAGCTGCAGCAAATT	59.966	20	194	286	479	GTTACGACGATGAGCGCCTA	59.971	20	CCACCAAGCTGCAGCAAATT	59.966	20	195	285	479	TTACGACGATGAGCGCCTAC	59.971	20	ACCAAGCTGCAGCAAATTCG	60.039	20	192	286	477
Cluster-3531.2686	(ACC)8actccagctcccacacgtcctcaccaccatcaacatcaacatcaatatcaacatcaacatcacaa(CAG)5	104	207	310	CGCCCTACTCCAAGTACGAC	59.9	20	GAGGGAGTAGAGGATGGGGG	60.179	20	257	173	429	CGCCCTACTCCAAGTACGAC	59.9	20	CGACGAAGGTGTTGAGGGAG	60.389	20	270	173	442	GCCCTACTCCAAGTACGACC	59.541	20	GAGGGAGTAGAGGATGGGGG	60.179	20	256	174	429
Cluster-3531.2689	(C)10ttcgcggcgagg(A)11	33	400	432	TTTGGCGATCTTCCTCACCC	60.035	20	TGGTGGACACTTGTTCGTCG	60.529	20	273	250	522	TGACCCCTTTGGCGATCTTC	60.035	20	TGGTGGACACTTGTTCGTCG	60.529	20	280	243	522	TTTGGCGATCTTCCTCACCC	60.035	20	TCGCTGGTGGACACTTGTTC	60.532	20	277	250	526
Cluster-3531.2691	(GCT)6	18	539	556	GCACGACATGACCAACACAC	60.041	20	ACTCGCTCTCACTCTCACCT	59.962	20	239	501	739	TTTCCACACAGCACAGCTCA	60.107	20	ACTCGCTCTCACTCTCACCT	59.962	20	272	468	739	GCACGACATGACCAACACAC	60.041	20	TCTTCTGTGCTATGCGGGTG	60.108	20	137	501	637
Cluster-3531.2691	(GGCA)6	24	1262	1285	GCCAGCGGGGTCGAATAATA	59.966	20	TTTCCCCTTTCGCGCTCATA	59.749	20	130	1200	1329	GCCAGCGGGGTCGAATAATA	59.966	20	TTCTCCTTTCCCCTTTCGCG	60.321	20	136	1200	1335	GCCAGCGGGGTCGAATAATA	59.966	20	CACCGTTGATGCATGTCTCG	59.629	20	209	1200	1408
Cluster-3531.2692	(GGA)5	15	2804	2818	ATCGTCTGGTCCGTGTGTTC	60.039	20	TACATACCTCGAGGCGCAAC	59.898	20	156	2760	2915	ATCGTCTGGTCCGTGTGTTC	60.039	20	AAGACAGACGAAGCGAGCTC	60.11	20	225	2760	2984	ATCGTCTGGTCCGTGTGTTC	60.039	20	GATCCCGCGACTCGAATTGA	60.249	20	117	2760	2876
Cluster-3531.2692	(CGC)9	27	169	195	GGGACTCTCCATATTGCCCG	59.965	20	AGAATGACGCTGGGAATGCA	60.035	20	224	15	238	CGGGACTCTCCATATTGCCC	59.965	20	AGAATGACGCTGGGAATGCA	60.035	20	225	14	238	CCGGGACTCTCCATATTGCC	59.965	20	AGAATGACGCTGGGAATGCA	60.035	20	226	13	238
Cluster-3531.2692	(TTG)5	15	954	968	GGGTACACGGCCGAAGTATT	59.824	20	TAGACGATGGAGGGAGGACG	60.179	20	272	857	1128	TGTGGTACATGCGCTGATGA	59.751	20	TAGACGATGGAGGGAGGACG	60.179	20	229	900	1128	GGGTACACGGCCGAAGTATT	59.824	20	ATACCTCTAGCGACAACGGC	59.615	20	139	857	995
Cluster-3531.2692	(TTG)5tccgtcgtggtggtgtttgtgttggcgacatggtcggcggtgtcggccgctgcggcatcggtatcgacgacaggccggtcagggccgcttcca(CCG)5	123	2563	2685	TCGCTGAAGCTCACGTCG	60.127	18	GAACACACGGACCAGACGAT	60.039	20	269	2511	2779	TCGCTGAAGCTCACGTCG	60.127	18	AACACACGGACCAGACGATG	60.32	20	268	2511	2778	CGTCGCTGAAGCTCACGT	60.429	18	GAACACACGGACCAGACGAT	60.039	20	271	2509	2779
Cluster-3531.2692	(GCC)6	18	1311	1328	TTTACGCAGGTTTCTTCGCG	59.491	20	CCATCTCCGTCTGGTGGTG	59.781	19	274	1131	1404	TTTACGCAGGTTTCTTCGCG	59.491	20	CATCTCCGTCTGGTGGTGC	60.449	19	273	1131	1403	TTTACGCAGGTTTCTTCGCG	59.491	20	ATCTCCGTCTGGTGGTGCAA	61.48	20	272	1131	1402
Cluster-3531.2694	(GAT)5	15	178	192	GCCACAAGCGGTAGAGTCTT	60.037	20	AAGATGCGATGCGTGTGTTG	59.833	20	203	110	312	GCCACAAGCGGTAGAGTCTT	60.037	20	GGGCAGCTCATCGTTTCAAC	59.831	20	140	110	249	GCCACAAGCGGTAGAGTCTT	60.037	20	TTGACGAACCTTGGAAGCGT	60.179	20	225	110	334
Cluster-3531.2695	(CCT)7	21	754	774	CATGGCGCCATCTTTTACCG	59.971	20	GTTGGCCGTCTCTCTTGTCA	59.966	20	132	723	854	CATGGCGCCATCTTTTACCG	59.971	20	TGTTGGCCGTCTCTCTTGTC	59.966	20	133	723	855	CATGGCGCCATCTTTTACCG	59.971	20	CTGTGTTGGCCGTCTCTCTT	59.966	20	136	723	858
Cluster-3531.2697	(CCT)6	18	512	529	GTATCATCGTCGCCCGTCTC	60.386	20	TGATGAGGATGGTCTTGCCG	59.821	20	264	424	687	GTATCATCGTCGCCCGTCTC	60.386	20	GATGCGCCTGTGATGAGGAT	60.25	20	274	424	697	GTATCATCGTCGCCCGTCTC	60.386	20	CTGCCGAAGCCATGATTGTC	59.62	20	228	424	651
Cluster-3531.2698	(GAC)5	15	836	850	TGCAGCCCGTCTTCTTCG	60.048	18	CTGCACCATTTCGTACTCGC	59.63	20	221	758	978	CTGCAGCCCGTCTTCTTCG	61.097	19	CTGCACCATTTCGTACTCGC	59.63	20	222	757	978	GCTGCAGCCCGTCTTCTT	60.359	18	CTGCACCATTTCGTACTCGC	59.63	20	223	756	978
Cluster-3531.2698	(GCT)5	15	1633	1647	TGGACTGCTCCGTCTTTTGG	60.25	20	AGCTCAAGTGGCAAAACGTG	59.618	20	156	1561	1716	TGGACTGCTCCGTCTTTTGG	60.25	20	CGTCAAGAAGCTCAAGTGGC	59.485	20	164	1561	1724	TGGACTGCTCCGTCTTTTGG	60.25	20	CCGCTCGTCAAGAAGCTCAA	60.667	20	169	1561	1729
Cluster-3531.2704	(AC)6	12	966	977	TATAGACTGGTGCGGGTGGT	60.325	20	GTTCGCCTCGAGTCCCTATG	59.969	20	280	894	1173	GGAAGCGGAGACTCGACTTT	59.756	20	CGTCTCTCCTTGCGTGAGAG	60.179	20	128	874	1001	TAACCTCGGAAGCGGAGACT	60.323	20	CGTCTCTCCTTGCGTGAGAG	60.179	20	135	867	1001
Cluster-3531.2712	(T)12	12	533	544	AACAGCCTGAGGTCGAGTTG	59.966	20	GTTGTTGAGTTGCAGCCGAG	60.041	20	154	470	623	CAACAGCCTGAGGTCGAGTT	59.966	20	GTTGTTGAGTTGCAGCCGAG	60.041	20	155	469	623	CCGTCCAAAAGCTCCATCCT	60.035	20	GTTGTTGAGTTGCAGCCGAG	60.041	20	127	497	623
Cluster-3531.2714	(CTG)8	24	384	407	ATCGGTGCTTGACGTTGACT	59.966	20	CAGCAGCACCTCTACTACCG	59.899	20	197	322	518	ACTTCTTCTTCTTGGCCGGG	59.963	20	CAGCAGCACCTCTACTACCG	59.899	20	161	358	518	AAAGGCAGCAACCCGACATA	59.962	20	CAGCAGCACCTCTACTACCG	59.899	20	234	285	518
Cluster-3531.2714	(TGG)6	18	252	269	CCTGCTACATGCTCCCGTAG	59.967	20	AGTCAACGTCAAGCACCGAT	59.966	20	220	122	341	CCTGCTACATGCTCCCGTAG	59.967	20	CCCGGCCAAGAAGAAGAAGT	59.963	20	256	122	377	CCTGCTACATGCTCCCGTAG	59.967	20	ATGTCGGGTTGCTGCCTTTA	59.962	20	182	122	303
Cluster-3531.2716	(T)10	10	188	197	GCATCCGACAACATCAGCAC	59.902	20	CCGATTCGATGTCGTAGCCA	59.97	20	177	134	310	CCGACAACATCAGCACAACG	60.111	20	CCGATTCGATGTCGTAGCCA	59.97	20	173	138	310	ACACACAGGTACGGTCCTCT	60.179	20	CCGATTCGATGTCGTAGCCA	59.97	20	227	84	310
Cluster-3531.2717	(CGT)6	18	3594	3611	CGGGGATGAGATGCGATGAA	59.966	20	CATTGAACACCGTCGCTCAC	59.836	20	258	3504	3761	CGGGGATGAGATGCGATGAA	59.966	20	GTCTCTACGACGTCCATCCG	59.696	20	207	3504	3710	ATGCGATGAAATGGGTCGGA	59.82	20	CATTGAACACCGTCGCTCAC	59.836	20	248	3514	3761
Cluster-3531.2719	(CG)8	16	5292	5307	AAGGTCAGCAGGTGAAGCTC	59.964	20	CCCCTGCCGTACCTTATTGG	60.179	20	276	5187	5462	AAGGTCAGCAGGTGAAGCTC	59.964	20	GCTTTCCCGCACCGTATTTG	60.179	20	202	5187	5388	AAGGTCAGCAGGTGAAGCTC	59.964	20	ATTTGTCCTTGGACGCTGCT	60.251	20	187	5187	5373
Cluster-3531.2722	(CGT)5	15	3407	3421	ACGGGAGTTGTCGTGGATTT	59.605	20	CACCATGGCTTCCTCCTAGC	60.179	20	279	3353	3631	ACGGGAGTTGTCGTGGATTT	59.605	20	GCACCATGGCTTCCTCCTAG	60.179	20	280	3353	3632	TCGATTTGGAGGATCGCGAA	59.542	20	CACCATGGCTTCCTCCTAGC	60.179	20	257	3375	3631
Cluster-3531.2727	(CGG)6	18	3230	3247	GTCTTTTGCGATGCCGAGAC	59.905	20	TCTCCTCCTTGTCCTCGGG	60	19	235	3182	3416	GTCTTTTGCGATGCCGAGAC	59.905	20	CTCCTTGTCCTCGGGCTTG	60.079	19	231	3182	3412	GTCTTTTGCGATGCCGAGAC	59.905	20	GTCTCCTCCTTGTCCTCGGG	61.324	20	236	3182	3417
Cluster-3531.2729	(GCT)7cctcctctctctccccctgctcccg(CTC)5	61	1408	1468	TCCATTCAACACCTCCACGC	60.605	20	GAGCAGTACTACGAGCGGTG	60.248	20	276	1378	1653	TCTCCATTCAACACCTCCACG	59.998	21	GAGCAGTACTACGAGCGGTG	60.248	20	278	1376	1653	CGTCTCCATTCAACACCTCCA	59.998	21	GAGCAGTACTACGAGCGGTG	60.248	20	280	1374	1653
Cluster-3531.2737	(GAC)5	15	797	811	CTTGGAAAGGTAGCTGCGGA	60.036	20	GCTCGTCGACAAGTGGTACA	60.04	20	205	763	967	CGTCGGCAAACTTGGAAAGG	60.04	20	GCTCGTCGACAAGTGGTACA	60.04	20	215	753	967	CTTGGAAAGGTAGCTGCGGA	60.036	20	CCTCAACGAGGGCTACAAGG	60.108	20	271	763	1033
Cluster-3531.274	(T)12	12	1724	1735	AGACCGGATTTGTCCACGTC	60.038	20	GATCGGCCAGTGATACCAGG	59.966	20	203	1587	1789	CGGTAAGAGTGCCGTCCTTT	60.038	20	GATCGGCCAGTGATACCAGG	59.966	20	280	1510	1789	AGACCGGATTTGTCCACGTC	60.038	20	GTGATACCAGGGCCGTTGAA	60.036	20	194	1587	1780
Cluster-3531.2742	(GGC)7	21	2798	2818	GGGAAACGACGTGACGAGT	60.008	19	GTCACGAAACACATCACCGC	60.111	20	171	2753	2923	GGGAAACGACGTGACGAGT	60.008	19	CGTCACGAAACACATCACCG	59.839	20	172	2753	2924	GGGAAACGACGTGACGAGT	60.008	19	ATCATCCATTTCACGGCCGA	59.82	20	192	2753	2944
Cluster-3531.2747	(CGG)5	15	4547	4561	CTGAGGCAGAGCGATAGTGG	59.968	20	CCCCGGATTGACATGCTCTT	60.107	20	166	4494	4659	CTGAGGCAGAGCGATAGTGG	59.968	20	GTGACGCTTTCTTCTGTCGC	59.838	20	194	4494	4687	CTGAGGCAGAGCGATAGTGG	59.968	20	CTTTCTTCTGTCGCCGCTTG	59.835	20	188	4494	4681
Cluster-3531.2748	(CTG)8	24	1429	1452	TGACGATGGCGATTTGCTCT	60.108	20	TGGCCTCAGACAGAGTCAGA	59.887	20	185	1367	1551	TCGACTTGACGATGGCGATT	59.827	20	TGGCCTCAGACAGAGTCAGA	59.887	20	191	1361	1551	GGAGGCATAGAAGGTGGTGG	59.819	20	TGGCCTCAGACAGAGTCAGA	59.887	20	247	1305	1551
Cluster-3531.2750	(GCG)5	15	1818	1832	AACAAGACCAACACCAACGC	59.546	20	TACTACGGCCTTGTTGTCGC	60.389	20	234	1624	1857	AACAAGACCAACACCAACGC	59.546	20	CCGGGATTTACTACGGCCTT	59.533	20	242	1624	1865	CGGGAGCAACAACAAGACCA	60.818	20	TACTACGGCCTTGTTGTCGC	60.389	20	244	1614	1857
Cluster-3531.2750	(TCG)5	15	158	172	CAAAAGGCGGCAAGATAGGC	59.899	20	AGAAATCGGGAGGCGTTGAG	60.108	20	187	24	210	CAAAAGGCGGCAAGATAGGC	59.899	20	GAAATCGGGAGGCGTTGAGA	60.108	20	186	24	209	CAAAAGGCGGCAAGATAGGC	59.899	20	GGCTGCCTCTTTTTGGATGC	60.108	20	217	24	240
Cluster-3531.2750	(CTG)7	21	5058	5078	CTCATGACGCTCCTCCTGC	60.227	19	CTCGCCATCTACAACCCGTC	60.528	20	189	4970	5158	GCTCATGACGCTCCTCCTG	60.227	19	CTCGCCATCTACAACCCGTC	60.528	20	190	4969	5158	CTCATGACGCTCCTCCTGC	60.227	19	TTCCTCGCCATCTACAACCC	59.46	20	192	4970	5161
Cluster-3531.2750	(GGC)7	21	1493	1513	GAACCGGTTCGAGATGGAGG	60.179	20	GCGTTGGTGTTGGTCTTGTT	59.546	20	243	1401	1643	GAACCGGTTCGAGATGGAGG	60.179	20	TGGTCTTGTTGTTGCTCCCG	60.818	20	233	1401	1633	GAACCGGTTCGAGATGGAGG	60.179	20	GTTGGTCTTGTTGTTGCTCCC	59.933	21	235	1401	1635
Cluster-3531.2750	(T)10	10	2006	2015	GACCGTGGGAGCATAGAAGG	59.895	20	GCATCCACCGCATGAATGTC	59.97	20	236	1909	2144	GACCGTGGGAGCATAGAAGG	59.895	20	GGAACTCCAGAGGCAATGCT	60.035	20	146	1909	2054	GACCGTGGGAGCATAGAAGG	59.895	20	GCCGCCCGAGTTTAAAACAG	60.11	20	178	1909	2086
Cluster-3531.2750	(TGC)6	18	5193	5210	GACGGGTTGTAGATGGCGAG	60.528	20	ATCACCACCGACTGCATCAG	60.108	20	251	5139	5389	GACGGGTTGTAGATGGCGAG	60.528	20	TCATCACCACCGACTGCATC	60.108	20	253	5139	5391	GGGTTGTAGATGGCGAGGAA	59.46	20	ATCACCACCGACTGCATCAG	60.108	20	248	5142	5389
Cluster-3531.2751	(G)10	10	3431	3440	CATGTCGCGAGGAAGCAATG	59.973	20	CGTCTACCACCCAGCCTTTT	59.964	20	100	3366	3465	CTCGGTCCACTTTGAGGGAC	60.037	20	CGTCTACCACCCAGCCTTTT	59.964	20	246	3220	3465	ACTGATCTAAGCGTTGGGCC	60.108	20	CGTCTACCACCCAGCCTTTT	59.964	20	267	3199	3465
Cluster-3531.2752	(CGT)5	15	4877	4891	ATCGATCGTCGTCGTCACTG	59.974	20	TCTGCCGTGCTTTTCTTTGC	59.969	20	101	4850	4950	AAGCCGAGGGATTGGAACTG	60.035	20	TCTGCCGTGCTTTTCTTTGC	59.969	20	257	4694	4950	CAAGCCGAGGGATTGGAACT	60.035	20	TCTGCCGTGCTTTTCTTTGC	59.969	20	258	4693	4950
Cluster-3531.276	(GCC)6	18	93	110	TAAGCACCTCTCACGACGTG	59.76	20	GGGCCTGTATTACGGATGGG	59.964	20	267	60	326	CACCATGAAAGGGTTTCCGC	59.756	20	CTGTGGAGGTTGTGGTGGAG	60.25	20	122	28	149	CTAAGCACCTCTCACGACGT	59.478	20	GGGCCTGTATTACGGATGGG	59.964	20	268	59	326
Cluster-3531.2763	(CCG)5	15	466	480	AGGAGAGAGAGACTGGTGGG	59.665	20	GTCGCTGCCAATCCAATCTG	59.62	20	241	265	505	ATCCATCATCCACGTCGCC	59.93	19	CCTGGAAGGAGGTGACGATG	59.823	20	278	307	584	AGGAGAGAGAGACTGGTGGG	59.665	20	GTATGTAAATGCACCACGCCC	59.935	21	269	265	533
Cluster-3531.2764	(CGC)5ggaagcgggccagact(CAG)8	55	6664	6718	CGGACCCCATTGTCACAGAT	59.747	20	CTCGGAGTAGAGGTCCACGT	60.393	20	271	6474	6744	CTCGGACCCCATTGTCACAG	60.392	20	CTCGGAGTAGAGGTCCACGT	60.393	20	273	6472	6744	ATCTACTCGCGCTCCCTCAA	60.752	20	ATGATGACGGCCGAGATGTC	59.967	20	206	6604	6809
Cluster-3531.2764	(A)11	11	5776	5786	GGTGGATGCAGCAGTTTGTG	60.039	20	TCCGTAGTTCCCTCCTCGTT	59.961	20	156	5659	5814	GGTGGATGCAGCAGTTTGTG	60.039	20	TCTCCGTAGTTCCCTCCTCG	60.107	20	158	5659	5816	GGTGGATGCAGCAGTTTGTG	60.039	20	TTGCTCGGCAGTCCTTTTCT	59.891	20	175	5659	5833
Cluster-3531.2769	(CGA)5	15	470	484	CCTTGGGGAAGGTCAACAGG	60.251	20	TTCAACAAGGTCGTCCTCCG	59.967	20	163	427	589	CCTTGGGGAAGGTCAACAGG	60.251	20	CTCTACAAGTTCCTGGCCCG	60.108	20	199	427	625	CACGGAGGATCAGGGTGTTG	60.392	20	ACATCAACAAGGAGGGCGAG	60.036	20	213	298	510
Cluster-3531.277	(TA)6	12	133	144	GAAACAGAGGGGCCAGAGTC	60.036	20	TATTCGTACGTCTGCTGGGC	59.898	20	244	31	274	GAAACAGAGGGGCCAGAGTC	60.036	20	GCTCCGCGTCATGTCTATGT	60.249	20	178	31	208	CCTTTTCGAACACGGCTCAC	59.765	20	TATTCGTACGTCTGCTGGGC	59.898	20	177	98	274
Cluster-3531.277	(C)10	10	356	365	GCCCAGCAGACGTACGAATA	59.898	20	GAGAGAAGAGAGGGGAGGGG	60.106	20	216	255	470	GCCCAGCAGACGTACGAATA	59.898	20	GGAGAGAAGAGAGGGGAGGG	60.106	20	217	255	471	GCCCAGCAGACGTACGAATA	59.898	20	GGGAGAGAAGAGAGGGGAGG	60.106	20	218	255	472
Cluster-3531.2774	(CTCA)5	20	139	158	GTTCTTTCCCAACGCCATCG	59.832	20	GTCGAAAAGGGGCCAGATCT	59.747	20	256	50	305	CGTTCTTTCCCAACGCCATC	59.832	20	GTCGAAAAGGGGCCAGATCT	59.747	20	257	49	305	CTCGCACTTCCCCTCTTTCC	60.392	20	AGTCACAAGCCACTCTGGTG	59.893	20	243	115	357
Cluster-3531.2774	(CGG)5	15	6049	6063	GTTGTCGCGGTACTCGTCC	60.799	19	CTCCTCCTGGTCATCCTCCA	60.032	20	280	5911	6190	GTTGTCGCGGTACTCGTCC	60.799	19	CCTCCATCGCCATGTCTCTC	59.967	20	266	5911	6176	GTTGTCGCGGTACTCGTCC	60.799	19	GTCATCCTCCATCGCCATGT	59.893	20	271	5911	6181
Cluster-3531.2776	(CAG)6	18	193	210	CCTCTTGTCCACACCGAGAC	60.038	20	GAGGAATGGGGAGTTGCGAA	60.035	20	221	118	338	ACTCCGATCCCTCTTGTCCA	59.959	20	GAGGAATGGGGAGTTGCGAA	60.035	20	230	109	338	GACCCTTTACAATCCGCCCA	60.035	20	CAGCCGTCGGATCTTGACTT	60.109	20	271	33	303
Cluster-3531.278	(ATGGC)5	25	236	260	CGAGGTGGAGGAATGATGGG	59.893	20	TCGTGTGTTTCCTGTCTCGG	59.968	20	231	209	439	CCGAGGTGGAGGAATGATGG	59.893	20	TCGTGTGTTTCCTGTCTCGG	59.968	20	232	208	439	CGAGGTGGAGGAATGATGGG	59.893	20	TCCATGACATCAGTTGGGGC	60.034	20	276	209	484
Cluster-3531.2784	(CT)6	12	1144	1155	AGTCGATCGTCATCTTCGCC	59.97	20	ACCTAGGCCTCACGTCTTCT	59.96	20	253	1056	1308	GTCATCTTCGCCGAAATCGC	60.043	20	ACCTAGGCCTCACGTCTTCT	59.96	20	245	1064	1308	AGTCGATCGTCATCTTCGCC	59.97	20	GTCGAGATGGTGGACAGACC	59.826	20	224	1056	1279
Cluster-3531.2785	(CCA)7	21	116	136	TCATCTCTTACCCCTCGCCA	60.033	20	GTGGATGCTTTGGATGGGGA	60.033	20	165	56	220	CACCACCGCTTCACCAGTAT	60.036	20	GTGGATGCTTTGGATGGGGA	60.033	20	147	74	220	TCACCAGTATCAACCGCCAC	60.037	20	GTGGATGCTTTGGATGGGGA	60.033	20	137	84	220
Cluster-3531.2789	(AGC)6	18	40	57	CGACCAGCCCATTTGAAACG	60.11	20	AACAATACGACGGGCAAGGT	59.964	20	274	5	278	CGACCAGCCCATTTGAAACG	60.11	20	GGAGGGATCCAGGATCAGGT	60.105	20	133	5	137	CGACCAGCCCATTTGAAACG	60.11	20	CAATGCTCCCGATTCCGAGA	59.895	20	219	5	223
Cluster-3531.2795	(CGGCA)6acgtcgatgcatgcatatatccgggaacgacggggactcggttgggttcgttcgagtagggagaag(AGC)9	123	3473	3595	CGACGACTCTTAGGGGTTCG	59.902	20	AAGAGAAGAAACCCCAGCCC	59.594	20	270	3354	3623	GTAGTTTTTCTGGCGACGGC	59.835	20	AAGAGAAGAAACCCCAGCCC	59.594	20	242	3382	3623	ACGGACTCGGATTTTCTCGG	59.827	20	AAGAGAAGAAACCCCAGCCC	59.594	20	203	3421	3623
Cluster-3531.2798	(CTG)5	15	1231	1245	GAGCTCAATCAGGGTCACCC	60.107	20	TCTGACCCGTATGCCCAGTA	60.033	20	192	1122	1313	GAGCTCAATCAGGGTCACCC	60.107	20	GACCCGTATGCCCAGTATGG	59.965	20	189	1122	1310	TCAGAAAGACGCTCTGCTCG	60.11	20	TCTGACCCGTATGCCCAGTA	60.033	20	227	1087	1313
Cluster-3531.2798	(CCG)7	21	1418	1438	TACTGGGCATACGGGTCAGA	60.033	20	TGACTGGTTTCGAAGCGACA	59.897	20	179	1294	1472	CCATACTGGGCATACGGGTC	59.965	20	TGACTGGTTTCGAAGCGACA	59.897	20	182	1291	1472	TACTGGGCATACGGGTCAGA	60.033	20	AAGCTCGCAATCGACGAGAA	60.109	20	254	1294	1547
Cluster-3531.2799	(CGG)5	15	3302	3316	TGCAATGATGAGCCAGTCGT	60.036	20	ACATCATCTAGAAGCCCGCG	59.967	20	221	3151	3371	ACGCACCAGAGATGCAATGA	60.036	20	ACATCATCTAGAAGCCCGCG	59.967	20	233	3139	3371	TGCAATGATGAGCCAGTCGT	60.036	20	CACCCGCCGAACATCATCTA	59.896	20	231	3151	3381
Cluster-3531.280	(CAG)5	15	136	150	CGAGGAGATGTGGCGTGTAT	59.614	20	CCCCCTGTCGACAATGTCAA	59.964	20	147	75	221	TACTTGTACTATGCCCGCGG	59.614	20	CCCCCTGTCGACAATGTCAA	59.964	20	192	30	221	CGAGGAGATGTGGCGTGTAT	59.614	20	CGCTCCTCTGTCAGTCTGTG	60.109	20	208	75	282
Cluster-3531.2801	(CGT)6	18	2382	2399	CTCCCTCTCCCTTTCTTGCG	60.108	20	CAAAGTCGACAGCATAGCGC	59.974	20	269	2266	2534	CCCCTTAAGGCCCAAGACAG	60.034	20	AAGGTGTGAGGCCAGACAAG	59.891	20	250	2221	2470	CCCCTTAAGGCCCAAGACAG	60.034	20	CAAGGTGTGAGGCCAGACAA	60.179	20	251	2221	2471
Cluster-3531.2801	(ACG)5	15	735	749	CTGCACAAAGGGTTGAACGG	59.969	20	CCACCTCAACGAGTGTGTGA	59.896	20	243	544	786	CTGCACAAAGGGTTGAACGG	59.969	20	CGAGTGTGTGAGTGGTGTGT	60.179	20	234	544	777	CTGCACAAAGGGTTGAACGG	59.969	20	ACGAGTGTGTGAGTGGTGTG	60.179	20	235	544	778
Cluster-3531.2801	(CG)6	12	2738	2749	GGAGCTGGATACTGGATGCC	59.964	20	GGTTGGTGTCGGAGCTTTCT	60.25	20	206	2592	2797	CCGATGGCTTGCTTGCTTTT	60.038	20	GGTTGGTGTCGGAGCTTTCT	60.25	20	232	2566	2797	ACCACCAGCACCAGTACAAG	59.891	20	GGTTGGTGTCGGAGCTTTCT	60.25	20	109	2689	2797
Cluster-3531.2802	(TC)6	12	3734	3745	CTCCGACCACCACTACGTTC	60.109	20	CATCAAGCAGATCGCAACCG	59.973	20	194	3644	3837	TACACACCTTCTCTTCGCCG	59.757	20	CATCAAGCAGATCGCAACCG	59.973	20	231	3607	3837	CTCCGACCACCACTACGTTC	60.109	20	GTATTTCGTGCTCAAGCCGC	60.248	20	133	3644	3776
Cluster-3531.2804	(G)12	12	2000	2011	GCGAGGGCAGATGAGAGAAA	59.823	20	GCCACTCATGCTCATACCGT	60.179	20	259	1801	2059	GGTGGCTCTCCGAGGAATTT	59.747	20	GCAGCCACATATTCACCCCT	60.107	20	256	1832	2087	TGGTGGGGATTTCTTCTGCG	60.322	20	GCAGCCACATATTCACCCCT	60.107	20	139	1949	2087
Cluster-3531.2804	(CGG)7	21	371	391	TTTTGACGCGAGACTGGACA	59.897	20	GATTCGCCAGTAGCCGATGA	59.968	20	246	306	551	ACACTTGCGGCACATCGATA	60.108	20	GATTCGCCAGTAGCCGATGA	59.968	20	277	275	551	TTTTGACGCGAGACTGGACA	59.897	20	AGTAGCCGATGACATTGGGC	60.179	20	238	306	543
Cluster-3531.2810	(TGC)10	30	3082	3111	ATGGCGACGTGCTTTTTCTC	59.483	20	CATGTCCCAGCCCATCAACC	61.039	20	237	3057	3293	ATGGCGACGTGCTTTTTCTC	59.483	20	CCATGTCCCAGCCCATCAAC	61.039	20	238	3057	3294	GATGGCGACGTGCTTTTTCT	59.483	20	CATGTCCCAGCCCATCAACC	61.039	20	238	3056	3293
Cluster-3531.2810	(A)10	10	265	274	TCACTCGCCAACTTGCTGAT	59.965	20	TCGTCTCGTCAAAGAAGCCC	60.039	20	196	194	389	TTGTCGTCACTCTCACTCGC	60.04	20	TCGTCTCGTCAAAGAAGCCC	60.039	20	208	182	389	TCACTCGCCAACTTGCTGAT	59.965	20	AGACGGGTCGCGTATAAACC	59.899	20	137	194	330
Cluster-3531.2817	(CCA)5	15	197	211	CACAAATCAAACCTCCCGCG	60.11	20	AAAGGAGTGTATGGCGTGGG	60.035	20	238	154	391	CACAAATCAAACCTCCCGCG	60.11	20	AGGACGAAAAGAAGGGAGCG	60.037	20	143	154	296	CAAATCAAACCTCCCGCGAC	59.832	20	AAAGGAGTGTATGGCGTGGG	60.035	20	236	156	391
Cluster-3531.2818	(ACC)5	15	1926	1940	GACGAGGAGCTGTATCAGGC	59.969	20	ATTGCCCCCGTGATGAAACT	59.96	20	255	1761	2015	GACGAGGAGCTGTATCAGGC	59.969	20	GTGGCTGAAGGTCGTAGGTC	60.109	20	214	1761	1974	TTACCCGAGCACAACCATCC	60.036	20	GTGGCTGAAGGTCGTAGGTC	60.109	20	272	1703	1974
Cluster-3531.2818	(GAC)5	15	3388	3402	GCAGTACGTCGATGATTGCG	59.773	20	ATGGACCCGCTTGTCAACAT	59.962	20	277	3205	3481	GAGGTTGAGAAAACGGGCCT	60.251	20	ATGGACCCGCTTGTCAACAT	59.962	20	158	3324	3481	GAGGTTGAGAAAACGGGCCT	60.251	20	CATACGCTCCGCAAACGATG	60.043	20	213	3324	3536
Cluster-3531.2820	(CCT)5cccacctcttattaacttgacaagcctattacgcatgctaattgaccttgctttccctcttcctc(T)14	94	117	210	TGCTTAAACTCGAGCCCGTC	60.389	20	AGGTGAGGAGGAGCTTCAGA	59.589	20	246	48	293	CTGCTTAAACTCGAGCCCGT	60.39	20	AGGTGAGGAGGAGCTTCAGA	59.589	20	247	47	293	TGCTTAAACTCGAGCCCGTC	60.389	20	CAGGTGAGGAGGAGCTTCAG	59.464	20	247	48	294
Cluster-3531.2822	(GGC)5	15	339	353	CCGGCCTCTGTTTTCCTCAT	60.035	20	TACCAGTGGCCCACAACTTC	59.89	20	176	225	400	GGGCTGTTCCTTGGTTCGTA	59.964	20	TACCAGTGGCCCACAACTTC	59.89	20	274	127	400	CCGGCCTCTGTTTTCCTCAT	60.035	20	CTACCAGTGGCCCACAACTT	59.89	20	177	225	401
Cluster-3531.2823	(GCA)8	24	1966	1989	ATGAGCATGCAGAGCTTCGT	60.108	20	CTGGATAGGGTTCTGCACGG	60.179	20	114	1921	2034	CTGGCGGAGGAGATGATGAG	59.682	20	CTGGATAGGGTTCTGCACGG	60.179	20	129	1906	2034	GAAGGACAACGAGCAGCTGA	60.32	20	CTGGATAGGGTTCTGCACGG	60.179	20	196	1839	2034
Cluster-3531.2824	(GTC)6	18	1157	1174	CTGTACAGCCGATACGACCC	59.97	20	GACTCCCAAGGTCGTCAAGG	60.037	20	228	1012	1239	CTGTACAGCCGATACGACCC	59.97	20	TTCATCTTCATCCGGGTGCC	60.107	20	263	1012	1274	CTGTACAGCCGATACGACCC	59.97	20	GGCTGGAACATCGGCAAAAA	59.683	20	194	1012	1205
Cluster-3531.2824	(GTCC)5	20	2269	2288	GTTCGAGTAACGCCCCTCAA	60.038	20	AATCCCTGCGAATCCCGATC	59.965	20	194	2124	2317	GTTCGAGTAACGCCCCTCAA	60.038	20	GAATCCCTGCGAATCCCGAT	59.965	20	195	2124	2318	CGAGGCAGAGGAAGCTCAAA	60.037	20	CTTCTCTTCTCCCTGCACGG	60.108	20	193	2238	2430
Cluster-3531.2825	(AGCC)5	20	704	723	GGCGAACCTTGAGAGAACCA	59.965	20	GCGATTGGGGATGGATGGAT	59.961	20	275	483	757	TTCTCCGGTCCAATTGAGCC	60.035	20	GCGATTGGGGATGGATGGAT	59.961	20	242	516	757	CCACGGCTTCCAAGGTTACT	59.964	20	GCGATTGGGGATGGATGGAT	59.961	20	224	534	757
Cluster-3531.2829	(GGA)5	15	2779	2793	ATGCCGGTGTTTAGTCGAGG	60.108	20	GCACCTCACTCACTCAACCA	59.893	20	207	2683	2889	ATGCCGGTGTTTAGTCGAGG	60.108	20	TGCTTTGACACACTCCCTCC	59.891	20	179	2683	2861	ATGCCGGTGTTTAGTCGAGG	60.108	20	CACTCTGCTCCATCCCTCAC	59.822	20	141	2683	2823
Cluster-3531.2829	(A)10	10	260	269	CGGTGATAAGGTACTCCCGC	59.968	20	GCGAGGAGGACTTCTACAGC	59.898	20	232	72	303	CGGTGATAAGGTACTCCCGC	59.968	20	GAGGGCGAGGAGGACTTCTA	60.107	20	236	72	307	GTGAGCCTTGGCTGATCCAT	60.107	20	CGTACACTGGCTGTTCTGGT	59.966	20	142	228	369
Cluster-3531.2829	(GT)7	14	608	621	GGTGTAGGAAGGGCCAGTTC	60.035	20	ACACGAACACGATCAGTCCC	60.039	20	158	493	650	GGTGTAGGAAGGGCCAGTTC	60.035	20	CACGAACACGATCAGTCCCA	60.039	20	157	493	649	CTGCTGTGGGTGTAGGAAGG	60.036	20	ACACGAACACGATCAGTCCC	60.039	20	166	485	650
Cluster-3531.2837	(GGC)5	15	4892	4906	TGTTGCAAATGACGCCAGTG	59.969	20	CCTTGGTTGTGCCTGCAATC	60.038	20	263	4857	5119	GTGTTGCAAATGACGCCAGT	59.969	20	CCTTGGTTGTGCCTGCAATC	60.038	20	264	4856	5119	TGTTGCAAATGACGCCAGTG	59.969	20	CAAAGAGCTGCACTGCACTG	60.04	20	160	4857	5016
Cluster-3531.2838	(GGC)7agtg(GGT)5tccagcgcgagaaaaag(GGT)6	75	2208	2282	CGAGAGGAGGGAAGGGAAGA	60.033	20	TCCAGCAGCTCAAACCAGAG	59.964	20	233	2130	2362	CGAGAGGAGGGAAGGGAAGA	60.033	20	CTCCAGCAGCTCAAACCAGA	59.964	20	234	2130	2363	CGGCGGGTATTCTGAATCGA	59.968	20	TCCATGAATCCAGCGGAACC	60.107	20	262	2072	2333
Cluster-3531.2840	(C)12	12	228	239	CAGGCTCAGGTTGCTGTACA	59.965	20	GTTGTTGTATCCGGGCGAGA	60.109	20	151	122	272	CAGGCTCAGGTTGCTGTACA	59.965	20	TTGTTGTATCCGGGCGAGAG	59.825	20	150	122	271	CCTCGAAGCGATACCTCTCG	59.764	20	GTTGTTGTATCCGGGCGAGA	60.109	20	211	62	272
Cluster-3531.2845	(C)10	10	137	146	GAAACCACACCAGACTGGCT	60.179	20	TCCAGCTCCCTACTGCATCT	60.032	20	194	70	263	ACGAAACCACACCAGACTGG	60.179	20	TCCAGCTCCCTACTGCATCT	60.032	20	196	68	263	CCACGAAACCACACCAGACT	60.179	20	TCCAGCTCCCTACTGCATCT	60.032	20	198	66	263
Cluster-3531.2849	(TGC)5	15	671	685	AAGCTCAACAGGTCCGACTG	59.966	20	GGGTCAAGCACGATGATAGC	58.779	20	280	527	806	AAGCTCAACAGGTCCGACTG	59.966	20	GGGTCAAGCACGATGATAGCA	60.473	21	280	527	806	AAGCTCAACAGGTCCGACTG	59.966	20	GGTCAAGCACGATGATAGCAG	59.137	21	279	527	805
Cluster-3531.2849	(ACC)5	15	1379	1393	AGGCGATGCGATGCAAGATA	59.966	20	TGGTCTTGTCGTCGTTGAGG	59.968	20	258	1211	1468	ATGGCTGCGAGGTGAAAGAA	59.963	20	TGGTCTTGTCGTCGTTGAGG	59.968	20	239	1230	1468	AGGCGATGCGATGCAAGATA	59.966	20	CCCTCTGTGGTCTTGTCGTC	60.038	20	265	1211	1475
Cluster-3531.2852	(GC)7	14	996	1009	ATACATCGAGCGCGTTAGCA	59.97	20	CCAAACCCGCAGTCACAATG	60.039	20	215	896	1110	ATACATCGAGCGCGTTAGCA	59.97	20	AACCCGCAGTCACAATGTCT	59.891	20	212	896	1107	TACATCGAGCGCGTTAGCAA	60.179	20	CCAAACCCGCAGTCACAATG	60.039	20	214	897	1110
Cluster-3531.2854	(G)11	11	2090	2100	GAGAGGACTTCGCGAGTAGC	59.972	20	TAACCCACTGACACATGCCC	59.962	20	230	1918	2147	TCATCGTAAGGCGGTTGCTT	60.037	20	TAACCCACTGACACATGCCC	59.962	20	180	1968	2147	CGTAAAGCGGTAGTGGGGTT	60.037	20	TAACCCACTGACACATGCCC	59.962	20	109	2039	2147
Cluster-3531.2855	(GAC)5	15	2544	2558	CCGGAAGAGGTTAAGGCGTT	60.037	20	GAAGCTGGGAGACGCTTTCT	60.037	20	152	2477	2628	GCGAAACCCGGAAGAGGTTA	60.037	20	GAAGCTGGGAGACGCTTTCT	60.037	20	159	2470	2628	TGCCATCACTCAGGATGCTG	60.107	20	GAAGCTGGGAGACGCTTTCT	60.037	20	243	2386	2628
Cluster-3531.2865	(CGT)8	24	4709	4732	TTGACGTGGTAGTAGCGCAG	60.109	20	CGTCTGTAATTGCTTCGCGG	59.975	20	260	4562	4821	CTTGACGTGGTAGTAGCGCA	60.109	20	CGTCTGTAATTGCTTCGCGG	59.975	20	261	4561	4821	GCGTGTCGAGAACCCATTTG	59.834	20	CGTCTGTAATTGCTTCGCGG	59.975	20	145	4677	4821
Cluster-3531.2881	(CG)6	12	3658	3669	CTGTCGGAGCTGGAAGATGG	60.179	20	GTTGTTGGACGACGAGTTGC	60.042	20	268	3598	3865	CTGTCGGAGCTGGAAGATGG	60.179	20	GTGTTGAACGCGATGCTGAG	60.179	20	195	3598	3792	TCTGGTATGCCATGCTCCAC	59.819	20	GTGTTGAACGCGATGCTGAG	60.179	20	247	3546	3792
Cluster-3531.2881	(CT)7cctaatctcgga(GC)6	38	2991	3028	GGTGTGAAGGAGCCTGTTGT	60.179	20	AAGGCCTGCTTCACTTCGTT	60.179	20	231	2958	3188	GGTGTGAAGGAGCCTGTTGT	60.179	20	AAAGGCCTGCTTCACTTCGT	60.179	20	232	2958	3189	GGTGTGAAGGAGCCTGTTGT	60.179	20	CAAAGGCCTGCTTCACTTCG	59.761	20	233	2958	3190
Cluster-3531.2881	(T)10	10	5055	5064	TCTTTGCCAAGGAGTCGGAC	59.965	20	TACTCCCACCTCCACCCATT	59.88	20	155	4939	5093	TACGTCTTCAACACGGAGGC	60.039	20	TACTCCCACCTCCACCCATT	59.88	20	102	4992	5093	TCGACCAGATGCAGAGCTTC	59.826	20	TACTCCCACCTCCACCCATT	59.88	20	209	4885	5093
Cluster-3531.2887	(GGA)5	15	2892	2906	ACACGGGGCGCGATATTAAT	59.966	20	AGTGGGAGGAGTCCTAGCAG	60.033	20	242	2733	2974	GGTGGTCTCAGACACCAAGG	59.965	20	AGTGGGAGGAGTCCTAGCAG	60.033	20	141	2834	2974	GGGGTTGTCTTGGGTTTGGA	60.106	20	AGTGGGAGGAGTCCTAGCAG	60.033	20	113	2862	2974
Cluster-3531.2889	(TG)12	24	1709	1732	CCAAATGACTCTCGCCCAGT	60.036	20	ACGCACACGGACAATGTTTG	59.971	20	265	1583	1847	CCAAATGACTCTCGCCCAGT	60.036	20	CACGCACACGGACAATGTTT	59.971	20	266	1583	1848	CCAAATGACTCTCGCCCAGT	60.036	20	CAGAAGCAAGTCACGCACAC	60.042	20	277	1583	1859
Cluster-3531.2891	(G)10	10	465	474	GGAGCCCATGACACACTGAA	59.963	20	TCGAAAGCATGCTGGTGGAT	60.035	20	211	442	652	CTGACTGACTGACTGGCTGG	60.038	20	TACGAGAGCAGGCAGAGTCT	60.035	20	208	314	521	GGAGCCCATGACACACTGAA	59.963	20	CGAAAGCATGCTGGTGGATG	59.9	20	210	442	651
Cluster-3531.2897	(CCG)6	18	4238	4255	CCGACACCTCCCTCTCCAT	60.382	19	CACGGGCTTCACCATTTTGG	60.038	20	269	4066	4334	CCGACACCTCCCTCTCCAT	60.382	19	CCACGGGCTTCACCATTTTG	60.038	20	270	4066	4335	CCGACACCTCCCTCTCCATC	61.396	20	CACGGGCTTCACCATTTTGG	60.038	20	269	4066	4334
Cluster-3531.2897	(ACC)6	18	3967	3984	TCCTCCTCCTCCTCAGCATC	60.106	20	GTCGAAGTTGCGCTTGTGG	60.083	19	189	3855	4043	TCCTCCTCCTCCTCAGCATC	60.106	20	GGTCGAAGTTGCGCTTGTG	60.083	19	190	3855	4044	CCGTGCGACAAAAAGGATGG	60.11	20	GTCGAAGTTGCGCTTGTGG	60.083	19	249	3795	4043
Cluster-3531.2899	(TAC)5gacgg(CGA)6	38	864	901	ACTCGCTCCTCTCTCACTGT	59.962	20	GTAGTCGACGAAGAGGCCTG	59.901	20	254	721	974	ACTGTCGCTCTCACAACTCG	60.04	20	GTAGTCGACGAAGAGGCCTG	59.901	20	239	736	974	ACACACTCACACACTCGCTT	59.824	20	GTAGTCGACGAAGAGGCCTG	59.901	20	200	775	974
Cluster-3531.2899	(CCA)5	15	1004	1018	CAGGCCTCTTCGTCGACTAC	59.901	20	CGAAGAGATGTCGATGGCGA	59.971	20	140	955	1094	CAGGCCTCTTCGTCGACTAC	59.901	20	GGCGATGGTGAGTGAGTGAA	60.037	20	125	955	1079	CAGGCCTCTTCGTCGACTAC	59.901	20	CTGGTTGTGTATGCTTCGCG	59.905	20	163	955	1117
Cluster-3531.2899	(GCA)6	18	482	499	CTGTTCCTCACCACCACCAC	60.535	20	GAATGTTCGTGGTGCTGCTG	60.11	20	231	395	625	CTGCTGTTCCTCACCACCAC	60.886	20	GAATGTTCGTGGTGCTGCTG	60.11	20	234	392	625	TGCTGTTCCTCACCACCAC	59.852	19	GAATGTTCGTGGTGCTGCTG	60.11	20	233	393	625
Cluster-3531.2900	(CGG)6	18	2720	2737	TGCGTTACAGAGCTGAGAGC	60.109	20	GACTGGCCTATTCGGACCTG	59.895	20	126	2681	2806	TGCGTTACAGAGCTGAGAGC	60.109	20	TCGGACCTGGTTCAATTGCA	59.89	20	115	2681	2795	TGCGTTACAGAGCTGAGAGC	60.109	20	GGCCTATTCGGACCTGGTTC	60.179	20	122	2681	2802
Cluster-3531.2918	(CACG)7	28	5042	5069	GAGTGGTGAGTGGTGAGTGG	59.966	20	TTGCAATCCGAACGTGCATG	60.11	20	274	4823	5096	GAGTGGTGAGTGGTGAGTGG	59.966	20	CTTGCAATCCGAACGTGCAT	59.831	20	275	4823	5097	ATGGATTGGCGATGCGTACA	60.179	20	ATCTTGTCACAGCTCTGGGC	60.036	20	236	4926	5161
Cluster-3531.2918	(TC)7	14	333	346	GCTCTCCCTTCCGACTGTTC	60.109	20	GTGAGTAGCAGCCGCAGTAA	60.109	20	223	226	448	GAAGGCCAATTTCGCACTCG	60.179	20	GTGAGTAGCAGCCGCAGTAA	60.109	20	252	197	448	GGGCGAGACCTTTCCATCTT	59.747	20	GTGAGTAGCAGCCGCAGTAA	60.109	20	191	258	448
Cluster-3531.2922	(T)16	16	1823	1838	GGAGTTTGTACACCCGCTCA	59.966	20	CAACCAGGCCATCATCGACT	60.108	20	266	1696	1961	TGGAGTTTGTACACCCGCTC	59.966	20	CAACCAGGCCATCATCGACT	60.108	20	267	1695	1961	GGAGTTTGTACACCCGCTCA	59.966	20	ATCATCGACTTTGAGGCCGG	60.179	20	256	1696	1951
Cluster-3531.2925	(CA)13ccacgctatcacacaccagcacacacagagtttgtcccccgcgcaaactctcaagcact(CA)7	99	35	133	TAGTTCTTGACGGCGGTGTG	60.319	20	GCCGGCTGTTGTGTTTTCTT	59.898	20	278	8	285	TAGTTCTTGACGGCGGTGTG	60.319	20	TTGTTGAGAGAGCTGCGGTT	59.893	20	218	8	225	TAGTTCTTGACGGCGGTGTG	60.319	20	GTGGTTGCAGTTGTGTGTGG	60.179	20	243	8	250
Cluster-3531.2927	(GAG)5	15	3941	3955	AAACCAGCGGTGAGTACGAG	60.039	20	CGTTATCCTCGTCCTCCGTG	59.971	20	276	3833	4108	AAACCAGCGGTGAGTACGAG	60.039	20	TCGTTATCCTCGTCCTCCGT	60.108	20	277	3833	4109	GGGGAAAGAGAGAACGCCAA	59.964	20	CAGACAGCGCCTCCATTACT	59.823	20	268	3732	3999
Cluster-3531.2927	(GGC)5	15	1911	1925	AAGGAGATGCCCAGAATGCC	60.106	20	CGGTGCGTACATCTGAGGAG	60.249	20	227	1794	2020	GTTTGACGGCCGAACCATTC	60.11	20	CGGTGCGTACATCTGAGGAG	60.249	20	184	1837	2020	GGAGATGCCCAGAATGCCAT	60.179	20	CGGTGCGTACATCTGAGGAG	60.249	20	225	1796	2020
Cluster-3531.2927	(CGC)6	18	4072	4089	AGTAATGGAGGCGCTGTCTG	59.823	20	GCCTGGCTCTCGTTATCCTC	59.967	20	139	3980	4118	GAGGAGGAGCAGGAGGATGT	60.398	20	GCCTGGCTCTCGTTATCCTC	59.967	20	173	3946	4118	AGTAATGGAGGCGCTGTCTG	59.823	20	GGCTCTCGTTATCCTCGTCC	59.689	20	135	3980	4114
Cluster-3531.2934	(T)11	11	339	349	CAACATCGTGTACGTGCACC	59.837	20	TTCCGTGATCGCAAACCTGA	59.966	20	134	303	436	CAACATCGTGTACGTGCACC	59.837	20	TCCATGGGAGTTGGCTGTTC	59.962	20	151	303	453	CAACATCGTGTACGTGCACC	59.837	20	CTTCCATGGGAGTTGGCTGT	59.961	20	153	303	455
Cluster-3531.2934	(ACA)6	18	3508	3525	TCGAAACGCCTTTTGTGCAG	59.971	20	CCAGCTGTGGTTGTCTTTGC	59.969	20	220	3370	3589	TCGAAACGCCTTTTGTGCAG	59.971	20	GCCAGCTGTGGTTGTCTTTG	59.969	20	221	3370	3590	TCGAAACGCCTTTTGTGCAG	59.971	20	CTGTGGTTGTCTTTGCGCTC	60.041	20	216	3370	3585
Cluster-3531.2935	(CAG)5caacagccgccagtgacgaca(GGC)6	54	2752	2805	AGCAGCAACAGCAACAACAC	60.179	20	TTTGGATCTGCGTCTGGTCC	60.036	20	192	2722	2913	CAGCAGCAACAGCAACAACA	60.179	20	TTTGGATCTGCGTCTGGTCC	60.036	20	193	2721	2913	AGCAGCAACAGCAACAACAC	60.179	20	CTTGATGTTGCTGCTGCTGG	60.109	20	132	2722	2853
Cluster-3531.2935	(GGC)6	18	949	966	CAGAAGCTCGAGACGCAGAC	60.796	20	AGGGATGATGACGAAGGGGA	60.031	20	279	849	1127	CAGAAGCTCGAGACGCAGAC	60.796	20	GATGACGAAGGGGAAGACGG	60.179	20	273	849	1121	AGAGACAGTCGAAACCGAGC	59.759	20	CATTGTACGAGGGCGGGATG	60.88	20	276	721	996
Cluster-3531.2935	(CG)6	12	215	226	CTTGAGCCATCATCACCGGT	60.108	20	ATCACCTTATTCTCCGCGCG	60.598	20	206	59	264	ACTTGAGCCATCATCACCGG	60.108	20	ATCACCTTATTCTCCGCGCG	60.598	20	207	58	264	TTGAGCCATCATCACCGGTC	60.108	20	ATCACCTTATTCTCCGCGCG	60.598	20	205	60	264
Cluster-3531.2941	(GGC)8	24	2759	2782	GAAAGCCATGTTAGCGCCAC	60.179	20	CTGTTTGGGTGTCTGGGTGT	60.107	20	279	2636	2914	CGACTCGTGCGTGTGATTTG	60.179	20	CTGTTTGGGTGTCTGGGTGT	60.107	20	257	2658	2914	GCGATAGAGTTGCGACGACT	60.248	20	CTGTTTGGGTGTCTGGGTGT	60.107	20	218	2697	2914
Cluster-3531.2941	(CCT)5catcgaaggcgccgtggccatcctgggactcgaggtcttcgatcagggcgtcaatgtcctca(TCG)5	92	3505	3596	GGACTCGGTCAGACCAACG	60.081	19	AACATCGAGTCGGGCAACTT	59.965	20	261	3430	3690	CGGACTCGGTCAGACCAAC	60.081	19	AACATCGAGTCGGGCAACTT	59.965	20	262	3429	3690	GGACTCGGTCAGACCAACG	60.081	19	TGGACACCAACATCGAGTCG	60.039	20	269	3430	3698
Cluster-3531.2946	(CAG)5catcctcaggcgcaccagcttcaccagcagcaggcacatcagcaaaagcagacgccgcagcagcct(CAG)8	105	4506	4610	AACAGCAGCAACAACAGCAG	59.898	20	TGCTGTGCCTGAAGCTGTT	60.153	19	187	4464	4650	AGCAACAGCAGCAACAACAG	59.898	20	TGCTGTGCCTGAAGCTGTT	60.153	19	190	4461	4650	AGTATGCTGCCCTACTTCGC	59.895	20	TGCTGTGCCTGAAGCTGTT	60.153	19	265	4386	4650
Cluster-3531.2946	(GCG)6	18	7732	7749	GATCTCGGCCGATGACAACA	60.179	20	ATCCTCCTCGGCCCATGATT	60.77	20	248	7574	7821	TCTCGGCCGATGACAACATT	59.751	20	ATCCTCCTCGGCCCATGATT	60.77	20	246	7576	7821	CTCGGCCGATGACAACATTG	59.625	20	ATCCTCCTCGGCCCATGATT	60.77	20	245	7577	7821
Cluster-3531.2947	(G)10	10	5208	5217	ACAATGGCACTGAGGTGGG	59.925	19	GTGTCATTGAAGCCACGCTG	60.11	20	268	5007	5274	ACAATGGCACTGAGGTGGG	59.925	19	CAGCGTGTCATTGAAGCCAC	60.11	20	272	5007	5278	ACAATGGCACTGAGGTGGG	59.925	19	TCAGCGTGTCATTGAAGCCA	60.25	20	273	5007	5279
Cluster-3531.2947	(T)11	11	388	398	AGCTTCACCCACAATCCCAG	59.961	20	TAGCTAGCTGCAGGTCCTGA	60.033	20	269	343	611	AGCTTCACCCACAATCCCAG	59.961	20	TGACTCCTGACTCCTGAGGG	59.96	20	245	343	587	AGCTTCACCCACAATCCCAG	59.961	20	GGTCCTGACTCCTGACTCCT	59.96	20	257	343	599
Cluster-3531.2947	(TCG)6	18	4416	4433	GTCCATGTCGTCGAGCTCAA	60.109	20	CCAACTCAAACACTGCTGGC	59.969	20	158	4363	4520	GTCCATGTCGTCGAGCTCAA	60.109	20	GCCAACTCAAACACTGCTGG	59.969	20	159	4363	4521	GTCCATGTCGTCGAGCTCAA	60.109	20	GACGACAACACCACATGCAC	60.041	20	204	4363	4566
Cluster-3531.2947	(CGT)6	18	4654	4671	GTGCATGTGGTGTTGTCGTC	60.041	20	CCCGCCCTCGATATTCATCC	60.108	20	239	4547	4785	GTGCATGTGGTGTTGTCGTC	60.041	20	CCCCGCCCTCGATATTCATC	60.108	20	240	4547	4786	ATGTGGTGTTGTCGTCGGTC	60.599	20	CCCGCCCTCGATATTCATCC	60.108	20	235	4551	4785
Cluster-3531.2952	(CTT)5	15	4171	4185	GACTGCTGAGTAACCCGGAC	60.109	20	AGGAGTCGACCATGTAGGGG	60.397	20	267	4078	4344	GACTGCTGAGTAACCCGGAC	60.109	20	TGTGTAGGAGGAGTCGACCA	59.597	20	275	4078	4352	GACTGCTGAGTAACCCGGAC	60.109	20	GCTGTGTAGGAGGAGTCGAC	59.547	20	277	4078	4354
Cluster-3531.2952	(GCA)5	15	1204	1218	GTGGCGACAAGATTGGGAGA	60.036	20	GATGGCTGCTGTTGTTGCTG	60.388	20	237	1008	1244	ACGAATGGTGGCGACAAGAT	60.036	20	GATGGCTGCTGTTGTTGCTG	60.388	20	244	1001	1244	ACCGCATCTTGATCGGTCTC	59.897	20	GATGGCTGCTGTTGTTGCTG	60.388	20	133	1112	1244
Cluster-3531.2959	(CA)6	12	2513	2524	AGCTCGAACTTGTCCTCGTG	60.039	20	CACCCCTCCACACATTCCTC	60.035	20	248	2403	2650	GGTAGTTGTCGCAGGATGCT	60.108	20	CACCCCTCCACACATTCCTC	60.035	20	166	2485	2650	AGGTAGTTGTCGCAGGATGC	60.108	20	CACCCCTCCACACATTCCTC	60.035	20	167	2484	2650
Cluster-3531.2964	(TGC)5	15	3802	3816	AGGAGTAGCTGTCTCTGGGG	60.033	20	TGGGACTCCTTCTCCGATGT	59.959	20	256	3706	3961	AGGAGTAGCTGTCTCTGGGG	60.033	20	ACTCCTGGGACTCCTTCTCC	59.958	20	261	3706	3966	CGTTCCTCGTCGGCATTAGA	59.9	20	TGGGACTCCTTCTCCGATGT	59.959	20	278	3684	3961
Cluster-3531.2968	(CA)6	12	198	209	CTGCTTCAGCCTCATCCCAA	60.035	20	TTGGGAACGGGTGTCTTCTG	59.892	20	269	77	345	CCGTCCTTTAACAACCCCGA	59.965	20	TTGGGAACGGGTGTCTTCTG	59.892	20	217	129	345	AACCGCAAACACATTCGTCG	60.042	20	TTGGGAACGGGTGTCTTCTG	59.892	20	172	174	345
Cluster-3531.2976	(A)12	12	917	928	CTTTTGCGCGCGATTTGTTC	59.91	20	CCTTTCTACGTGGTCCTCGG	59.827	20	240	720	959	GGCTCTGGTGACTTTGTCGT	60.25	20	CCACCCTCCGTCCTTTATCG	59.896	20	232	846	1077	GGCTCTGGTGACTTTGTCGT	60.25	20	AACCATACCATACGCACGCA	60.108	20	212	846	1057
Cluster-3531.2976	(G)11	11	1284	1294	TCCTGCGCTAATGCTGTAGG	59.895	20	CAACACCGACCAACACCAAC	59.9	20	233	1129	1361	ACGGGCTGTTTTCTTCGACT	59.894	20	CAACACCGACCAACACCAAC	59.9	20	191	1171	1361	CCTGCGCTAATGCTGTAGGT	60.179	20	CAACACCGACCAACACCAAC	59.9	20	232	1130	1361
Cluster-3531.2977	(TCG)5	15	2797	2811	GCCGACTCGCCAAAGATCTT	60.741	20	CAGCAGACGTTCCACTTCCT	59.966	20	278	2676	2953	GCCGACTCGCCAAAGATCTT	60.741	20	GACGTTCCACTTCCTCGAGG	60.109	20	273	2676	2948	GCCGACTCGCCAAAGATCTT	60.741	20	CTCAGGTCAAGGTCCTCAGC	59.751	20	217	2676	2892
Cluster-3531.2978	(GA)8	16	2400	2415	TGGGCTTGGTCAAATGACGA	59.89	20	GCATAAGTACAGCCCACCGT	60.108	20	245	2266	2510	TGGGCTTGGTCAAATGACGA	59.89	20	TGCATAAGTACAGCCCACCG	60.108	20	246	2266	2511	ATGTCTTGTTTGCACGCGAC	60.041	20	TTACTTCACTTCCCGCACCG	60.32	20	224	2221	2444
Cluster-3531.2982	(GGC)11ggggctccggggtcgggccggatgttggtgattcgagctccggcggcggcggggggagcggcgacaacgacggagggagg(AGC)5	128	3956	4083	AAGGCCTACTACCCGATCGA	59.816	20	CTCTCCGCGCCCTCTTTC	60.203	18	247	3861	4107	CCCTCCCTTGACAAGTCGAG	59.752	20	CTCTCCGCGCCCTCTTTC	60.203	18	272	3836	4107	CCTACTACCCGATCGAGGCT	60.251	20	CTCTCCGCGCCCTCTTTC	60.203	18	243	3865	4107
Cluster-3531.2982	(TGT)5	15	3561	3575	CGGCGTCCAATTTCCTCTTC	59.273	20	AAGCTTCTCTGCACCCTCTG	59.676	20	229	3450	3678	CGGCGTCCAATTTCCTCTTC	59.273	20	CAAGCTTCTCTGCACCCTCT	59.676	20	230	3450	3679	ATTTCCTCTTCTGCGACGGC	60.741	20	AAGCTTCTCTGCACCCTCTG	59.676	20	220	3459	3678
Cluster-3531.2982	(ACC)7	21	5167	5187	GCCATCAAACCGTGGACAAG	59.759	20	TGGTCCGCGTAAATCACCAG	60.391	20	253	5144	5396	GCCATCAAACCGTGGACAAG	59.759	20	CTGGTCCGCGTAAATCACCA	60.391	20	254	5144	5397	GCCATCAAACCGTGGACAAG	59.759	20	GCCACCCAAAAGACCCAGAA	60.469	20	205	5144	5348
Cluster-3531.2983	(GA)6	12	3375	3386	GTCGAGACAGACGATCGGAC	59.973	20	AGAGCCCTCATCACTTTGCC	60.035	20	204	3217	3420	GTCGAGACAGACGATCGGAC	59.973	20	ATCTCCTGCTCGTTGTTGGG	60.036	20	228	3217	3444	TTTGTTTTGAGTCGCGGCTG	59.971	20	AGAGCCCTCATCACTTTGCC	60.035	20	184	3237	3420
Cluster-3531.2989	(TG)6	12	3244	3255	GTAAATCATGTCGCGGGCAC	59.972	20	GGGCGGTCAATCACGTAGAA	60.109	20	194	3100	3293	GTAAATCATGTCGCGGGCAC	59.972	20	TGGTAACGTGGGGAAACTGG	59.891	20	278	3100	3377	CGCAGAAAAACGCCTCTAGC	59.905	20	GGGCGGTCAATCACGTAGAA	60.109	20	160	3134	3293
Cluster-3531.2991	(CA)6	12	758	769	CGAACCACCTACCGTCTCAC	60.109	20	TTTGGGTCTCTCTCCTCCGG	60.615	20	274	559	832	TCTCACTCTTTGCACTCCGC	60.32	20	TTTGGGTCTCTCTCCTCCGG	60.615	20	260	573	832	GTCCTCCACTCCCTCTCTCC	60.397	20	TTTGGGTCTCTCTCCTCCGG	60.615	20	221	612	832
Cluster-3531.2991	(TGC)6	18	1977	1994	GGAAGCTCGAGAAGAACCCG	60.459	20	GACGTTCTTCTTTGGCGGTG	59.765	20	263	1827	2089	CGGAAGCTCGAGAAGAACCC	60.459	20	GACGTTCTTCTTTGGCGGTG	59.765	20	264	1826	2089	CCGGAAGCTCGAGAAGAACC	60.459	20	GACGTTCTTCTTTGGCGGTG	59.765	20	265	1825	2089
Cluster-3531.2996	(GA)6	12	712	723	CTCTCGGCACAGAGACACAG	60.109	20	CTCACTGGCCTCTCAGCATT	59.748	20	122	641	762	GAAAGCCCGTGACATGAAGC	59.831	20	CTCACTGGCCTCTCAGCATT	59.748	20	180	583	762	CTCTCGGCACAGAGACACAG	60.109	20	ACGAAGCTCATGGACACGAA	59.683	20	220	641	860
Cluster-3531.2998	(GGTC)6ggtgggggaggggtccagggggtgcaggtcgtcccaggcctgccgagtgaattgggcttatgcctg(GTGGGA)5	120	6291	6410	CGAGGAGACTGGCTGAGTTT	59.394	20	CGTTCGAGGAACAGAGCAGT	60.039	20	246	6210	6455	GCTGAGTTTCCAGGCGAGAG	60.739	20	CGTTCGAGGAACAGAGCAGT	60.039	20	235	6221	6455	CGAGGAGACTGGCTGAGTTT	59.394	20	TCGATTTGACGCCGGAGATT	59.825	20	227	6210	6436
Cluster-3531.3002	(CAC)6	18	275	292	CCGTAGCTCGACGACATTCA	59.902	20	CGATGATGTGCGGCAATGAG	60.042	20	246	119	364	TCATACACCGCACACCAACA	59.893	20	CGATGATGTGCGGCAATGAG	60.042	20	207	158	364	CATACACCGCACACCAACAC	59.763	20	CGATGATGTGCGGCAATGAG	60.042	20	206	159	364
Cluster-3531.3002	(TCC)6	18	825	842	CCTCGAGCTCCATCGAGGA	60.527	19	GGATGCTGGAGATGAGGTGG	59.892	20	237	765	1001	GTCGAGATCTCCTCCGCCT	60.527	19	GGATGCTGGAGATGAGGTGG	59.892	20	199	803	1001	CCTCGAGCTCCATCGAGGA	60.527	19	ATGCTGTGGGCGATGATGTT	60.395	20	199	765	963
Cluster-3531.3004	(G)10	10	4710	4719	ATGGTGACGCTGGACTTGTT	59.891	20	GGCCGCAAAACTTGATCTGG	60.109	20	232	4535	4766	AATGGTGACGCTGGACTTGT	59.891	20	GGCCGCAAAACTTGATCTGG	60.109	20	233	4534	4766	TGGGTGGTGGATTTGGTCTG	59.888	20	GGCCGCAAAACTTGATCTGG	60.109	20	117	4650	4766
Cluster-3531.3008	(CGC)5	15	614	628	CGGAGTTGTTGAGGGTGTCA	59.894	20	CGCTACGGTTTTATCGCGTG	60.044	20	215	505	719	ACGGAGTTGTTGAGGGTGTC	59.894	20	CGCTACGGTTTTATCGCGTG	60.044	20	216	504	719	CGGAGTTGTTGAGGGTGTCA	59.894	20	TCTATCCTCTCTGTGGCGCT	60.106	20	247	505	751
Cluster-3531.3009	(CGA)5aggctgatgatgacaccaccggggggttggaacacggccgtttcacggactgaccgaccggc(CG)6	89	306	394	TGATTTTCTTGGGGTGGCGT	60.179	20	CTCAATTTCTCGGCCCAGGT	60.035	20	273	244	516	TGATTTTCTTGGGGTGGCGT	60.179	20	TCGGCCCAGGTATCGGATAT	59.959	20	264	244	507	TGATTTTCTTGGGGTGGCGT	60.179	20	ATAGAGACAGGACATGCGCC	59.609	20	190	244	433
Cluster-3531.3013	(CGC)5	15	5016	5030	GAGGGAAAGCCTGGTCAGTC	60.036	20	AGTGGAGGTTTCTCGCGATG	60.109	20	142	4993	5134	GAGGGAAAGCCTGGTCAGTC	60.036	20	CAGTGGAGGTTTCTCGCGAT	60.109	20	143	4993	5135	TGGAGGGGAGTCGTCAAGAA	60.179	20	AGTGGAGGTTTCTCGCGATG	60.109	20	166	4969	5134
Cluster-3531.3016	(GCACC)5	25	1773	1797	CACGACTTTCACGGCAACAG	60.042	20	AGAAGCTTTTTCGGCTCGGT	60.25	20	212	1629	1840	GGCAACAGACAACACAACCC	59.898	20	AGAAGCTTTTTCGGCTCGGT	60.25	20	200	1641	1840	CACGACTTTCACGGCAACAG	60.042	20	AAGCTTTTTCGGCTCGGTTG	59.689	20	210	1629	1838
Cluster-3531.3016	(A)10	10	3417	3426	GTGTGAGTGCGTTGCTTCTC	59.767	20	TCAAAGTGGAATGGGGGAGC	59.96	20	267	3220	3486	GTGTGAGTGCGTTGCTTCTC	59.767	20	CAAAGTGGAATGGGGGAGCT	59.96	20	266	3220	3485	GCGTTGTGTTGTGTGTGTGT	60.11	20	GCCACACGATTTCACTTCGG	59.834	20	254	3204	3457
Cluster-3531.3016	(TG)6	12	3214	3225	TCACGCATCATCGACTCTCG	59.972	20	GCGTTTTGCAAAGAACGGGA	60.249	20	255	3082	3336	TCACGCATCATCGACTCTCG	59.972	20	ACCAGGGCAGACGATAGAGA	59.741	20	181	3082	3262	GCCAAGGCTGTACGCAAAAA	59.969	20	ACCAGGGCAGACGATAGAGA	59.741	20	265	2998	3262
Cluster-3531.3016	(GAG)6	18	631	648	TGTTTCCTGCATGTGCTTGC	59.968	20	TCTGTATGAGGCGGGAGACA	60.034	20	206	498	703	CAGGGCCAGATACCAACGTT	60.035	20	TCTGTATGAGGCGGGAGACA	60.034	20	239	465	703	TGTTTCCTGCATGTGCTTGC	59.968	20	CATCTCGAAGCAAAGCACGG	59.904	20	260	498	757
Cluster-3531.3016	(CTC)5	15	962	976	TTTCACGATTTCACGCTGGC	59.763	20	TTCGGGCTCTTGACAAGCTC	60.321	20	209	850	1058	TTTCACGATTTCACGCTGGC	59.763	20	CTCTTGACAAGCTCCGGGAA	59.678	20	203	850	1052	CGCAGGCACTTTCACGATTT	59.762	20	TTCGGGCTCTTGACAAGCTC	60.321	20	218	841	1058
Cluster-3531.3021	(CCG)5	15	2213	2227	ACCTCAAGTCGCAATCAGCA	59.965	20	CAATTGGCTCACTGTGACGC	60.11	20	253	2134	2386	ACCTCAAGTCGCAATCAGCA	59.965	20	GCAATTGGCTCACTGTGACG	60.11	20	254	2134	2387	ACCTCAAGTCGCAATCAGCA	59.965	20	GTGACGCCGGCTTGTAAAAG	60.11	20	240	2134	2373
Cluster-3531.3021	(CT)6	12	2642	2653	GCGAGCATGCATCTCTACCT	59.967	20	GAGCTCGGAGATGACGGATG	60.04	20	199	2610	2808	GCGAGCATGCATCTCTACCT	59.967	20	CGTCTTGTCAACAGCCAAGC	60.041	20	104	2610	2713	GCAAGAATGGCTTCGTCGAC	59.905	20	GAGCTCGGAGATGACGGATG	60.04	20	277	2532	2808
Cluster-3531.3021	(CGG)5	15	3160	3174	GTCTGGCCCAACTACGTGAG	60.39	20	CTCCATGTCCGCGTCCAC	60.509	18	159	3064	3222	GGATGTTTGAGGCTGGGGAC	60.681	20	CTCCATGTCCGCGTCCAC	60.509	18	128	3095	3222	GTGGATGTTTGAGGCTGGGG	60.967	20	CTCCATGTCCGCGTCCAC	60.509	18	130	3093	3222
Cluster-3531.3022	(CCA)5	15	3229	3243	TGCCAGTCTGACTGCCAAAA	60.107	20	GCTCTGGAGTCTGACTGAGC	59.827	20	234	3093	3326	GTACGCGATGCTTGATGGTG	59.698	20	CCCATCATCCATCTCGTCCG	60.038	20	270	3201	3470	TGCCAGTCTGACTGCCAAAA	60.107	20	CTGACTGAGCCTTTGTTGCG	59.763	20	224	3093	3316
Cluster-3531.3023	(CGA)5	15	2200	2214	ACGTACATGTCGATGAGGGC	59.898	20	GAATACCTGCGCTCCCTCTC	59.967	20	116	2165	2280	ACGTACATGTCGATGAGGGC	59.898	20	TTTGCGGTGTATGTCTCCCC	60.036	20	207	2165	2371	CGCAGCATACCCCTCTTCAT	59.893	20	GAATACCTGCGCTCCCTCTC	59.967	20	242	2039	2280
Cluster-3531.3023	(CA)6	12	559	570	TCACTCTCTCACACACACGC	59.969	20	GGGTCTCACTCATCAGCGAG	59.898	20	111	531	641	TCACTCTCTCACACACACGC	59.969	20	GGGCCCATCCATGCATAGAA	59.887	20	193	531	723	TCACTCTCTCACACACACGC	59.969	20	GGGACGATATGATTTGCGCG	59.836	20	276	531	806
Cluster-3531.3026	(TGC)5	15	2769	2783	ACTCCTGCCAGTTGTCCATG	59.963	20	AGCAACAGCAACAACAGCAG	59.898	20	273	2535	2807	ACGTCGACTCGTGAAGGAAC	60.041	20	AACAGCAGCAACAGCAACAG	59.898	20	102	2718	2819	CAACGTCGACTCGTGAAGGA	60.041	20	AACAGCAGCAACAGCAACAG	59.898	20	104	2716	2819
Cluster-3531.3031	(GGC)5	15	3217	3231	ACTTGATGGGAATGGCCGAG	60.107	20	GTCAGACAGGCGACACAGAA	59.968	20	217	3160	3376	CTGCGGGACTTGATGGGAAT	60.107	20	GTCAGACAGGCGACACAGAA	59.968	20	224	3153	3376	GACTTGATGGGAATGGCCGA	60.107	20	GTCAGACAGGCGACACAGAA	59.968	20	218	3159	3376
Cluster-3531.3031	(CGC)7	21	3843	3863	GCTGTCCCGAGTAGGTTGTC	60.109	20	CTTGCGTCTGACAATGCACG	60.452	20	237	3742	3978	GCTGTCCCGAGTAGGTTGTC	60.109	20	GACATTTCCCGCGAGCAAAC	60.454	20	273	3742	4014	GCTGTCCCGAGTAGGTTGTC	60.109	20	CACGACAGAGCACGACTACC	60.455	20	162	3742	3903
Cluster-3531.3031	(CTG)7cctcctcctttg(CTC)5	48	3511	3558	TTCTGTGTCGCCTGTCTGAC	59.968	20	AGCATGCGCAAGAAAAAGCA	59.968	20	225	3357	3581	AGGCAAAATACCCGGGTCAG	60.034	20	AGCATGCGCAAGAAAAAGCA	59.968	20	189	3393	3581	GAGGCAAAATACCCGGGTCA	60.035	20	AGCATGCGCAAGAAAAAGCA	59.968	20	190	3392	3581
Cluster-3531.3040	(TG)7	14	149	162	CGCCTCTCTCGTCGTTCTAC	59.973	20	CCCACTTCCACTTCCACTCC	59.963	20	184	61	244	CGCCTCTCTCGTCGTTCTAC	59.973	20	CTGCGGTGCAACATGAGATG	59.902	20	234	61	294	TCGCCTCTCTCGTCGTTCTA	60.108	20	CCCACTTCCACTTCCACTCC	59.963	20	185	60	244
Cluster-3531.3041	(GGT)9gggaaaagatggagggattgagagggggcccactcgatatgcagcagcgtggactcgacgagcgagagggcggaacactggc(TGG)5	124	4875	4998	AGGAGTCGATTGCCTTTGGG	60.035	20	ATCACCATCACTCTGCACCC	59.746	20	274	4792	5065	GAGTCGATTGCCTTTGGGGA	60.035	20	ATCACCATCACTCTGCACCC	59.746	20	272	4794	5065	CAAATGGATCAGCAGCAGGC	59.898	20	ATCACCATCACTCTGCACCC	59.746	20	252	4814	5065
Cluster-3531.3042	(ACG)5	15	1626	1640	ACGCTGAATGTTTTGCCGTC	60.04	20	TCTTTTACTATCCGCCGCCC	59.895	20	211	1459	1669	GATTTGGGCCACGCTGAATG	60.179	20	TCTTTTACTATCCGCCGCCC	59.895	20	221	1449	1669	ACGCCCTGGAAGTTCTTGTT	59.817	20	TCTTTTACTATCCGCCGCCC	59.895	20	244	1426	1669
Cluster-3531.3045	(CTC)7	21	1288	1308	AAGGACCACTGGCTGTCATG	59.963	20	CTCACGATGACGAGGACGAG	59.973	20	280	1135	1414	CGCAAAGTCAAAGTGCTCGT	59.695	20	CTCACGATGACGAGGACGAG	59.973	20	194	1221	1414	CCGCAAAGTCAAAGTGCTCG	60.385	20	CTCACGATGACGAGGACGAG	59.973	20	195	1220	1414
Cluster-3531.3048	(GGA)5	15	902	916	ACCTGAGTATGGGGAGGAGG	59.734	20	TGAGACCAAGACCGTGAAGC	59.966	20	276	736	1011	ACCTGAGTATGGGGAGGAGG	59.734	20	TCCTGAGACCAAGACCGTGA	60.179	20	279	736	1014	ACCTGAGTATGGGGAGGAGG	59.734	20	CTCCTGAGACCAAGACCGTG	59.755	20	280	736	1015
Cluster-3531.3048	(TGC)7	21	324	344	TGCCTCGAGAAAACGGTCTC	60.039	20	GAACTGTTTGTCACTCGGCG	59.768	20	221	169	389	AGTTGCCTCGAGAAAACGGT	59.894	20	GAACTGTTTGTCACTCGGCG	59.768	20	224	166	389	TGCCTCGAGAAAACGGTCTC	60.039	20	CGCATCATCAGCTTCGGAAC	59.697	20	237	169	405
Cluster-3531.3048	(AGG)5	15	625	639	TGGGGAGGACGTTGAGTTTG	59.892	20	ATACCAAGGTACCCCCTCCC	60.029	20	211	601	811	TGTTTGGGGAGGACGTTGAG	59.892	20	ATACCAAGGTACCCCCTCCC	60.029	20	215	597	811	GTTTGGGGAGGACGTTGAGT	59.892	20	ATACCAAGGTACCCCCTCCC	60.029	20	214	598	811
Cluster-3531.3049	(AGC)7	21	821	841	CAACATCCAGGGCGAGAACT	60.036	20	TTTCCTGTTGCTGTGACGGT	60.107	20	182	683	864	CAACATCCAGGGCGAGAACT	60.036	20	CAGCATGGACAAGACGGGAT	60.108	20	255	683	937	CCAGGGCGAGAACTTCTACC	59.824	20	TTTCCTGTTGCTGTGACGGT	60.107	20	176	689	864
Cluster-3531.305	(CACGGA)5	30	1662	1691	CGGACTGGCTCGAGGATTAC	59.969	20	TGAGCAGCCGAAGCCATATT	59.819	20	245	1556	1800	CGGACTGGCTCGAGGATTAC	59.969	20	TGTAGCCGTCAACATGAGCA	59.68	20	259	1556	1814	TCGAGGATTACATTGGCGCA	59.823	20	TGAGCAGCCGAAGCCATATT	59.819	20	236	1565	1800
Cluster-3531.3052	(CT)7	14	583	596	ATACCTCCACCCGTCTCTCC	60.106	20	TCTCCAAAAGGAAGGCGACG	60.32	20	274	500	773	CCCTTCACGCAATTGCTGTC	60.11	20	TCTCCAAAAGGAAGGCGACG	60.32	20	255	519	773	CCGTTTCTTTCGCTTGCTCC	60.11	20	TCTCCAAAAGGAAGGCGACG	60.32	20	226	548	773
Cluster-3531.3052	(CGA)6	18	3894	3911	GAGACCGATGACCATGTCCG	60.249	20	GCAAGCAATGAGCCACTCAG	59.829	20	274	3794	4067	CGAGACCGATGACCATGTCC	60.249	20	GCAAGCAATGAGCCACTCAG	59.829	20	275	3793	4067	CCGAGACCGATGACCATGTC	60.249	20	GCAAGCAATGAGCCACTCAG	59.829	20	276	3792	4067
Cluster-3531.3054	(GGC)5	15	2928	2942	GAAACAGCCAGTCGTGAGGA	59.966	20	CCATCGCGTCATGACTCTCA	59.899	20	247	2790	3036	AAACAGCCAGTCGTGAGGAG	59.966	20	CCATCGCGTCATGACTCTCA	59.899	20	246	2791	3036	AGTCGATCGGCCTTTTTGGT	59.964	20	CCATCGCGTCATGACTCTCA	59.899	20	142	2895	3036
Cluster-3531.3054	(TCA)7	21	77	97	GGCTGAGGTGCATTTCGTTC	59.831	20	TCTTCCGTGTCAGCACAGAC	59.968	20	241	38	278	GGCTGAGGTGCATTTCGTTC	59.831	20	GTCTTCCGTGTCAGCACAGA	59.968	20	242	38	279	GGCTGAGGTGCATTTCGTTC	59.831	20	TCGATCTCAACCTCTCCCGT	60.034	20	260	38	297
Cluster-3531.3055	(GT)8	16	2187	2202	CCAAGAAGGGGCCCATGATT	60.032	20	GAGTGAGCCTCCACGTCTTC	60.109	20	241	2124	2364	CCAAGAAGGGGCCCATGATT	60.032	20	CCCTGCTTGAGACACCACAA	60.179	20	114	2124	2237	CCAAGAAGGGGCCCATGATT	60.032	20	TGAGCCTCCACGTCTTCATG	59.753	20	238	2124	2361
Cluster-3531.3056	(CAGC)7	28	3342	3369	CTTCGCTCAGAGGCAAGTCA	60.038	20	GCCAGTGACTGTGCATTTGG	60.039	20	188	3319	3506	CTTCGCTCAGAGGCAAGTCA	60.038	20	TCTGCCAGTGACTGTGCATT	59.891	20	191	3319	3509	CTTCGCTCAGAGGCAAGTCA	60.038	20	GTAAGTTCGGCTGCTCGTCT	60.109	20	268	3319	3586
Cluster-3531.3061	(GC)8	16	2348	2363	CGAGGAGGAAGAAGGCTGTG	60.108	20	CCTTCAACAACGTGCCATCG	60.11	20	277	2248	2524	CTTGATGCGTGTGCTCTTGG	59.833	20	CCTTCAACAACGTGCCATCG	60.11	20	240	2285	2524	CTTGATGCGTGTGCTCTTGG	59.833	20	CATCGCCCTTCAACAACGTG	60.11	20	246	2285	2530
Cluster-3531.3062	(CAT)5	15	1493	1507	GTCCTTTTTGGTCTGCGTGG	59.689	20	GTGGACGCGGATGATGATGA	60.249	20	233	1308	1540	CGGGCCGATGATGGATTTTG	59.688	20	GTGGACGCGGATGATGATGA	60.249	20	254	1287	1540	CAGTGCCTACGCCGAGATAC	60.318	20	GTGGACGCGGATGATGATGA	60.249	20	207	1334	1540
Cluster-3531.3066	(CGC)5	15	1619	1633	GGACAAGACTACACCCTGGC	60.036	20	CCCATGTACACCTCGTGTCC	60.108	20	263	1508	1770	CGGACAAGACTACACCCTGG	59.753	20	CCCATGTACACCTCGTGTCC	60.108	20	264	1507	1770	ACGAGGACGAGGAGGAAGAT	59.744	20	CCCATGTACACCTCGTGTCC	60.108	20	175	1596	1770
Cluster-3531.3068	(CGG)6	18	4959	4976	ATGAGGGTTGGCTGACACAG	59.963	20	GACCGTAACGAGGACCACTG	60.109	20	248	4789	5036	ATGAGGGTTGGCTGACACAG	59.963	20	CCGTAACGAGGACCACTGAG	59.829	20	246	4789	5034	ATGAGGGTTGGCTGACACAG	59.963	20	GAACCGCCAACAGCATCATG	60.179	20	276	4789	5064
Cluster-3531.3068	(A)13	13	5091	5103	CAGTGGTCCTCGTTACGGTC	60.109	20	TTTGCATAACACGTCGCGAC	59.838	20	112	5017	5128	CTCAGTGGTCCTCGTTACGG	59.829	20	TTTGCATAACACGTCGCGAC	59.838	20	114	5015	5128	GTAAAGTTGCGGACGATGCG	60.247	20	TTTGCATAACACGTCGCGAC	59.838	20	272	4857	5128
Cluster-3531.3068	(AG)12	24	3603	3626	CCGGATGGAGACCATGAACC	60.179	20	CTTCCCCTTCAACATGGGCT	59.96	20	267	3507	3773	CCGGATGGAGACCATGAACC	60.179	20	AGCTTCCCCTTCAACATGGG	59.96	20	269	3507	3775	ACGGCGAGGGAGAGAATCTA	59.817	20	CTTCCCCTTCAACATGGGCT	59.96	20	236	3538	3773
Cluster-3531.3074	(TCC)6	18	492	509	CGACACACACGTTCAACACC	59.974	20	GGTCTGGAGTATCGCCATGG	59.966	20	273	287	559	CCGACACACACGTTCAACAC	59.974	20	GGTCTGGAGTATCGCCATGG	59.966	20	274	286	559	CTTTGCTCCCGATTTTCGCC	60.179	20	GGTCTGGAGTATCGCCATGG	59.966	20	246	314	559
Cluster-3531.3074	(CTG)5	15	138	152	TGACTTTGCGACATCGACCA	59.967	20	GTGTTGAACGTGTGTGTCGG	59.974	20	274	32	305	TGACTTTGCGACATCGACCA	59.967	20	GGTGTTGAACGTGTGTGTCG	59.974	20	275	32	306	TTGCGACATCGACCAGAGAC	60.109	20	GTGTTGAACGTGTGTGTCGG	59.974	20	269	37	305
Cluster-3531.3080	(AG)6	12	139	150	TTTCCCAGCGCAAAAACGAG	59.97	20	GGCGCGGACAATACCTTCTA	59.896	20	111	68	178	CTTTCCCAGCGCAAAAACGA	59.97	20	GGCGCGGACAATACCTTCTA	59.896	20	112	67	178	TTTCCCAGCGCAAAAACGAG	59.97	20	TGGTTTACACAGGGGCGTTT	60.107	20	134	68	201
Cluster-3531.3081	(CT)7	14	4180	4193	GGGAGTAGGAAGATTCGCCG	59.968	20	ACACGACACCCTTGCTTGAT	59.891	20	233	4055	4287	CGGGAGTAGGAAGATTCGCC	59.968	20	ACACGACACCCTTGCTTGAT	59.891	20	234	4054	4287	GCCTCCGCTCTCCTTTACTC	59.897	20	CGACACAGATTGCGCTCTTG	59.906	20	219	4156	4374
Cluster-3531.3086	(GC)7	14	201	214	CAAGTTTCGCCAAACCCTCG	60.04	20	CGTGACCTCGACCTTGTTGA	59.968	20	250	161	410	GTTTCGCCAAACCCTCGTTC	60.041	20	CGTGACCTCGACCTTGTTGA	59.968	20	247	164	410	CAAGTTTCGCCAAACCCTCG	60.04	20	CCTTGTTGAGGCCGTAGAGG	60.108	20	239	161	399
Cluster-3531.3086	(CTG)6	18	1838	1855	TTTCAAAGTTTTGGGCCGGC	60.179	20	CAAGACCTCCGCAACATCCT	60.036	20	232	1776	2007	TTTCAAAGTTTTGGGCCGGC	60.179	20	GAGCTTCCAGATGTACGCGA	59.899	20	254	1776	2029	TTTCAAAGTTTTGGGCCGGC	60.179	20	CGTGGTTCAGCGACATTGTC	59.836	20	117	1776	1892
Cluster-3531.3088	(TC)8	16	1810	1825	CGGGCTGTGCTGATTTTACG	59.903	20	GTTTTGTTGACGTCAGCCCC	59.97	20	161	1769	1929	CGGGCTGTGCTGATTTTACG	59.903	20	GGTTTTGTTGACGTCAGCCC	59.97	20	162	1769	1930	CGGGCTGTGCTGATTTTACG	59.903	20	CTCCAGTCCGCTTCAGGTTT	59.965	20	177	1769	1945
Cluster-3531.3094	(AC)8	16	921	936	CATATGGGAACGCGAGGACA	59.896	20	TTTGACATGTACGCGGGGAA	59.965	20	260	810	1069	ACATATGGGAACGCGAGGAC	59.896	20	TTTGACATGTACGCGGGGAA	59.965	20	261	809	1069	CATATGGGAACGCGAGGACA	59.896	20	CTACTGCACAAGAGCTGCCT	60.037	20	162	810	971
Cluster-3531.3094	(CGC)5	15	241	255	CCCAAGCACGGCAATTTTCA	59.967	20	CGGTGATGTCGATGGTGGTT	60.391	20	279	137	415	CCCAAGCACGGCAATTTTCA	59.967	20	TCGATGGTGGTTGTCGATGT	59.394	20	271	137	407	CCCAAGCACGGCAATTTTCA	59.967	20	TGTCGATGGTGGTTGTCGAT	59.394	20	273	137	409
Cluster-3531.3099	(GGA)5ggtagcggctcaaccctgc(GGT)5	49	501	549	GGATGTCGCCGCCAGTATT	60.228	19	GAACTCGTCGGGCTGGTAC	60.154	19	262	469	730	TTGCTGCTGCCATGGATGT	60.305	19	GAACTCGTCGGGCTGGTAC	60.154	19	275	456	730	TTGCTGCTGCCATGGATGTC	61.317	20	GAACTCGTCGGGCTGGTAC	60.154	19	275	456	730
Cluster-3531.3099	(CTT)5	15	4712	4726	GTCGTCCTCATCCTCCTCCT	60.106	20	GTCTGCCACGGATGACATCA	60.108	20	280	4672	4951	GTCGTCCTCATCCTCCTCCT	60.106	20	TCGAGTCGGGAAAGCTAACG	59.83	20	188	4672	4859	TCGTCCTCATCCTCCTCCTC	59.816	20	GTCTGCCACGGATGACATCA	60.108	20	279	4673	4951
Cluster-3531.3100	(GT)7	14	3195	3208	CGCAGTAAAAACGCCGTGAT	59.835	20	GACGCCGCAGTAGAGTAGAC	59.972	20	200	3101	3300	GATGAAAAAGTCGCCCGCAG	60.179	20	GACGCCGCAGTAGAGTAGAC	59.972	20	215	3086	3300	GTCGTGTGTCTCGTCACAGT	59.971	20	GTCTCTCTGTTCGCTCGTCC	60.179	20	256	3014	3269
Cluster-3531.3101	(GCG)6	18	1352	1369	GTAGTCGATGTAGTGGCGGG	59.97	20	CCTCAACAACAACCTCCCGA	59.892	20	187	1311	1497	GTAGTCGATGTAGTGGCGGG	59.97	20	TCAACAACAACCTCCCGACC	60.179	20	185	1311	1495	CGTAGTCGATGTAGTGGCGG	60.317	20	CCTCAACAACAACCTCCCGA	59.892	20	188	1310	1497
Cluster-3531.3105	(GGTC)7	28	7027	7054	CGTCCGACTTGTACGAGGTG	60.454	20	GTTCCCGTCTACAACTCCCG	60.109	20	229	6870	7098	CGTCCGACTTGTACGAGGTG	60.454	20	CGTTCCCGTCTACAACTCCC	60.109	20	230	6870	7099	CGGCAGGAGGAAGACATCAT	59.533	20	GTTCCCGTCTACAACTCCCG	60.109	20	261	6838	7098
Cluster-3531.3105	(CGG)5	15	2299	2313	CTTCATGACCCTAGCCCACC	59.819	20	TTGAGGTTTGGTATCGGGGC	60.035	20	258	2205	2462	CTTCATGACCCTAGCCCACC	59.819	20	GTTTTGGTGGGCGCTAAAGG	60.039	20	133	2205	2337	TTCATGACCCTAGCCCACCT	60.253	20	TTGAGGTTTGGTATCGGGGC	60.035	20	257	2206	2462
Cluster-3531.3111	(CCG)6	18	202	219	CTTCTGTCGCCTTCTTCCGT	60.038	20	GTGGCAAGAAACCGGGAAAC	59.968	20	251	65	315	TTCTGTCGCCTTCTTCCGTC	60.039	20	GTGGCAAGAAACCGGGAAAC	59.968	20	250	66	315	TCCTGTTCTTGCGCTTCTGT	59.893	20	GTGGCAAGAAACCGGGAAAC	59.968	20	264	52	315
Cluster-3531.3120	(AC)6	12	3465	3476	CGCTCATCTAACGGCTTTGC	59.973	20	CACAGCAGACCCCATCTTGT	59.963	20	270	3324	3593	CGCTCATCTAACGGCTTTGC	59.973	20	CGGTCTGTCAGGTGTCTGTC	60.039	20	181	3324	3504	TTGCTGCCTCCAATTCGAGT	59.963	20	ACGACAATGAGCACAGCAGA	59.966	20	261	3344	3604
Cluster-3531.3120	(GACA)6	24	3675	3698	TCTGCTGTGCTCATTGTCGT	59.966	20	GCTTCCCGTGTCCACAAAAC	59.97	20	220	3585	3804	ACAAGATGGGGTCTGCTGTG	59.963	20	GCTTCCCGTGTCCACAAAAC	59.97	20	231	3574	3804	GCAACTCGGTCTAGATGGGG	59.895	20	GCTTCCCGTGTCCACAAAAC	59.97	20	254	3551	3804
Cluster-3531.3126	(AAG)6	18	821	838	GCATCAACAGCTGGAGGAGT	60.036	20	CGCGGCTGAAAGTATCAACG	59.975	20	213	761	973	TGAAAGCCCAGATGCAGGAG	60.035	20	TGAAGTCTCAACCGATGGGC	60.036	20	216	647	862	GCATCAACAGCTGGAGGAGT	60.036	20	TGAAGTCTCAACCGATGGGC	60.036	20	102	761	862
Cluster-3531.3127	(ACG)5	15	4880	4894	CAAGAGCAAGTCGTCGACCT	60.039	20	AGCATCCAGTCGCTGTCATT	59.749	20	159	4842	5000	CAAGAGCAAGTCGTCGACCT	60.039	20	CATCCAGTCGCTGTCATTGC	59.624	20	157	4842	4998	CAAGAGCAAGTCGTCGACCT	60.039	20	GCATCCAGTCGCTGTCATTG	59.624	20	158	4842	4999
Cluster-3531.3132	(GAGC)5	20	740	759	CTGGAGGAGGTGTGGACAAG	59.677	20	AAGACAAGGTGGGCAAGGTG	60.468	20	258	613	870	CTGGAGGAGGTGTGGACAAG	59.677	20	CAAGACAAGGTGGGCAAGGT	60.468	20	259	613	871	CTGGAGGAGGTGTGGACAAG	59.677	20	ATAGGAATCCGCACACCCAG	59.53	20	280	613	892
Cluster-3531.3132	(T)10	10	2049	2058	GTGGTAGGGGCAAAGCTCAT	60.034	20	TTGCTGCTCTCCAAATCCGT	59.963	20	274	1956	2229	TGGTAGGGGCAAAGCTCATG	60.034	20	TTGCTGCTCTCCAAATCCGT	59.963	20	273	1957	2229	GGACTGGGAGTTTTAGGGCC	60.034	20	TTGCTGCTCTCCAAATCCGT	59.963	20	239	1991	2229
Cluster-3531.3132	(TA)6	12	1329	1340	TTTGCCTCGCAGTTCTCGAT	60.037	20	GCTGGCGGCGTAGTAGTATT	59.968	20	279	1162	1440	ACACTCGGCAAACCTAGTCG	60.039	20	GCTGGCGGCGTAGTAGTATT	59.968	20	173	1268	1440	ACACTCGGCAAACCTAGTCG	60.039	20	GTCGACCTGAAGTGAGTCCC	59.756	20	201	1268	1468
Cluster-3531.3134	(A)10	10	3173	3182	AGAGAAGGTGTCACAGCACG	59.967	20	CTTCAGAGGGTGCCCGTC	59.734	18	254	3032	3285	TGTCTTGGTTGTCCGAGCAA	59.821	20	CTTCAGAGGGTGCCCGTC	59.734	18	196	3090	3285	GGAGGGGACGAGAGGAAGAA	60.324	20	CTTCAGAGGGTGCCCGTC	59.734	18	278	3008	3285
Cluster-3531.3135	(GAC)6	18	456	473	TGATGCGAGTTTCGACTGCT	60.038	20	CCGTGACCAGAACGAGTTGA	59.968	20	227	323	549	TGTCGTTCGTCTGTCTGTCG	60.042	20	CCGTGACCAGAACGAGTTGA	59.968	20	280	270	549	TGATGCGAGTTTCGACTGCT	60.038	20	CCAGCCTAACAACCTCAGCA	59.963	20	182	323	504
Cluster-3531.3136	(GAA)5	15	4396	4410	GGTGGAGGAAGGAACGAGTG	60.037	20	TATCGCTTCGTCGCTCTCAC	59.972	20	204	4348	4551	GGTGGAGGAAGGAACGAGTG	60.037	20	ACTCGTCGGTCTTTTGGCAT	59.965	20	140	4348	4487	GAGGAAGGAACGAGTGAGGC	60.109	20	TATCGCTTCGTCGCTCTCAC	59.972	20	200	4352	4551
Cluster-3531.3138	(CGT)8	24	4354	4377	ATTGAGCGGCAAGTTCCTGA	59.963	20	TTAGCTCACACAGAGGCAGC	60.037	20	230	4326	4555	TGATTGAGCGGCAAGTTCCT	59.963	20	TTAGCTCACACAGAGGCAGC	60.037	20	232	4324	4555	ATTGAGCGGCAAGTTCCTGA	59.963	20	CCCGACGTTGGCTTCTTACT	60.038	20	195	4326	4520
Cluster-3531.3140	(TGG)6aggaggatgcggtagcagtcgga(GTG)5gtcttgggattggaattggacctcgagtcggtctcggt(GCG)5	109	6573	6681	GCGTTGCAGATTCGAGTCAC	59.906	20	GTTAGACGTCCATGACCCGG	60.179	20	273	6477	6749	TTGCAGATTCGAGTCACCGG	60.39	20	GTTAGACGTCCATGACCCGG	60.179	20	270	6480	6749	GTTGCAGATTCGAGTCACCG	59.284	20	GTTAGACGTCCATGACCCGG	60.179	20	271	6479	6749
Cluster-3531.3152	(T)15	15	1864	1878	AACGGCGCAATGATTCGATG	59.972	20	AAGCGGCGTAGTTGAAGTCA	59.967	20	257	1786	2042	CAACGGCGCAATGATTCGAT	59.972	20	AAGCGGCGTAGTTGAAGTCA	59.967	20	258	1785	2042	AACGGCGCAATGATTCGATG	59.972	20	ATCCAAGCGGCGTAGTTGAA	60.037	20	261	1786	2046
Cluster-3531.3153	(CGA)12	36	137	172	CTTTTTGCCCTGTTCCACGG	59.968	20	TCCTTCTTGTGGTTCTCGGC	59.965	20	214	106	319	CTTTTTGCCCTGTTCCACGG	59.968	20	CCGCTCCTTCTTGTGGTTCT	59.965	20	218	106	323	GCTGTTCCAGGGAAAGACGA	59.965	20	TCCTTCTTGTGGTTCTCGGC	59.965	20	250	70	319
Cluster-3531.316	(TCG)5tcca(TCG)5	34	615	648	TGCCGTTACACACATCGTCA	59.968	20	GAGATGCTCCTCAACGACGG	60.527	20	183	525	707	TGCCGTTACACACATCGTCA	59.968	20	GGAGATGCTCCTCAACGACG	60.527	20	184	525	708	GGGCAGTGAAAAGCATGTGG	60.038	20	GAGATGCTCCTCAACGACGG	60.527	20	249	459	707
Cluster-3531.3160	(CTC)7	21	905	925	CACGCAGAAGATTGGCAACC	60.11	20	GGTGATGGTGGACACTGGAG	60.036	20	203	753	955	CACGCAGAAGATTGGCAACC	60.11	20	ACCGCGCAATGAGTAGTTGA	60.038	20	272	753	1024	CACGCAGAAGATTGGCAACC	60.11	20	TGATGGTGGTGGTGATGGTG	59.962	20	213	753	965
Cluster-3531.3163	(CCG)5	15	1286	1300	ACACAGAATGACGCCCCATC	60.393	20	GCCTTTTCCCACGATCCCTT	60.323	20	275	1183	1457	GACACAGAATGACGCCCCAT	60.393	20	GCCTTTTCCCACGATCCCTT	60.323	20	276	1182	1457	GAGGTGGTTCAGCAGGCTTT	60.538	20	CCTTGCGCTCCTCTTCCTTT	60.322	20	264	1232	1495
Cluster-3531.3163	(CGC)5	15	879	893	AGCACTCGTCTCCATTTGCA	59.965	20	TGACGGCAAGTACAGGAACC	59.966	20	218	785	1002	AGCACTCGTCTCCATTTGCA	59.965	20	AGATGTCGTACTTGCCAGGC	60.108	20	168	785	952	CCATTTGCATCGACATCGCA	59.622	20	TGACGGCAAGTACAGGAACC	59.966	20	207	796	1002
Cluster-3531.3163	(CTG)6	18	2331	2348	CGAGGGTCTCTTCATCGACG	59.972	20	TGGCCAACTTGAAAAGCACG	59.898	20	200	2217	2416	CGAGGGTCTCTTCATCGACG	59.972	20	CGTGGCCAACTTGAAAAGCA	59.898	20	202	2217	2418	CGAGGGTCTCTTCATCGACG	59.972	20	GGCCAACTTGAAAAGCACGT	59.898	20	199	2217	2415
Cluster-3531.3174	(GTG)5	15	994	1008	GAGTTGGACCACTTGGACGT	59.894	20	CCTCCAAGGTCAGCTCTACG	59.542	20	229	909	1137	AGTTGGACCACTTGGACGTG	60.179	20	CCTCCAAGGTCAGCTCTACG	59.542	20	228	910	1137	GAGTTGGACCACTTGGACGT	59.894	20	ATCGAGACCACCACCTCCAA	60.544	20	242	909	1150
Cluster-3531.3175	(AT)6	12	1880	1891	GAGGATCTCTTCGCCGTCTG	59.97	20	TTCCTCAGCGTCAACGACAA	59.897	20	244	1768	2011	CCGATGCCGAGGATCTCTTC	60.039	20	TTCCTCAGCGTCAACGACAA	59.897	20	252	1760	2011	CGAGCGTACATCAGCTTCCT	59.899	20	TTCCTCAGCGTCAACGACAA	59.897	20	223	1789	2011
Cluster-3531.3175	(ATC)7	21	1393	1413	TCAGCCGAGAACTTTGCACA	60.179	20	TTTGAGGACTTTGGCCTCGG	60.251	20	144	1369	1512	GTCAGCCGAGAACTTTGCAC	59.764	20	TTTGAGGACTTTGGCCTCGG	60.251	20	145	1368	1512	TCAGCCGAGAACTTTGCACA	60.179	20	TACGAAGCCTTTGTCGACGA	59.407	20	210	1369	1578
Cluster-3531.3177	(CCG)5	15	1740	1754	GTCCACCGTACTGTTGCTGA	59.967	20	AGCAACGTCAACATCGGTCT	59.966	20	273	1545	1817	GTCCACCGTACTGTTGCTGA	59.967	20	TAACTACCGACCGAGCCTGA	60.035	20	250	1545	1794	GCCTGCTGGTAACTGTACGT	60.038	20	AGCAACGTCAACATCGGTCT	59.966	20	217	1601	1817
Cluster-3531.3182	(CT)9	18	37	54	GCTCCAAATAGCGCAGGC	59.282	18	GACATGGTCGGACTGGTTGT	59.965	20	152	6	157	GCTCCAAATAGCGCAGGC	59.282	18	CGACGATGACGATGAGGAGG	60.041	20	240	6	245	GCTCCAAATAGCGCAGGC	59.282	18	TGACGATGAGGAGGAGGAGG	60.106	20	234	6	239
Cluster-3531.3186	(AC)6	12	173	184	TGAAACCTTCGCTTGAGCCA	60.179	20	TTTGATACCCCCGCGATTGT	59.746	20	267	55	321	GTGAAACCTTCGCTTGAGCC	59.761	20	TTTGATACCCCCGCGATTGT	59.746	20	268	54	321	CGTCATAGCTGCCAGGGTAG	59.967	20	TTGCGTGGAGGATGGGATAC	59.532	20	257	20	276
Cluster-3531.3187	(TC)10	20	1994	2013	AAGGTCTTCAAGGGCATGGG	59.96	20	CCAAGCTGATCGACCCCTTT	60.035	20	277	1817	2093	AAGGTCTTCAAGGGCATGGG	59.96	20	GAACAAGGGGCGAGAGAGAG	59.825	20	236	1817	2052	AAGGTCTTCAAGGGCATGGG	59.96	20	GAGAACAAGGGGCGAGAGAG	59.825	20	238	1817	2054
Cluster-3531.3187	(AATC)5	20	3860	3879	ACTGGTGTTGCTTCTTCGGT	59.82	20	CTCCCTACACGTCGCAGTAT	58.977	20	149	3773	3921	TGCTGGTACTGGTGTTGCTT	59.817	20	CTCCCTACACGTCGCAGTAT	58.977	20	156	3766	3921	ACTGGTGTTGCTTCTTCGGT	59.82	20	CCTCCCTACACGTCGCAGTA	61.028	20	150	3773	3922
Cluster-3531.3187	(TC)7	14	805	818	CCCTTGTTCCCTCCCGTTTT	60.179	20	GGAACGCTCGGTGTTAGTCT	59.757	20	127	776	902	CCCTTGTTCCCTCCCGTTTT	60.179	20	GCTCGGTGTTAGTCTGCTGA	59.756	20	122	776	897	TCGTACCTGGGCAACAACAA	59.819	20	GCTCGGTGTTAGTCTGCTGA	59.756	20	279	619	897
Cluster-3531.3187	(TCG)5tggac(GAT)9	47	3512	3558	TGTGTTAGCTGTCGGTCGAC	60.04	20	AGACGTGTACGCCCGTATTG	60.179	20	184	3470	3653	TGTGTTAGCTGTCGGTCGAC	60.04	20	CAGACGTGTACGCCCGTATT	60.179	20	185	3470	3654	TCGGTCGACTGGGAGAGTAG	60.108	20	AGACGTGTACGCCCGTATTG	60.179	20	173	3481	3653
Cluster-3531.3188	(AG)6	12	1671	1682	GTGCGTTTGAAAGTACCCGG	59.764	20	GGTTTGCCTTCTCAGCAAGC	60.039	20	263	1567	1829	CAGAGCGGTCTTGTCGTGTA	59.76	20	GGTTTGCCTTCTCAGCAAGC	60.039	20	190	1640	1829	GAGCGGTCTTGTCGTGTAGT	59.76	20	GGTTTGCCTTCTCAGCAAGC	60.039	20	188	1642	1829
Cluster-3531.3191	(TGT)5	15	4093	4107	CCCAATCACGTTGCGGATTC	59.901	20	ACACTCCTTTGTTCCCGGTC	59.892	20	199	3978	4176	CTACGTGCGTGTTGCTGAAC	60.111	20	CTCCTCTGACTCCTCCCTCC	60.106	20	255	4035	4289	CTACGTGCGTGTTGCTGAAC	60.111	20	CCTCCTCTGACTCCTCCCTC	60.106	20	256	4035	4290
Cluster-3531.3191	(CGG)6	18	3541	3558	TGGGAATTCCGCCGTAAGAC	60.108	20	GTTGTTGTTGGCGAGACGAC	60.042	20	237	3351	3587	TGGGAATTCCGCCGTAAGAC	60.108	20	TATTGAGCGTGGAGAGTGCG	60.179	20	256	3351	3606	TTCCTCCATTGCCGGAACTG	60.322	20	GTTGTTGTTGGCGAGACGAC	60.042	20	214	3374	3587
Cluster-3531.3196	(GA)11	22	2727	2748	CAGAAGCTCTTCTTGCCGGA	60.037	20	GTCGCGCAAATCAGAATCCC	59.972	20	261	2692	2952	CAGAAGCTCTTCTTGCCGGA	60.037	20	GCAAGCGCAGAAACCAGAAA	59.969	20	158	2692	2849	CAGAAGCTCTTCTTGCCGGA	60.037	20	TCCGTCCTGATGGTCGTTTG	60.038	20	134	2692	2825
Cluster-3531.3196	(CTA)6	18	3066	3083	GGGATTCTGATTTGCGCGAC	59.972	20	AATCCACAACATGCACGCAC	60.039	20	209	2933	3141	GGGATTCTGATTTGCGCGAC	59.972	20	CAATCCACAACATGCACGCA	60.039	20	210	2933	3142	GGGATTCTGATTTGCGCGAC	59.972	20	GCTCGCTCCTTGACTAGCAT	59.896	20	182	2933	3114
Cluster-3531.3197	(CGG)9	27	2711	2737	TTTAAGGAAGCGACGGCAGT	59.966	20	AACCCGCAACCCTTCATCAT	59.96	20	162	2600	2761	GAACTGTTCCGCATTCTCGC	59.905	20	AACCCGCAACCCTTCATCAT	59.96	20	265	2497	2761	TTTAAGGAAGCGACGGCAGT	59.966	20	TTCGACCGTATAAGCCCAGC	59.896	20	184	2600	2783
Cluster-3531.3198	(GCT)8	24	103	126	AGACCACCAAAACCAGCCTC	60.179	20	GTATTCCGTCGTGAGCCCAT	59.896	20	215	48	262	GAGACCACCAAAACCAGCCT	60.179	20	GTATTCCGTCGTGAGCCCAT	59.896	20	216	47	262	AGACCACCAAAACCAGCCTC	60.179	20	TTGTATTCCGTCGTGAGCCC	60.109	20	217	48	264
Cluster-3531.3198	(CCGA)5	20	1186	1205	CATCGCGGGCTTTTAGTTCG	59.974	20	ACTTTACACGATGCGGCTCA	60.038	20	201	1153	1353	CATCGCGGGCTTTTAGTTCG	59.974	20	GCGCGACAGAACTGTGATTC	59.906	20	270	1153	1422	CATCGCGGGCTTTTAGTTCG	59.974	20	GACACTTTACACGATGCGGC	59.905	20	204	1153	1356
Cluster-3531.3199	(CAG)6	18	746	763	CCCAAGTTCCAGGACGTCAA	59.892	20	CGAGGTTCCAGATGGCCTTT	60.035	20	271	685	955	AAGTTCCAGGACGTCAAGCC	60.25	20	CGAGGTTCCAGATGGCCTTT	60.035	20	268	688	955	CCCAAGTTCCAGGACGTCAA	59.892	20	GGGGTAGTCGAGGTTCCAGA	60.324	20	279	685	963
Cluster-3531.32	(A)10	10	3333	3342	AATCGTACACACAGCTGCCA	59.965	20	TACGACGAACCTTGACCAGC	60.039	20	163	3235	3397	AATCGTACACACAGCTGCCA	59.965	20	GCCCATACGACGAACCTTGA	60.109	20	168	3235	3402	AATCGTACACACAGCTGCCA	59.965	20	GCTGTCGCGAATATACGTGC	59.841	20	273	3235	3507
Cluster-3531.32	(TCT)6	18	495	512	TAGGAGGGAGGGGGTATCCT	60.026	20	CGACGACAAACCAACCAACC	59.972	20	158	420	577	AAAGAGCTAGGAGGGAGGGG	60.031	20	CGACGACAAACCAACCAACC	59.972	20	165	413	577	CTGTTCCCCTTCCCATGCAT	60.033	20	CGACGACAAACCAACCAACC	59.972	20	252	326	577
Cluster-3531.3205	(GGT)5	15	28	42	CTGTGTTGCGCGCGAGAG	62.126	18	CATCGCCTTGTGCATCGAAC	60.248	20	213	6	218	CTGTGTTGCGCGCGAGAG	62.126	18	GACCGTCGACAGTGACAGAC	60.386	20	254	6	259	CTGTGTTGCGCGCGAGAG	62.126	18	CCTTGTGCATCGAACCAGTC	59.201	20	208	6	213
Cluster-3531.3208	(GCG)5	15	3119	3133	CCGAGTTCGAGATGGAGTCG	59.972	20	TGCAGCAAGAAACATTGGCC	59.966	20	277	2918	3194	CAGGGAGGGGTGGGATAGAA	60.03	20	GTCGTCCTCACCTTCAGCAA	59.966	20	257	3034	3290	CAGGGAGGGGTGGGATAGAA	60.03	20	TGCAGCAAGAAACATTGGCC	59.966	20	161	3034	3194
Cluster-3531.3208	(GGCA)5	20	3412	3431	TTGCTGAAGGTGAGGACGAC	59.966	20	AGCCTGGTTTCTAAGCACCC	59.962	20	252	3271	3522	TTGCTGAAGGTGAGGACGAC	59.966	20	GCCCAGAGCAGTTGACCTAG	60.108	20	191	3271	3461	TGTCGGGCGAAGAGGAAAAA	59.893	20	AGCCTGGTTTCTAAGCACCC	59.962	20	280	3243	3522
Cluster-3531.3209	(T)10gttgat(GTG)5	31	899	929	CGTTTAAGAGAATGGCGCGG	59.974	20	AACAGCGCACCTCAGACTAC	60.038	20	178	858	1035	GGGGTTTCGGAGTAGGTTGG	60.036	20	AACAGCGCACCTCAGACTAC	60.038	20	244	792	1035	CGTTTAAGAGAATGGCGCGG	59.974	20	GCGCATTCTTCACGACACTC	59.906	20	106	858	963
Cluster-3531.3209	(GGA)8	24	369	392	TGGCGCTTAAAAGTCCTCGT	59.966	20	TTCTTCGAGAACGGCGACAA	59.969	20	258	259	516	TGGCGCTTAAAAGTCCTCGT	59.966	20	GTCCCTCTCCGAAAAGGCAA	59.964	20	187	259	445	TTGGTCGAGATCTGCCGATG	59.897	20	TTCTTCGAGAACGGCGACAA	59.969	20	239	278	516
Cluster-3531.3209	(GGC)7	21	758	778	TTGAACATGGGGGAGATGGC	60.033	20	CCGCGCCATTCTCTTAAACG	59.974	20	246	632	877	CGTGCTTGTTGAACATGGGG	60.039	20	CCGCGCCATTCTCTTAAACG	59.974	20	254	624	877	TTGAACATGGGGGAGATGGC	60.033	20	CCAACCTACTCCGAAACCCC	60.036	20	180	632	811
Cluster-3531.3216	(GAG)5gtcct(ACC)6	38	192	229	GCAAAGACCACGACAACCAC	59.971	20	TTGTTAGGGGAGGAGGAGGG	59.956	20	214	166	379	GCAAAGACCACGACAACCAC	59.971	20	GTCTCTGTCTCGTTCCCGTG	60.11	20	113	166	278	GCAAAGACCACGACAACCAC	59.971	20	CTTTTTCTCCCCAGGCTGGT	59.887	20	176	166	341
Cluster-3531.3218	(CGC)5	15	2028	2042	CCCATGACGAGGAAGTGCTT	60.036	20	GCGAACAACACCACGACATC	60.111	20	190	1879	2068	GGATGAAGACGTTTGCGAGC	59.905	20	GCGAACAACACCACGACATC	60.111	20	237	1832	2068	GCTGGATGAAGACGTTTGCG	60.179	20	GCGAACAACACCACGACATC	60.111	20	240	1829	2068
Cluster-3531.3221	(CCTG)5	20	144	163	TGTGCTCCGAAAGAGTGGAC	59.966	20	TAGTCAAATCGAGGGCCTGC	59.822	20	174	83	256	TGTGCTCCGAAAGAGTGGAC	59.966	20	TACGAGTATACGGGCGGACA	60.179	20	243	83	325	TGTGCTCCGAAAGAGTGGAC	59.966	20	GTACGAGTATACGGGCGGAC	59.764	20	244	83	326
Cluster-3531.3222	(GGT)5	15	1456	1470	TGGAGCGATGAATGTCCACC	60.108	20	GAGTCTTGCGAGCAAAACGG	60.111	20	135	1363	1497	TGGAGCGATGAATGTCCACC	60.108	20	GGAGTCTTGCGAGCAAAACG	60.111	20	136	1363	1498	TGGAGCGATGAATGTCCACC	60.108	20	CGGAGTCTTGCGAGCAAAAC	60.111	20	137	1363	1499
Cluster-3531.3223	(GTGA)7	28	4088	4115	CCCTCGTCTCGTCTAATCGC	60.041	20	GGGGCGACTTGAACGATTCT	60.391	20	130	4023	4152	GCATGCAAGTGAGGGCAAAA	59.966	20	CAAGTAGTCGACGAACCGGG	60.456	20	112	4058	4169	CCCTCGTCTCGTCTAATCGC	60.041	20	CAAGTAGTCGACGAACCGGG	60.456	20	147	4023	4169
Cluster-3531.3224	(GCT)5	15	7376	7390	CTGGGTTGGCAAACATGCTC	60.038	20	TATCCTATTGCCCTGCCCCT	60.104	20	217	7252	7468	GGATCTGTTGCTGTTGCTGC	60.109	20	TATCCTATTGCCCTGCCCCT	60.104	20	280	7189	7468	TCCATTCCTGGGTTGGCAAA	59.81	20	TATCCTATTGCCCTGCCCCT	60.104	20	224	7245	7468
Cluster-3531.3230	(GAG)5	15	1817	1831	TGCCGTTGTTGCTCTTGTTG	59.9	20	TACTACGAATTCGCCGACCG	59.972	20	135	1782	1916	GGATGCCGTTGTTGCTCTTG	60.11	20	TACTACGAATTCGCCGACCG	59.972	20	138	1779	1916	TGCCGTTGTTGCTCTTGTTG	59.9	20	ACCGCTACTACGAATTCGCC	60.249	20	140	1782	1921
Cluster-3531.3231	(CGT)6	18	51	68	CATCTCGACACACGCCTCTC	60.524	20	AGCAAGTCGAGGTAGTTGGC	60.037	20	262	13	274	CATCTCGACACACGCCTCTC	60.524	20	GCTCTGGTACGAAGCGAAGT	60.109	20	107	13	119	ACACACGCCTCTCCATTTCG	60.671	20	AGCAAGTCGAGGTAGTTGGC	60.037	20	255	20	274
Cluster-3531.3231	(T)11	11	2919	2929	GACGGAGGCATCGACATGAT	59.967	20	AAAGCCCGAATCTCCTGTGG	60.035	20	246	2890	3135	GACGGAGGCATCGACATGAT	59.967	20	GAATGCCGAATCACAAGCCC	59.899	20	176	2890	3065	ATTGGGAAGGCGCTCAAAGA	59.962	20	GAATGCCGAATCACAAGCCC	59.899	20	252	2814	3065
Cluster-3531.3233	(GCA)5	15	169	183	ACCATGTCTCTCCCCATCGA	60.032	20	CGAGGAAGACGAAGACGAGG	59.903	20	277	46	322	CACCATGTCTCTCCCCATCG	59.894	20	CGAGGAAGACGAAGACGAGG	59.903	20	278	45	322	ACCATGTCTCTCCCCATCGA	60.032	20	GACGAAGACGAGGATGAGGG	59.617	20	270	46	315
Cluster-3531.3234	(ACC)5	15	1962	1976	CCTGCGTGTTTTCCAACCTG	59.969	20	GCTGTTTGATCTGCTGCGAG	59.903	20	254	1907	2160	CCTGCGTGTTTTCCAACCTG	59.969	20	AAGACAAGAAGACAGCGGCA	59.893	20	122	1907	2028	CCTGCGTGTTTTCCAACCTG	59.969	20	CTGGCTGGCTGTGATAACGA	60.108	20	142	1907	2048
Cluster-3531.3234	(C)10tttacctgcatgtctc(CCA)8	50	1235	1284	CGTCGCCTTTCCTCACTCAT	60.109	20	CAGGTGAGGAAGTCAGGCAG	60.037	20	246	1122	1367	CGTCGCCTTTCCTCACTCAT	60.109	20	CAGCAGGTGAGGAAGTCAGG	60.037	20	249	1122	1370	CGTCGCCTTTCCTCACTCAT	60.109	20	CCAGCAGGTGAGGAAGTCAG	60.037	20	250	1122	1371
Cluster-3531.3234	(GGC)10	30	3413	3442	CGTGGAGGATTCGGATTCGG	60.598	20	GGGCTCGTACTGAATCTCGG	59.969	20	252	3373	3624	CCGTGGAGGATTCGGATTCG	60.598	20	GGGCTCGTACTGAATCTCGG	59.969	20	253	3372	3624	CGTGGAGGATTCGGATTCGG	60.598	20	GGTTGTGAAGAGCTCGACCA	59.966	20	213	3373	3585
Cluster-3531.3237	(ACCAGC)5	30	4276	4305	AACACCCCTCTCTCCCTCTC	59.958	20	ATGCGTTGAGGCGAGTTGAA	60.603	20	218	4111	4328	TCACTTCACTCACTTGGGGC	59.891	20	ATGCGTTGAGGCGAGTTGAA	60.603	20	276	4053	4328	CACTTCACTCACTTGGGGCT	59.891	20	ATGCGTTGAGGCGAGTTGAA	60.603	20	275	4054	4328
Cluster-3531.3237	(CTG)6	18	7273	7290	AAGATGCGGTCGTACCAGTG	60.109	20	ATCCCGAGCAACAGCATAGC	60.534	20	229	7216	7444	GAAGATGCGGTCGTACCAGT	59.827	20	ATCCCGAGCAACAGCATAGC	60.534	20	230	7215	7444	CCGAGAAGCACGTCGAAGAT	60.179	20	ATCCCGAGCAACAGCATAGC	60.534	20	244	7201	7444
Cluster-3531.3237	(AG)6	12	6395	6406	AAGCTGGAAGACGTTCTGGG	59.965	20	TCATTCATACCCTCCCCCGT	60.031	20	261	6256	6516	TTCGGGGAAAGCTGGAAGAC	59.964	20	TCATTCATACCCTCCCCCGT	60.031	20	269	6248	6516	AAGCTGGAAGACGTTCTGGG	59.965	20	TCTGTGTCCTTGCGATTCCC	60.036	20	224	6256	6479
Cluster-3531.3237	(GCA)5	15	572	586	ACAAAACACGTCAAGCACCG	59.902	20	GGGTGTGTGAGTGACGAGAG	60.039	20	160	545	704	ACAAAACACGTCAAGCACCG	59.902	20	GTGAGTGACGAGAGACCAGC	60.11	20	154	545	698	ACAAAACACGTCAAGCACCG	59.902	20	GTGTTTGGTGTGGTGTGGTG	59.828	20	249	545	793
Cluster-3531.3237	(GCC)5	15	6886	6900	TGAGGGTTGAGGAATGGTGC	59.962	20	GGAGGTGAGCGAGAAGGATG	59.896	20	231	6712	6942	TCTTTGACCGACTGTACGCC	60.039	20	GGAGGTGAGCGAGAAGGATG	59.896	20	194	6749	6942	CTTTCTTGGGAAGCAACGCC	60.039	20	GGAGGTGAGCGAGAAGGATG	59.896	20	171	6772	6942
Cluster-3531.3237	(CGC)5	15	3967	3981	TGGTTTCGGATACCCCTTGC	60.035	20	GCCCCAAGTGAGTGAAGTGA	59.891	20	224	3849	4072	TGGTTTCGGATACCCCTTGC	60.035	20	AGCCCCAAGTGAGTGAAGTG	59.891	20	225	3849	4073	TTTACTGCCTTGATCGCCGT	60.037	20	GCCCCAAGTGAGTGAAGTGA	59.891	20	275	3798	4072
Cluster-3531.3238	(CA)7	14	6609	6622	AGTTTCTCAACCCTCGGCTG	59.965	20	CAGACACACAAGTCCGGTCA	59.896	20	149	6521	6669	GGGAGTTTCTCAACCCTCGG	60.036	20	CAGACACACAAGTCCGGTCA	59.896	20	152	6518	6669	CGTCCGGGACAATTTCAGGA	60.037	20	CAGACACACAAGTCCGGTCA	59.896	20	259	6411	6669
Cluster-3531.3245	(CTC)6	18	379	396	TCTCCCCATGCACAACATCC	60.034	20	TGTGGAGAGGGATGAGGGAG	60.032	20	196	226	421	TCTCCCCATGCACAACATCC	60.034	20	GAGGGATCGGAGGAAGAGGT	60.106	20	237	226	462	TCTCCCCATGCACAACATCC	60.034	20	TGAGGAGGGATCGGAGGAAG	60.106	20	241	226	466
Cluster-3531.325	(CGC)5cgttataa(TCG)6	41	1430	1470	TTGACAAAGGCCTGGAAGCT	59.814	20	AATTCCTGTCGCAGATCCGG	60.179	20	274	1374	1647	TTGACAAAGGCCTGGAAGCT	59.814	20	AGCCAATTCCTGTCGCAGAT	59.746	20	278	1374	1651	TGACAAAGGCCTGGAAGCTG	60.538	20	AATTCCTGTCGCAGATCCGG	60.179	20	273	1375	1647
Cluster-3531.3250	(GC)6	12	2293	2304	GTTATATGCGCGCGTGGATG	60.179	20	GTACGTTTGCCCACAACACC	59.97	20	202	2221	2422	GTTATATGCGCGCGTGGATG	60.179	20	CTTGCTGGGCCACTGACTAA	59.963	20	223	2221	2443	GTTATATGCGCGCGTGGATG	60.179	20	CGTCATTTTGCTGGCTTGCT	60.039	20	237	2221	2457
Cluster-3531.3251	(TGG)10	30	471	500	GCGGACCGTGTTCTTGTAGA	60.039	20	AAGTCCGGCGTCTACTTTGG	60.038	20	219	384	602	GCGGACCGTGTTCTTGTAGA	60.039	20	CCAAGTCCGGCGTCTACTTT	60.038	20	221	384	604	ATGTGGCAGCCGTAGAAGTC	60.108	20	AAGTCCGGCGTCTACTTTGG	60.038	20	275	328	602
Cluster-3531.3259	(GT)7	14	4847	4860	GCTTGGCCGCTTTTAGATGG	59.899	20	GTGACTTGGGTTCTGCTCGA	59.966	20	265	4822	5086	GCTTGGCCGCTTTTAGATGG	59.899	20	TGGGTTCTGCTCGATTTCCC	60.035	20	259	4822	5080	GGGATGATGGCTGACGAGAG	59.967	20	GGTGCCCGCTTCTTTTCTTC	59.759	20	263	4623	4885
Cluster-3531.3261	(GCC)5	15	8147	8161	CTGGCTGTTAAACAACCCGC	60.04	20	GGCAAGAACAGCGAGGAGAT	60.108	20	265	8086	8350	GCTGGCTGTTAAACAACCCG	60.04	20	GGCAAGAACAGCGAGGAGAT	60.108	20	266	8085	8350	CGGCTGGCTGTTAAACAACC	60.04	20	GGCAAGAACAGCGAGGAGAT	60.108	20	268	8083	8350
Cluster-3531.3263	(GT)7	14	1426	1439	ACATGGGCAGATGACACGAG	60.108	20	CACAGAGCAATTCGCAGTCG	59.906	20	136	1353	1488	ACATGGGCAGATGACACGAG	60.108	20	TGTTTCCTCCCATCCGATGC	60.107	20	216	1353	1568	ACATGGGCAGATGACACGAG	60.108	20	CCATCCGATGCTGTCCTGAA	59.821	20	207	1353	1559
Cluster-3531.3264	(GCT)5	15	2371	2385	CAGAGTGTTGGGCCTGACTT	59.891	20	GAGGTGAGGTGGGAAATGGG	60.034	20	163	2264	2426	CAGAGTGTTGGGCCTGACTT	59.891	20	GACAGTTGAGGTGAGGTGGG	59.965	20	170	2264	2433	CAGAGTGTTGGGCCTGACTT	59.891	20	AGGTGGGAAATGGGAAAGGC	60.252	20	157	2264	2420
Cluster-3531.3266	(GAA)8	24	900	923	AAGACCAACCCTGCGTATGG	60.035	20	CTTCCTGTTCCTCGTCGTCC	60.109	20	199	752	950	CCAAGACCAACCCTGCGTAT	60.035	20	CTTCCTGTTCCTCGTCGTCC	60.109	20	201	750	950	GACCAACCCTGCGTATGGAA	60.036	20	CTTCCTGTTCCTCGTCGTCC	60.109	20	197	754	950
Cluster-3531.3268	(T)16	16	1777	1792	GAACGAGTGCAGTCTCCCTC	60.109	20	CTCCTCATCACCCGTCATCG	59.969	20	208	1745	1952	TAAATGCTTGCGCGAAACCC	60.11	20	CTCCTCATCACCCGTCATCG	59.969	20	238	1715	1952	GAACGAGTGCAGTCTCCCTC	60.109	20	TTTCTCCGCATTCCCCAGAC	60.035	20	269	1745	2013
Cluster-3531.3274	(CTT)6	18	353	370	CGCGAGGATGGGAACTCTAC	59.969	20	ACGTCATGAAGGCCACCATT	59.962	20	273	306	578	CGCGAGGATGGGAACTCTAC	59.969	20	AAGGACAGCGACGACGAAAT	60.039	20	229	306	534	CGCGAGGATGGGAACTCTAC	59.969	20	GTCATGAAGGCCACCATTGC	59.826	20	271	306	576
Cluster-3531.3277	(CAGCC)5	25	1298	1322	GGAGCAGCACCACCACTATT	60.035	20	ACGGTGGAATGAAGGAGACG	59.753	20	272	1203	1474	ACCACCACTATTACCGTGCG	60.109	20	ACGGTGGAATGAAGGAGACG	59.753	20	264	1211	1474	GGAGCAGCACCACCACTATT	60.035	20	CGGTGGAATGAAGGAGACGG	60.46	20	271	1203	1473
Cluster-3531.3287	(ACC)5	15	325	339	TACGACTTCTCGACCCCCTT	59.961	20	TTCCAGTAGTGAGCGAACGG	59.757	20	275	89	363	GACGTACGACTTCTCGACCC	59.904	20	TTCCAGTAGTGAGCGAACGG	59.757	20	279	85	363	CTTAGCCTGCATTGCGACAC	59.902	20	TTCCAGTAGTGAGCGAACGG	59.757	20	179	185	363
Cluster-3531.3288	(TGG)5	15	1582	1596	GTTGATGGAGGCGTTGGAGA	60.036	20	TCGTCAATGGCTCATCACGG	60.46	20	273	1364	1636	TGCTCTTCTTCTTCTCGCCG	60.109	20	TCGTCAATGGCTCATCACGG	60.46	20	235	1402	1636	TGATGGAGGCGTTGGAGATG	59.821	20	TCGTCAATGGCTCATCACGG	60.46	20	271	1366	1636
Cluster-3531.3289	(GCA)5	15	101	115	CCTAAACCGACATCCGACCC	60.179	20	ACCTAACAGCCGAGCAACAA	59.892	20	107	53	159	CCTAAACCGACATCCGACCC	60.179	20	AACCTAACAGCCGAGCAACA	59.892	20	108	53	160	CCTAAACCGACATCCGACCC	60.179	20	TACCGTGTAGTCGAGCGTTG	59.833	20	158	53	210
Cluster-3531.3296	(CGC)5	15	2004	2018	CAATTTCCGGATGCGCTCAC	60.248	20	ACGCAAGAGCAACAAAGTGC	60.249	20	193	1899	2091	CAATTTCCGGATGCGCTCAC	60.248	20	GGTCACGCAAGAGCAACAAA	59.62	20	197	1899	2095	CAATTTCCGGATGCGCTCAC	60.248	20	AAGAGCAACAAAGTGCCTGC	59.613	20	189	1899	2087
Cluster-3531.3296	(GCA)5	15	1314	1328	CGTCCGAGTACACGTACGAG	59.976	20	GATCGACTTCCACTCGGTCC	59.899	20	263	1193	1455	CGTCCGAGTACACGTACGAG	59.976	20	GGATCGACTTCCACTCGGTC	59.899	20	264	1193	1456	CGTCCGAGTACACGTACGAG	59.976	20	CAGGATCGACTTCCACTCGG	59.899	20	266	1193	1458
Cluster-3531.3299	(TCCA)7	28	2990	3017	GTCCAGTCCTGCTCGATTCC	60.179	20	AAAAACCTTGGTCCCCACGT	60.033	20	168	2944	3111	GTCCAGTCCTGCTCGATTCC	60.179	20	GTAAGCCGATGGAGGGATGG	59.965	20	124	2944	3067	GTCCAGTCCTGCTCGATTCC	60.179	20	GGTAAGCCGATGGAGGGATG	59.965	20	125	2944	3068
Cluster-3531.3299	(CAG)5	15	694	708	TAGTCGTTATATGCGCCGGC	60.388	20	CCTCCTCCTCAGGTACAGGT	59.663	20	251	517	767	TAGTCGTTATATGCGCCGGC	60.388	20	CGCTTCCTCCTCCTCAGGTA	60.396	20	256	517	772	TAGTCGTTATATGCGCCGGC	60.388	20	AGGTACAGGTTGAGTTGGCC	59.599	20	241	517	757
Cluster-3531.3306	(GC)7	14	494	507	CATATCCTTTGTCGCTGCGC	60.042	20	GGGGGTGCATCATCAGTGAA	60.034	20	167	412	578	CATATCCTTTGTCGCTGCGC	60.042	20	CTTGAGGACCCTGGACACAC	59.965	20	230	412	641	CATATCCTTTGTCGCTGCGC	60.042	20	GCTTCTTGAGGACCCTGGAC	60.036	20	234	412	645
Cluster-3531.3310	(CTC)5cacaaccaccaccactctcactctcttgctctctcgactgtccagagcctatcctgctcttcactttttgcctcattgtttgt(TCC)5	113	160	272	CGCCTTTTCCTCTTGCTCCT	60.322	20	GGTTTCCCCTGATGGATGGG	60.106	20	277	135	411	CGCCTTTTCCTCTTGCTCCT	60.322	20	GTGCGTGTCTCGATACCCAA	60.109	20	203	135	337	CGCCTTTTCCTCTTGCTCCT	60.322	20	GATGAAACGGGCGACAAAGG	59.832	20	176	135	310
Cluster-3531.3311	(CCA)9	27	352	378	CTACTGGGTAGGTCTGGGCT	60.032	20	GCAAGGTTGGCTTTGATGGG	60.037	20	170	239	408	AGCTACTGGGTAGGTCTGGG	60.032	20	GCAAGGTTGGCTTTGATGGG	60.037	20	172	237	408	CTACTGGGTAGGTCTGGGCT	60.032	20	GCAAACAGCAAGGTTGGCTT	60.179	20	177	239	415
Cluster-3531.3317	(TCC)7	21	230	250	ACTCACACACTGACTGGCTG	59.894	20	GGTGGGTGTAAAGCTGACGA	59.966	20	214	122	335	CACTCACACACTGACTGGCT	59.894	20	GGTGGGTGTAAAGCTGACGA	59.966	20	215	121	335	ACTCACACACTGACTGGCTG	59.894	20	AGGTGGGTGTAAAGCTGACG	59.965	20	215	122	336
Cluster-3531.3317	(CATC)6	24	2946	2969	AGTCAAAGGGGCATTCCTCG	60.035	20	GTGCAACGGACTACACTGGA	59.967	20	254	2743	2996	TCAAAGGGGCATTCCTCGTC	60.035	20	GTGCAACGGACTACACTGGA	59.967	20	252	2745	2996	AGTCAAAGGGGCATTCCTCG	60.035	20	GGGGATTGTGCAACGGACTA	60.036	20	261	2743	3003
Cluster-3531.3317	(TGG)5	15	5883	5897	GAGCAATTGCCGTGGTGTTT	59.968	20	ACCACAGCCAACCTGGAATT	59.812	20	225	5775	5999	GAGCAATTGCCGTGGTGTTT	59.968	20	ATTTGTCCCGCAATCCCCAA	60.252	20	208	5775	5982	GAGCAATTGCCGTGGTGTTT	59.968	20	AATTTGTCCCGCAATCCCCA	60.252	20	209	5775	5983
Cluster-3531.3317	(CGC)5	15	387	401	TCGTCAGCTTTACACCCACC	59.966	20	CTCTCTCTCCCCTTGCTTGC	60.108	20	231	316	546	TCGTCAGCTTTACACCCACC	59.966	20	GCTCTCTCTCCCCTTGCTTG	60.108	20	232	316	547	CGTCAGCTTTACACCCACCT	59.965	20	CTCTCTCTCCCCTTGCTTGC	60.108	20	230	317	546
Cluster-3531.3324	(CAC)5	15	265	279	TTTTTCCTCTCCTTGCCCCC	59.886	20	ACGGTGGACATGAAGCGAAA	60.25	20	235	168	402	CTTGCCCCCTTCCTTGTACC	60.323	20	ACGGTGGACATGAAGCGAAA	60.25	20	224	179	402	CCTTGCCCCCTTCCTTGTAC	60.323	20	ACGGTGGACATGAAGCGAAA	60.25	20	225	178	402
Cluster-3531.3325	(GGC)5	15	3384	3398	GTTTTGAGAGGGACGCGTTG	59.765	20	ACCAGGCAAATTGGAAACGC	59.967	20	270	3353	3622	GTTTTGAGAGGGACGCGTTG	59.765	20	ACTGTTGGAGAAGCCTGAGC	59.964	20	243	3353	3595	GTTTTGAGAGGGACGCGTTG	59.765	20	CACAGCAATCGCACTCACAC	60.111	20	179	3353	3531
Cluster-3531.3326	(A)10	10	1370	1379	CCGCAAAAAGCAGTCAACGA	59.971	20	AAGACACAAGACAGGGCGAG	59.966	20	231	1191	1421	TCGGGCGCAGATAAGACAAG	60.179	20	ACTTTGTGCGTCGATGGACT	59.966	20	254	1262	1515	CTCGGGCGCAGATAAGACAA	60.179	20	ACTTTGTGCGTCGATGGACT	59.966	20	255	1261	1515
Cluster-3531.3326	(CTG)6	18	184	201	TCTCTCCCTCCCGTCTCTTG	60.034	20	GGCCCAATGCGTATCGTAGT	60.25	20	201	130	330	CTCCTTCCTCGTTGTCCACC	60.037	20	GGCCCAATGCGTATCGTAGT	60.25	20	241	90	330	CCTCCTTCCTCGTTGTCCAC	60.037	20	GGCCCAATGCGTATCGTAGT	60.25	20	242	89	330
Cluster-3531.3326	(TC)6tatctctctgcgtgtgacatgccccttgtgcccttgcgccggcctgcc(CG)6	72	466	537	TTTTGCCCTCTTCTCTCGCC	60.322	20	GATAATCTCCGCCTGCGTGA	59.968	20	254	424	677	TCGTGTGACGCGAAGGATTT	60.319	20	ACCAGGAGGCTCTCATCACT	59.958	20	229	383	611	TTTTGCCCTCTTCTCTCGCC	60.322	20	ACCAGGAGGCTCTCATCACT	59.958	20	188	424	611
Cluster-3531.3330	(CTG)5	15	2430	2444	GTTCGACGACGGGTCATAGT	59.551	20	ACCAACACGGACGAGATCTC	59.473	20	270	2244	2513	GTTCGACGACGGGTCATAGT	59.551	20	GACCAACACGGACGAGATCT	59.473	20	271	2244	2514	CGTTCGACGACGGGTCATAG	60.588	20	ACCAACACGGACGAGATCTC	59.473	20	271	2243	2513
Cluster-3531.3332	(CCA)6	18	1987	2004	GTGTCAAGACCGACAAACGC	60.042	20	GCGGCAATTTTCCAGTGGAG	60.109	20	263	1945	2207	TCGCAAAGTGTCAAGACCGA	59.897	20	GCGGCAATTTTCCAGTGGAG	60.109	20	270	1938	2207	CGCAAAGTGTCAAGACCGAC	59.768	20	GCGGCAATTTTCCAGTGGAG	60.109	20	269	1939	2207
Cluster-3531.3336	(C)12	12	2227	2238	TTCAGCCATACGAGGAGGGA	60.033	20	GTCCATCGATTTTCGCGGC	60.011	19	159	2144	2302	ATACGAGGAGGGACCGAGAG	59.891	20	GTCCATCGATTTTCGCGGC	60.011	19	152	2151	2302	TTCAGCCATACGAGGAGGGA	60.033	20	TCGTCCATCGATTTTCGCGG	61.143	20	161	2144	2304
Cluster-3531.3337	(CACT)5	20	6857	6876	ACTCACTGAATCGCCAGCAA	59.965	20	GTTCCGGTAGCACGTATGGT	59.826	20	119	6796	6914	GTCGACTCACTGAATCGCCA	60.109	20	GTTCCGGTAGCACGTATGGT	59.826	20	123	6792	6914	TCGACTCACTGAATCGCCAG	59.829	20	GTTCCGGTAGCACGTATGGT	59.826	20	122	6793	6914
Cluster-3531.3343	(G)10	10	9509	9518	AGACGGTCATTGACGCCATT	60.036	20	CGAAACCCCAGTTCCCGTAA	59.965	20	176	9401	9576	CTGTCCAGGTGAACAGCGAT	60.037	20	CGAAACCCCAGTTCCCGTAA	59.965	20	257	9320	9576	GACGGTCATTGACGCCATTG	59.903	20	CGAAACCCCAGTTCCCGTAA	59.965	20	175	9402	9576
Cluster-3531.3352	(TGG)9	27	2611	2637	TGGGGATGACAGAAGAGGCT	60.253	20	CCACCCGACATCAGCATCAG	60.813	20	279	2383	2661	TGACAGAAGAGGCTTCCGTG	59.682	20	GTCCACCCGACATCAGCATC	60.812	20	275	2389	2663	TGACAGAAGAGGCTTCCGTG	59.682	20	CCACCCGACATCAGCATCAG	60.813	20	273	2389	2661
Cluster-3531.3355	(CTG)9ctttcgtgccctgtccctgctgtcttcgccatcgttgtagttgtccaggc(CGG)7	98	4190	4287	GTCGGAGAAGACGTTGAGCA	60.039	20	AACAAAAAGACGTGTGCGCG	60.86	20	275	4150	4424	TCGGAGAAGACGTTGAGCAG	59.759	20	AACAAAAAGACGTGTGCGCG	60.86	20	274	4151	4424	GTCGGAGAAGACGTTGAGCA	60.039	20	AAACAAAAAGACGTGTGCGC	58.735	20	276	4150	4425
Cluster-3531.3356	(CGC)5	15	752	766	GAGTGCAAGAACTCTGCCCA	60.25	20	AAACCACTTTCGTGCATGGC	59.968	20	266	563	828	AGTGCAAGAACTCTGCCCAG	60.251	20	AAACCACTTTCGTGCATGGC	59.968	20	265	564	828	GAGTGCAAGAACTCTGCCCA	60.25	20	CCGCTGAAACCACTTTCGTG	60.041	20	272	563	834
Cluster-3531.3357	(T)11	11	1773	1783	GGGCCTTGTCATGAGGTGAA	59.962	20	GGGTGAATATCCCGGCTCAG	59.965	20	130	1722	1851	GGGCCTTGTCATGAGGTGAA	59.962	20	AATATCCCGGCTCAGCATCG	60.037	20	125	1722	1846	GGGCCTTGTCATGAGGTGAA	59.962	20	GCGCGTCTCGATCGATCTAT	59.904	20	237	1722	1958
Cluster-3531.3358	(CA)9	18	1064	1081	CGGCCTTTGGATTCCTTCCT	60.034	20	GCAGTGGGAGAGAGTGTGTG	60.32	20	230	881	1110	CTCCGGCCTTTGGATTCCTT	60.034	20	GCAGTGGGAGAGAGTGTGTG	60.32	20	233	878	1110	TCCGGCCTTTGGATTCCTTC	60.034	20	GCAGTGGGAGAGAGTGTGTG	60.32	20	232	879	1110
Cluster-3531.3359	(G)10	10	282	291	ACCCGCCCCTTTCTAAACTG	59.962	20	ATGGTGCAGAAGGAACTCCG	60.036	20	263	123	385	CGTGTATCCGTCTCCCTGTG	59.899	20	ATGGTGCAGAAGGAACTCCG	60.036	20	223	163	385	ACCCGCCCCTTTCTAAACTG	59.962	20	GAACGAGATTGGCATGGTGC	59.901	20	276	123	398
Cluster-3531.3360	(CCT)5	15	2718	2732	CCAGATCCTTGTTGAGGCGA	59.75	20	ACTTCAAGAAGCTCCGCTCC	60.037	20	276	2612	2887	TCCAGATCCTTGTTGAGGCG	59.75	20	ACTTCAAGAAGCTCCGCTCC	60.037	20	277	2611	2887	CCAGATCCTTGTTGAGGCGA	59.75	20	CTTCAAGAAGCTCCGCTCCA	60.037	20	275	2612	2886
Cluster-3531.3363	(GCG)5	15	280	294	CTCGCGCCAACAAGATGAAG	59.904	20	GCGGTCAGTGACTGAGACAA	59.968	20	200	130	329	CACCCTGATCGTCTCCATGG	59.894	20	GCGGTCAGTGACTGAGACAA	59.968	20	178	152	329	CCACCCTGATCGTCTCCATG	59.894	20	GCGGTCAGTGACTGAGACAA	59.968	20	179	151	329
Cluster-3531.3366	(CG)6	12	1399	1410	AAACTACATGCGACCCCTGG	60.035	20	GGCAGGTTGAGCTTGGTGG	61.271	19	186	1267	1452	AAACTACATGCGACCCCTGG	60.035	20	TTGAGCTTGGTGGCGACC	60.281	18	180	1267	1446	AAACTACATGCGACCCCTGG	60.035	20	GGTTGAGCTTGGTGGCGA	60.281	18	182	1267	1448
Cluster-3531.3367	(CGG)5	15	376	390	CCAGACGAGCTTGTTGTTGC	60.041	20	ACCAAGGATAACCCCTCCGA	59.956	20	171	247	417	GCCAGACGAGCTTGTTGTTG	60.041	20	ACCAAGGATAACCCCTCCGA	59.956	20	172	246	417	CCAGACGAGCTTGTTGTTGC	60.041	20	CGCCGTCGTTACCAAGGATA	59.899	20	181	247	427
Cluster-3531.3367	(GTC)6	18	1013	1030	GATGTAGCAGCCGTTGAAGC	59.625	20	CATCGAATGGGAGCCGCTC	60.958	19	280	820	1099	GATGTAGCAGCCGTTGAAGC	59.625	20	CATCGAATGGGAGCCGCT	59.89	18	280	820	1099	GATGTAGCAGCCGTTGAAGC	59.625	20	GAATGGGAGCCGCTCGAG	60.28	18	276	820	1095
Cluster-3531.3367	(CGG)5	15	1916	1930	GCAGCTGTTGACGACGATG	59.582	19	ATTCGACGTCACCACCACTC	60.039	20	228	1892	2119	GCAGCTGTTGACGACGATG	59.582	19	CCGGGCTTAGCGGACTTATT	59.894	20	245	1892	2136	AGCTGTTGACGACGATGGC	60.738	19	ATTCGACGTCACCACCACTC	60.039	20	226	1894	2119
Cluster-3531.3375	(GA)9(A)10*	27	486	512	CGAAGAAACCACCCCATCGA	60.037	20	ATGCTCTCGCCCATGACAAA	60.035	20	279	401	679	CGAAGAAACCACCCCATCGA	60.037	20	AGGTGATGATGGTCTTGGCG	60.108	20	182	401	582	CGAAGAAACCACCCCATCGA	60.037	20	CAAAGACAATGGCCTGCTCG	59.83	20	263	401	663
Cluster-3531.3375	(TGG)5ctgctcccacctttgccttgcgtccatgcggctcggccttcccctttgccggctgcatccctccgcgtggtccgccgggagctggtggt(CG)6	116	4496	4611	GCTGGTACGAATTGGCAAGC	60.179	20	TAGCGAGAGAGAGCCTCCTC	59.892	20	264	4423	4686	GAGGGTATAGTTGCCGACGG	59.968	20	GCACAGTCCTCCTCCATTGT	59.674	20	278	4367	4644	CCGAGGGTATAGTTGCCGAC	59.968	20	GCACAGTCCTCCTCCATTGT	59.674	20	280	4365	4644
Cluster-3531.3375	(GTC)5	15	3780	3794	GGGAAATGGTCGCTTGGAGA	60.035	20	TGCAGACATTTTGTGGCACG	59.969	20	257	3671	3927	AGAATGTCTTCCAGTGCCGG	60.036	20	TGCAGACATTTTGTGGCACG	59.969	20	280	3648	3927	GAATGTCTTCCAGTGCCGGA	60.036	20	TGCAGACATTTTGTGGCACG	59.969	20	279	3649	3927
Cluster-3531.3378	(CGT)6	18	2851	2868	AAATGCAGTTGCCGTTCCAC	59.968	20	TGGCAAGCAGAGACCACTTT	59.817	20	106	2814	2919	CTCCTACGCCAGCAGTCAAA	60.037	20	TGGCAAGCAGAGACCACTTT	59.817	20	154	2766	2919	CAAAAACGCCAGGTGCTCTC	60.04	20	TGGCAAGCAGAGACCACTTT	59.817	20	138	2782	2919
Cluster-3531.3381	(TCC)5	15	193	207	AAACGAAAAGCCACGCACAA	59.829	20	TCGAGAAGATTGGCGTCCTG	59.827	20	163	153	315	AAAACGAAAAGCCACGCACA	59.829	20	TCGAGAAGATTGGCGTCCTG	59.827	20	164	152	315	ACTTGGTTTGCTCCGCTCTT	60.179	20	TCGAGAAGATTGGCGTCCTG	59.827	20	219	97	315
Cluster-3531.3382	(CGG)5	15	3436	3450	AAAGAAGCAAGCACGCAAGG	59.969	20	CATAGTCCTTGCCCACCAGG	60.107	20	271	3405	3675	AAAGAAGCAAGCACGCAAGG	59.969	20	CCATAGTCCTTGCCCACCAG	60.107	20	272	3405	3676	GTTTCAGACACTCTGCCGGA	59.966	20	GGCCTACCAAGTCACCAACA	59.89	20	196	3301	3496
Cluster-3531.3382	(GT)7	14	1915	1928	AATAGTTGGGCCAGCCACTC	60.034	20	AGACAGACCTGGGAGAGTCC	59.96	20	233	1853	2085	CGCTTTTGAGCTTGGCCATT	60.038	20	AGACAGACCTGGGAGAGTCC	59.96	20	278	1808	2085	AATAGTTGGGCCAGCCACTC	60.034	20	ATAGGATCACCGCCTGTTGC	60.179	20	256	1853	2108
Cluster-3531.3382	(GCG)5	15	2724	2738	GAGGCGATCGAGGAAGAAGG	59.969	20	CATCCATCCATCCACCTCGG	59.964	20	104	2678	2781	GAGGCGATCGAGGAAGAAGG	59.969	20	CCATCCATCCATCCACCTCG	59.964	20	105	2678	2782	TGAAGGAGACAGGCGAGAGA	59.962	20	CATCCATCCATCCACCTCGG	59.964	20	134	2648	2781
Cluster-3531.3385	(CA)6	12	271	282	TTTTGGTCCTCGGGTCGAAG	59.966	20	CCAACTGAGGCTCTCCTTCG	60.108	20	221	104	324	TGCTGTTGCTGCTAATCCCA	59.962	20	CCAACTGAGGCTCTCCTTCG	60.108	20	252	73	324	CTGTAAGCATGTCGCCGTTG	59.905	20	CCAACTGAGGCTCTCCTTCG	60.108	20	270	55	324
Cluster-3531.3386	(G)10	10	2739	2748	GCCGTATCTGGCTACCGTAC	60.04	20	GCTATCGCTTTCTGTCGTGC	59.701	20	218	2698	2915	GCCGTATCTGGCTACCGTAC	60.04	20	CGTGCTATCGCTTTCTGTCG	59.432	20	221	2698	2918	GCCGTATCTGGCTACCGTAC	60.04	20	GTCTCCATTGCCCAATCAGC	59.257	20	248	2698	2945
Cluster-3531.3386	(C)10	10	3914	3923	GGACCACCACCGTTTACCAT	59.963	20	AAGGTCATGGGAGCAGAACG	60.036	20	263	3764	4026	GGACCACCACCGTTTACCAT	59.963	20	GGTCATGGGAGCAGAACGAA	60.036	20	261	3764	4024	GGACCACCACCGTTTACCAT	59.963	20	AGAACGAAAGAGGAGGGGGA	59.883	20	249	3764	4012
Cluster-3531.3388	(T)10	10	208	217	CATAACTCATGCCAACGCCG	59.972	20	TGGATCTCATTATCGCGCCC	60.037	20	216	96	311	CATAACTCATGCCAACGCCG	59.972	20	ACACCGGACGCTTTCTACTG	60.039	20	246	96	341	CATAACTCATGCCAACGCCG	59.972	20	GATCGTCAGCTGATACCGGG	60.039	20	181	96	276
Cluster-3531.339	(GC)6	12	2351	2362	ACGACGACGACGATGAAGAG	59.905	20	CGTGAACAGCCAGTGGTTTG	59.971	20	279	2119	2397	AGCGCTTCAACTTCTTCCCA	59.891	20	CGTGAACAGCCAGTGGTTTG	59.971	20	140	2258	2397	CGGCTCCTACGACAAGTACC	59.9	20	AGCTCCGTCATGTTGTCGAG	60.109	20	108	2325	2432
Cluster-3531.339	(GCG)5	15	2720	2734	TATGCGGACGATGATGCGAG	60.387	20	CAGCGGCATGAAATACACGG	59.972	20	210	2605	2814	TATGCGGACGATGATGCGAG	60.387	20	ATCAGCAGTGGAAACAGCGA	59.965	20	236	2605	2840	TATGCGGACGATGATGCGAG	60.387	20	GCATCAGCAGTGGAAACAGC	60.109	20	238	2605	2842
Cluster-3531.3391	(CTC)9	27	154	180	CACTGAGCAGCTCATCCACA	60.037	20	GGGTTCGGTGAGTGAGTGAG	60.038	20	175	42	216	CCATCGTTCGTTTCGCCTTC	59.905	20	GGGTTCGGTGAGTGAGTGAG	60.038	20	194	23	216	CGTTCGTTTCGCCTTCACTG	60.111	20	GGGTTCGGTGAGTGAGTGAG	60.038	20	190	27	216
Cluster-3531.3391	(CGT)6ttggtcgcggcacttgtccacagacacacaacacacaaaagtaacctgcagagtgtttg(A)11	88	3312	3399	GGGGAAGAGTCGCACTTGAA	59.965	20	CTCGTTCTCTCTCTCGGCAC	59.902	20	249	3202	3450	AAGGGGAAGAGTCGCACTTG	59.965	20	CTCGTTCTCTCTCTCGGCAC	59.902	20	251	3200	3450	GGGGAAGAGTCGCACTTGAA	59.965	20	ACTCGTTCTCTCTCTCGGCA	60.322	20	250	3202	3451
Cluster-3531.3393	(GAC)5	15	656	670	ACCGAACGAGACAAACCTCC	59.967	20	CGTCGGGAATGGAGTCGAAT	59.898	20	198	601	798	ACCGAACGAGACAAACCTCC	59.967	20	TATCATTGGGGCGGGCATTT	60.106	20	167	601	767	ACCGAACGAGACAAACCTCC	59.967	20	CACGTTCATGCCGAGAGAGT	60.109	20	263	601	863
Cluster-3531.3393	(TGG)5	15	3694	3708	TCGTCGTCGTCCATCATGTC	59.902	20	GAGGATTTGCTGGACCACGA	60.036	20	233	3615	3847	CGTCGTCGTCCATCATGTCT	59.901	20	GAGGATTTGCTGGACCACGA	60.036	20	232	3616	3847	CGTGATCGTGGTCATGGTCA	60.109	20	TGCAAGTCGAACATCGTCCA	59.967	20	259	3664	3922
Cluster-3531.3394	(GT)8	16	861	876	GATGGAGTCGTCGAGGCATT	59.897	20	TTGAACCTTCCGCCTTCTCC	59.964	20	219	733	951	GATGGAGTCGTCGAGGCATT	59.897	20	CGCTCACAGTCAAAGCACAC	60.042	20	182	733	914	TGGAGTCGTCGAGGCATTTC	60.109	20	TTGAACCTTCCGCCTTCTCC	59.964	20	217	735	951
Cluster-3531.3397	(CGT)5	15	132	146	GAGTCGGTAGCGGGACAAAA	60.038	20	TTGGGAGGGATGGAGAGGAG	60.031	20	166	93	258	GAGTCGGTAGCGGGACAAAA	60.038	20	ACGTCGCCATTGTGGAAGAT	60.036	20	211	93	303	GAGTCGGTAGCGGGACAAAA	60.038	20	AAGGAGAGACGGACGAGGAA	59.962	20	135	93	227
Cluster-3531.3398	(TGC)5	15	3901	3915	CGTGGACAGAGAGATGGTGG	59.826	20	TTTTCCTCCAGCCCCAAGTC	59.888	20	168	3815	3982	CCGTGGACAGAGAGATGGTG	59.826	20	TTTTCCTCCAGCCCCAAGTC	59.888	20	169	3814	3982	CGTGGACAGAGAGATGGTGG	59.826	20	CTTTTCCTCCAGCCCCAAGT	59.887	20	169	3815	3983
Cluster-3531.3401	(AG)6	12	2497	2508	CCATTGGTTGTGCTGACTGC	60.039	20	TCCCCACCAACAACGAGAAG	59.892	20	241	2398	2638	GCCATTGGTTGTGCTGACTG	60.039	20	TCCCCACCAACAACGAGAAG	59.892	20	242	2397	2638	CCATTGGTTGTGCTGACTGC	60.039	20	GTCCCCACCAACAACGAGAA	60.179	20	242	2398	2639
Cluster-3531.3402	(CG)6ctgctgctgcctccgagagcggacagaaagttgcgccgccgcgcacgcacacacgcctagtagaaaggtaggaagaag(GAAA)7	118	82	199	TCCCCTTTCCATTGACACGG	59.962	20	CCCTCTCGAGCTCAAACCTC	59.825	20	246	41	286	CCATTGACACGGGCCAATTG	60.109	20	CCCTCTCGAGCTCAAACCTC	59.825	20	238	49	286	TCCCCTTTCCATTGACACGG	59.962	20	CTCATTAAGGCTCCGGTCCG	60.249	20	206	41	246
Cluster-3531.3406	(TC)8	16	248	263	CGCTCTCCCTTTGCTTTGTG	59.761	20	AGACCAGCTAACGGGGTTTG	59.964	20	128	217	344	CGCTCTCCCTTTGCTTTGTG	59.761	20	CAAAGACCAGCTAACGGGGT	59.964	20	131	217	347	CGCTCTCCCTTTGCTTTGTG	59.761	20	ACCAAAGACCAGCTAACGGG	59.964	20	133	217	349
Cluster-3531.3410	(GT)9	18	153	170	CGGGATTCCTCGACCAACAA	60.037	20	CAAGACACACCCAAACGCAC	60.248	20	172	29	200	GAACAAACGAGACGCACCAC	60.042	20	CAAGACACACCCAAACGCAC	60.248	20	140	61	200	GGCAATAAATCTCCGTGGCG	59.692	20	ACTCACTCACTCGCTCAACG	60.04	20	267	105	371
Cluster-3531.3410	(T)10	10	4936	4945	TCTTTGCTACCGGGTTGCAT	59.962	20	CCATAGCAGCACAGTCCCAA	60.035	20	269	4903	5171	ATCTTTGCTACCGGGTTGCA	59.962	20	CCATAGCAGCACAGTCCCAA	60.035	20	270	4902	5171	TTAGAGCTTGGCGACTGGTG	60.037	20	TCTCAGCAAAGACAGGCAGG	59.964	20	222	4784	5005
Cluster-3531.3416	(GC)6	12	557	568	GATCTGCCGACACTTCCTCC	60.179	20	GACGGCGCTGCTTCATTAAG	59.973	20	235	417	651	GATCTGCCGACACTTCCTCC	60.179	20	TCTGTCACATGCAGTCGGAC	60.038	20	209	417	625	GATCTGCCGACACTTCCTCC	60.179	20	GTCTGTCACATGCAGTCGGA	60.038	20	210	417	626
Cluster-3531.3428	(GC)6	12	3557	3568	ACCAACCAACGACGTTTTGC	60.179	20	TTTCTCCTTGTTGCGTTGCG	59.971	20	100	3512	3611	ACCAACCAACGACGTTTTGC	60.179	20	GCAGGTCGTTGCTGTTTCTC	59.764	20	114	3512	3625	TGGAAGACCAACCAACGACG	60.531	20	TTTCTCCTTGTTGCGTTGCG	59.971	20	106	3506	3611
Cluster-3531.3428	(CCG)6	18	912	929	CAACTGTCACCCTCCCATCC	60.035	20	GTCATCGTAGTAGCCGCCTC	60.04	20	272	849	1120	CAACTGTCACCCTCCCATCC	60.035	20	GTCGGTCATCGTAGTAGCCG	60.041	20	276	849	1124	CAACTGTCACCCTCCCATCC	60.035	20	CGTCGGTCATCGTAGTAGCC	60.041	20	277	849	1125
Cluster-3531.3428	(T)12	12	2880	2891	GAAAAGACGGACCTGCCTCA	59.965	20	GACCACGTGAGCCATGTACA	60.038	20	269	2797	3065	TCAGAAAAGACGGACCTGCC	59.965	20	GACCACGTGAGCCATGTACA	60.038	20	272	2794	3065	CAGAAAAGACGGACCTGCCT	59.965	20	GACCACGTGAGCCATGTACA	60.038	20	271	2795	3065
Cluster-3531.3430	(TC)6cacccgaggtcggtccattgctcgcaaccgcagcgcaactctattttctttgctcccctccgtctcgtctcatcaa(CCT)5	103	242	344	CACTCATCAGCCCAGACTCC	59.822	20	TGTGACGACAAGGTGGTGAG	59.896	20	261	109	369	CACTCATCAGCCCAGACTCC	59.822	20	CTGTGACGACAAGGTGGTGA	59.896	20	262	109	370	CACTCATCAGCCCAGACTCC	59.822	20	GATGGCTGTGACGACAAGGT	60.321	20	267	109	375
Cluster-3531.3432	(TGG)6	18	760	777	CTGCTTGGTGAACAGGTCCA	60.179	20	CAAGCTGGCCGACAAGATTG	59.83	20	277	533	809	CTGCTTGGTGAACAGGTCCA	60.179	20	ACAAGCTGGCCGACAAGATT	60.251	20	278	533	810	TGCTTGGTGAACAGGTCCAC	60.465	20	CAAGCTGGCCGACAAGATTG	59.83	20	276	534	809
Cluster-3531.3433	(CGT)5	15	1133	1147	GCTTGTTGGACGTGTGCAG	60.01	19	CACCTGACTTCATCCACGCT	60.037	20	245	952	1196	CGCACAATTGACGCCATGT	59.79	19	CACCTGACTTCATCCACGCT	60.037	20	135	1062	1196	GCTTGTTGGACGTGTGCAG	60.01	19	ACCTGACTTCATCCACGCTC	59.752	20	244	952	1195
Cluster-3531.3436	(TG)7	14	2515	2528	GTACTCTGTACGCAGCGTGT	60.11	20	GTGTCGTCAGATTGCATCGC	59.974	20	211	2430	2640	TACTCTGTACGCAGCGTGTG	60.11	20	GTGTCGTCAGATTGCATCGC	59.974	20	210	2431	2640	GTACTCTGTACGCAGCGTGT	60.11	20	CCATGTGCACCTCAGAGTGT	59.964	20	227	2430	2656
Cluster-3531.3441	(CAT)5	15	113	127	CGACATCGTCAACTCGCAAC	59.909	20	GGATCTCGTGCCGGTTCTC	60.227	19	200	10	209	CACCCACAAGGCTCCCTATC	59.819	20	GGATCTCGTGCCGGTTCTC	60.227	19	168	42	209	ACAGACAGCGACATCGTCAA	59.686	20	GGATCTCGTGCCGGTTCTC	60.227	19	208	2	209
Cluster-3531.3442	(GTG)7	21	2471	2491	AGATTTCGCCCCAGTGTCTC	59.749	20	TCTCTAGTGCCGCGAATGAC	59.899	20	212	2374	2585	AGATTTCGCCCCAGTGTCTC	59.749	20	GTCTCTAGTGCCGCGAATGA	59.899	20	213	2374	2586	TGGTGATTAAAGGGAGGCCG	59.745	20	TCTCTAGTGCCGCGAATGAC	59.899	20	157	2429	2585
Cluster-3531.3444	(TGG)5	15	1382	1396	GTAACCCAGTGCGTCACGTA	60.039	20	CCTCGCTGAAAGCTAGCACT	60.108	20	206	1245	1450	GTAACCCAGTGCGTCACGTA	60.039	20	GACCTCGCTGAAAGCTAGCA	60.109	20	208	1245	1452	GTAACCCAGTGCGTCACGTA	60.039	20	ACGACCTCGCTGAAAGCTAG	59.829	20	210	1245	1454
Cluster-3531.3445	(CGA)5	15	24	38	CACCATCGACACCACGCC	61.118	18	CGTCCTGTCTCCGTTTGAGG	60.389	20	116	1	116	CACCATCGACACCACGCC	61.118	18	CCGTCCTGTCTCCGTTTGAG	60.389	20	117	1	117	CACCATCGACACCACGCC	61.118	18	ACTTGGCGTAGATGCACTCG	60.459	20	268	1	268
Cluster-3531.3446	(ACC)5	15	1898	1912	CCCCAGCCTCTCAATAGCAC	60.179	20	GAAGGGGTCGGAACAGTAGC	60.108	20	246	1715	1960	CCCGTATCTCGAGCCCTACT	60.251	20	CTCATCTGGGCGACTGAGTC	59.898	20	258	1844	2101	CCCGTATCTCGAGCCCTACT	60.251	20	GTCTCATCTGGGCGACTGAG	59.898	20	260	1844	2103
Cluster-3531.3451	(GCG)5	15	79	93	CCCAAGAAGAAGTCGGCCC	60.377	19	CGATAGGGCTGTCCACATCC	59.966	20	127	18	144	CCCAAGAAGAAGTCGGCCC	60.377	19	TCAGTCGGCTGATGTCGTTG	60.389	20	191	18	208	CCAAGAAGAAGTCGGCCCG	60.742	19	CGATAGGGCTGTCCACATCC	59.966	20	126	19	144
Cluster-3531.3451	(GGT)7	21	5559	5579	CGGGGTCTTCCTTGAACTGG	60.322	20	TGTTCGTCTTTTTGCGTGCG	60.588	20	280	5351	5630	ACCCTCGTAAAAGGTGCGG	60.004	19	GGCAGGAAAAAGGCTTGACG	60.039	20	263	5409	5671	CCTCGTAAAAGGTGCGGACC	61.018	20	GGCAGGAAAAAGGCTTGACG	60.039	20	261	5411	5671
Cluster-3531.3457	(A)10	10	49	58	ACAAGCCATTTCCAACATAGCT	58.566	22	ATTGGAGTTGGAGGCCCTTG	59.96	20	135	20	154	ACAAGCCATTTCCAACATAGCT	58.566	22	TGACTCTTTCACCACCACGG	59.894	20	172	20	191	ACAAGCCATTTCCAACATAGCT	58.566	22	GTCGGGATTGGAGTTGGAGG	60.108	20	141	20	160
Cluster-3531.3457	(TGG)5	15	3079	3093	CCGGCCATTATGTGATGGGA	59.89	20	AGCTATGCTACCGTGGCAAA	59.748	20	142	2988	3129	TCGAATGCTGGACTGGACTG	59.753	20	AGCTATGCTACCGTGGCAAA	59.748	20	207	2923	3129	GTCGAATGCTGGACTGGACT	59.752	20	AGCTATGCTACCGTGGCAAA	59.748	20	208	2922	3129
Cluster-3531.3457	(CTGT)6	24	2664	2687	TAGCTGCCATTGAGCAGAGG	59.82	20	GTACAATACCGTCCGTCCCG	60.249	20	204	2535	2738	TGATCGAGGAGGGTTGCTTG	59.75	20	GTACAATACCGTCCGTCCCG	60.249	20	255	2484	2738	GAGGGTTGCTTGCTTGCTTG	60.319	20	GTACAATACCGTCCGTCCCG	60.249	20	247	2492	2738
Cluster-3531.3461	(AGC)7	21	4251	4271	GGACCGAGATCCAGAGCATG	59.967	20	GATGGAGCTCCCTGAAGCTC	59.893	20	237	4202	4438	TCAGAGGATACCCCGCAAGA	60.033	20	CGTGCTCCTCATCGAAGGAA	59.827	20	208	4114	4321	TCAGAGGATACCCCGCAAGA	60.033	20	TTCGTGCTCCTCATCGAAGG	59.827	20	210	4114	4323
Cluster-3531.3467	(TGG)5	15	3171	3185	AGTCCGTACGTAGCAACAGC	60.109	20	CTTGTTGGACGACGTGAGGT	60.249	20	276	3002	3277	TCCGTACGTAGCAACAGCAG	60.109	20	CTTGTTGGACGACGTGAGGT	60.249	20	274	3004	3277	GTAGCAACAGCAGCAGCAAG	60.11	20	CTTGTTGGACGACGTGAGGT	60.249	20	267	3011	3277
Cluster-3531.3467	(CGG)5	15	1001	1015	TGGCTGGCTCCAAGAAGAAG	59.963	20	TGGTGACGGTAACTTGAGCC	59.966	20	275	969	1243	CTGGCTGGCTCCAAGAAGAA	59.963	20	TGGTGACGGTAACTTGAGCC	59.966	20	276	968	1243	TGGCTGGCTCCAAGAAGAAG	59.963	20	CGGTAACTTGAGCCCCTTGT	59.964	20	269	969	1237
Cluster-3531.3472	(CAACAG)7	42	2297	2338	CCACCAGCAGGACTACAAGG	60.036	20	GGGGGTATCATGGGGAGAGA	59.806	20	274	2151	2424	CCACCAGCAGGACTACAAGG	60.036	20	GAGGCGTAGTGCTGTTGTGA	60.32	20	219	2151	2369	CCACCAGCAGGACTACAAGG	60.036	20	CTGAGGCGTAGTGCTGTTGT	60.32	20	221	2151	2371
Cluster-3531.3475	(CGC)5	15	2189	2203	GCGGTAGATGAAGATGGCGA	59.968	20	TTTCCGATCGACGACCTTCC	59.828	20	200	2076	2275	GCGGTAGATGAAGATGGCGA	59.968	20	CCCTTGAACTCTACTCGCGG	60.179	20	239	2076	2314	GCGGTAGATGAAGATGGCGA	59.968	20	TTGAACTCTACTCGCGGTGG	59.757	20	236	2076	2311
Cluster-3531.3481	(CGC)5	15	2074	2088	AATTGCACTGTCCGTCCCAT	59.962	20	CGGGGTCAAGATCTGAGACG	59.899	20	267	1975	2241	CTCAACTTGCAACCGCGTAC	60.111	20	CGGGGTCAAGATCTGAGACG	59.899	20	219	2023	2241	AATTGCACTGTCCGTCCCAT	59.962	20	GGGGTCAAGATCTGAGACGC	60.179	20	266	1975	2240
Cluster-3531.3485	(GGC)5	15	949	963	GATCGCAAGGACGAGGAGAG	59.97	20	GCTCAGTCATCGTCGTGGAT	59.899	20	251	867	1117	GATCGCAAGGACGAGGAGAG	59.97	20	CCTGGAGCTCAGTCATCGTC	59.898	20	257	867	1123	GATCGCAAGGACGAGGAGAG	59.97	20	GTCCTGGAGCTCAGTCATCG	59.898	20	259	867	1125
Cluster-3531.3488	(TCG)5	15	111	125	CCTTCTCCTCCTCCCTCCTC	60.106	20	TTCGGTTCCTCTTGCTGGAC	59.965	20	146	46	191	CCTTCTCCTCCTCCCTCCTC	60.106	20	GTTCGGTTCCTCTTGCTGGA	59.965	20	147	46	192	CCTTCTCCTCCTCCCTCCTC	60.106	20	GCTGAGAAAGAGAGGCGGTT	60.037	20	164	46	209
Cluster-3531.3489	(CA)6	12	228	239	GCATCCGTCCATCCATCCAT	59.963	20	GTGGTATGCGAGAGAGAGCC	59.969	20	125	189	313	GCATCCGTCCATCCATCCAT	59.963	20	GGTGGTATGCGAGAGAGAGC	59.969	20	126	189	314	GCATCCGTCCATCCATCCAT	59.963	20	GGAGGAAGGTGGTATGCGAG	59.895	20	133	189	321
Cluster-3531.3496	(A)12	12	303	314	CGCCATCCCCAATGTACGTA	59.895	20	CTGAGTCGAGGTGTGATCCG	59.9	20	176	235	410	CGCCATCCCCAATGTACGTA	59.895	20	CGGTCGATACCCTTTACGCA	59.899	20	106	235	340	CCGTCCCATTCATCCACGAA	60.108	20	CGGTCGATACCCTTTACGCA	59.899	20	231	110	340
Cluster-3531.3499	(CGC)6	18	327	344	CCGCGCAAACCTTCTCTCTA	60.109	20	GCCAGCCAACAAAGAACAGG	59.967	20	227	142	368	CTTCTCCTCACGCTCTGGAC	59.828	20	GCCAGCCAACAAAGAACAGG	59.967	20	167	202	368	GCTCAGCTTCGCATCTCTGA	60.179	20	GCCAGCCAACAAAGAACAGG	59.967	20	277	92	368
Cluster-3531.3502	(A)14	14	4842	4855	ACTGCTGGATGGGAAGATGC	60.107	20	AGCATGTCATGGCATTGGGA	60.033	20	162	4797	4958	CCAGTGTCTCGAGGCTTCTC	59.828	20	AGCATGTCATGGCATTGGGA	60.033	20	182	4777	4958	ACTGCTGGATGGGAAGATGC	60.107	20	TCCGGGATGGTCGGTCTATT	60.106	20	122	4797	4918
Cluster-3531.3502	(GTT)5	15	5554	5568	CTCCTGCATCTTGGCGTAGT	59.823	20	GGAAGACCAGACGAAGCAGG	60.39	20	274	5478	5751	TTGAGCAGCTCCTTCTCCAG	59.388	20	TTCAGCACCAGCCAAGAGAG	59.964	20	248	5530	5777	CTTGAGCAGCTCCTTCTCCA	59.388	20	TTCAGCACCAGCCAAGAGAG	59.964	20	249	5529	5777
Cluster-3531.3502	(TCG)5	15	5885	5899	CTCTCTTGGCTGGTGCTGAA	59.964	20	AATCAGCAACACGTCAACGC	60.041	20	197	5758	5954	GCCGTATATGCCATTGCTGC	60.11	20	GGACCCTTCCAAAGAGTCGG	60.036	20	193	5853	6045	GCCGTATATGCCATTGCTGC	60.11	20	AATCAGCAACACGTCAACGC	60.041	20	102	5853	5954
Cluster-3531.3502	(TGC)6gccgctgtagaagacggccgagtcggtctgcgcgcgggcgcgtccggtagccgtagtgctgttgctgccgc(TCG)6	107	6988	7094	GACCTCCTTCCACTCCTTGC	60.036	20	GTTCCTGAACGGCGTCTTTG	59.765	20	244	6903	7146	CCGACGATGACGGTGATTGA	60.179	20	GTTCCTGAACGGCGTCTTTG	59.765	20	191	6956	7146	CCTTGACCTCCTTCCACTCC	59.384	20	GTTCCTGAACGGCGTCTTTG	59.765	20	248	6899	7146
Cluster-3531.3502	(CT)9	18	7296	7313	GCGCTGCTCTCTTTCTCTCT	59.827	20	CTCAACTGCATTCGACTGCG	59.906	20	231	7263	7493	AATTATCGGCTGGGAAGGGC	60.179	20	CTCAACTGCATTCGACTGCG	59.906	20	256	7238	7493	AATTATCGGCTGGGAAGGGC	60.179	20	GTAGGTAGCCGTCGTTGGAC	60.179	20	114	7238	7351
Cluster-3531.3502	(ACG)5	15	4199	4213	TCAGGGGAACGTTGGCTAAC	59.964	20	GACTCGCCGAGGATGATGG	60.007	19	212	4050	4261	TCAGGGGAACGTTGGCTAAC	59.964	20	GGACTCGCCGAGGATGATG	60.007	19	213	4050	4262	CAGGGGAACGTTGGCTAACT	59.964	20	GACTCGCCGAGGATGATGG	60.007	19	211	4051	4261
Cluster-3531.3511	(C)11	11	490	500	ACAAATTGTTCTGTCGCCGC	60.04	20	GCGTGCATGTGATGTGATCC	59.971	20	214	397	610	ACAAATTGTTCTGTCGCCGC	60.04	20	TACATCTCCTCTCCTGCCCC	60.105	20	144	397	540	CGCCGTGAAGGTTTGGTTTT	59.898	20	TACATCTCCTCTCCTGCCCC	60.105	20	213	328	540
Cluster-3531.3511	(TGC)6	18	4188	4205	AGGTTCATGCCACCCATCTG	60.034	20	ACTACACGCAGTACCATGCC	60.108	20	277	4028	4304	GGATACCAGGCTGGAAACCC	60.107	20	ACATCACATCCTCCATCGCC	59.893	20	275	4077	4351	GGATACCAGGCTGGAAACCC	60.107	20	ACTACACGCAGTACCATGCC	60.108	20	228	4077	4304
Cluster-3531.3511	(CGCT)5tgcagagcgggttcgcagatgcacgacatcgcaggcacgcacgcacgcacgctccgcgacgggccgctgcatccgtccgccgt(GGC)8	127	622	748	GGATCACATCACATGCACGC	59.971	20	TTCAGCTGGACTTGGCACAT	59.889	20	226	591	816	GGATCACATCACATGCACGC	59.971	20	ATTCAGCTGGACTTGGCACA	59.889	20	227	591	817	GGATCACATCACATGCACGC	59.971	20	ACATTCAGCTGGACTTGGCA	59.889	20	229	591	819
Cluster-3531.3512	(T)12	12	281	292	TAGACATCGGACATCGCGTG	59.971	20	GGTGACTGTGGCCCATCATT	60.324	20	274	88	361	AAACACTTCGCCCAACATGC	59.968	20	GGTGACTGTGGCCCATCATT	60.324	20	210	152	361	CATCGCGTGCCAAGTTTCTC	60.179	20	GGTGACTGTGGCCCATCATT	60.324	20	263	99	361
Cluster-3531.3514	(GAG)5	15	746	760	GGAGGAGAGGATGAGCTGGA	60.106	20	TTTGCTCACCACCACCACAT	60.106	20	103	684	786	GAGGATGAGCTGGAACTCGG	59.896	20	GAGTTCTTTGACGCGCTTCC	59.836	20	279	690	968	GAGGATGAGCTGGAACTCGG	59.896	20	CGAGTTCTTTGACGCGCTTC	60.179	20	280	690	969
Cluster-3531.3516	(AC)9	18	89	106	CCATCCAGCCACCCAATCTT	60.033	20	TCGAAGACGATGAGCTTGGG	59.827	20	240	32	271	CTCCATCCATCCATCCAGCC	59.962	20	TCGAAGACGATGAGCTTGGG	59.827	20	250	22	271	CCTCCATCCATCCATCCAGC	59.962	20	TCGAAGACGATGAGCTTGGG	59.827	20	251	21	271
Cluster-3531.3518	(TCG)5	15	2508	2522	GCCATAGCTCAGCTTTTCGC	59.971	20	GAGATGGGGACGGCTGTATG	59.966	20	260	2311	2570	TGTTCTTCCTCTTGGGTCGC	59.965	20	GAGATGGGGACGGCTGTATG	59.966	20	162	2409	2570	GCCATAGCTCAGCTTTTCGC	59.971	20	AGAGATGGGGACGGCTGTAT	60.105	20	261	2311	2571
Cluster-3531.3522	(CAC)5	15	635	649	CCAGCTCCATCTGCTACTGG	59.894	20	CTGGTGCGTGCAGAGAAGTC	61.288	20	248	542	789	CCAGCTCCATCTGCTACTGG	59.894	20	TGGTGCGTGCAGAGAAGTC	60.301	19	247	542	788	CCAGCTCCATCTGCTACTGG	59.894	20	CTGGTGCGTGCAGAGAAGT	60.301	19	248	542	789
Cluster-3531.3522	(GCA)5	15	368	382	TCGTCGTCTCCATTTGTCCG	60.109	20	CCAGTAGCAGATGGAGCTGG	59.894	20	221	341	561	TCGTCGTCTCCATTTGTCCG	60.109	20	GACGAGGACAGGTGAACGAG	60.11	20	112	341	452	TCTGTTATTTCTGGGCCGCC	60.394	20	GACGAGGACAGGTGAACGAG	60.11	20	211	242	452
Cluster-3531.3528	(GT)6gagcgtgtgtgtacctgatacctgcctggctggctttcccgtttctgcgaggtgcgaggtcaaggagggcggccaggcaccacg(AGGC)5	116	2986	3101	TTCTAGAAGACGGGGAGGGG	60.032	20	TCACCCCGCCATCTACCTAA	60.032	20	257	2940	3196	TTCTAGAAGACGGGGAGGGG	60.032	20	TTCACCCCGCCATCTACCTA	60.032	20	258	2940	3197	TTCTAGAAGACGGGGAGGGG	60.032	20	CCCGCCATCTACCTAAGCAG	59.966	20	253	2940	3192
Cluster-3531.3531	(CCGC)5	20	74	93	ATGGCCATTGAGTTCGTGGT	59.962	20	GAATGGAGAGAGAGCGCCTC	59.968	20	172	42	213	ATGGCCATTGAGTTCGTGGT	59.962	20	GGTGGTGGGTGTAGTCATGG	60.035	20	216	42	257	ATGGCCATTGAGTTCGTGGT	59.962	20	GCCTCTGGTGTGCAGTACTT	59.965	20	157	42	198
Cluster-3531.3531	(GTC)5	15	1052	1066	GAAGCAAAACGCAAGGAGGG	60.039	20	TTTGGTGTTTCGAGAGGGGG	59.89	20	204	906	1109	GAAGCAAAACGCAAGGAGGG	60.039	20	CGCGTTTGGTGTTTCGAGAG	60.111	20	208	906	1113	AGCAAAACGCAAGGAGGGTA	59.89	20	TTTGGTGTTTCGAGAGGGGG	59.89	20	202	908	1109
Cluster-3531.3531	(AGC)6	18	2468	2485	GCAGGATAGGACAGGGCATC	59.964	20	CGGCTATGGATCCCATGACC	60.036	20	178	2373	2550	CTCTTGTCTCACTCGGCGTT	60.039	20	CGGCTATGGATCCCATGACC	60.036	20	278	2273	2550	GCGCATAAACGGTCTGGTTC	59.904	20	CGGCTATGGATCCCATGACC	60.036	20	256	2295	2550
Cluster-3531.3532	(GCCCA)5	25	2830	2854	AATTTAGTGGGGCTCGGTGG	60.034	20	CGTCATTCGGAGGGATGGG	59.93	19	211	2716	2926	AATTTAGTGGGGCTCGGTGG	60.034	20	GTCATTCGGAGGGATGGGC	60.228	19	210	2716	2925	AATTTAGTGGGGCTCGGTGG	60.034	20	CATTCGGAGGGATGGGCTG	60.228	19	208	2716	2923
Cluster-3531.3533	(GCC)5	15	1082	1096	ACTGCGTGTTGGACTGACAA	60.108	20	ACCTGGTATGCGGTGTTGAG	60.036	20	246	885	1130	ACTGCGTGTTGGACTGACAA	60.108	20	GACCTGGTATGCGGTGTTGA	60.037	20	247	885	1131	GAAGCAAACAAGCGGATCCC	59.829	20	ACCTGGTATGCGGTGTTGAG	60.036	20	208	923	1130
Cluster-3531.3534	(GCGA)6	24	2232	2255	CGCTGCGTGTTGTTGATGTT	60.317	20	TCATCGCTCTTTGCCGACTT	60.037	20	268	2136	2403	CGCTGCGTGTTGTTGATGTT	60.317	20	GCATGGCCAAATGTTCGTGT	60.038	20	238	2136	2373	CGCTGCGTGTTGTTGATGTT	60.317	20	TGCATGGCCAAATGTTCGTG	60.038	20	239	2136	2374
Cluster-3531.3534	(CGA)5	15	475	489	GATGAGGAGAGGCGTGAAGG	59.896	20	AGGCGTCGCAAAAGTAGACA	59.967	20	264	436	699	GATGAGGAGAGGCGTGAAGG	59.896	20	AAGGTGACAGCCGTGAAGAG	59.966	20	221	436	656	GATGAGGAGAGGCGTGAAGG	59.896	20	GCGTCGCAAAAGTAGACACC	59.837	20	262	436	697
Cluster-3531.3535	(GTC)5	15	2141	2155	AGGAAGTGCGAGGCAAATGA	59.963	20	CTCGCCAGTTTTTCAGCGTC	60.111	20	277	2083	2359	TCAGGAAGTGCGAGGCAAAT	59.963	20	CTCGCCAGTTTTTCAGCGTC	60.111	20	279	2081	2359	CAGGAAGTGCGAGGCAAATG	59.83	20	CTCGCCAGTTTTTCAGCGTC	60.111	20	278	2082	2359
Cluster-3531.3541	(TG)6	12	317	328	CAATGCTGGGGGTTCAAAGC	60.037	20	CGCATCCTTTCGCTTCTTCG	59.974	20	154	263	416	AAACATTTGCCCATCCGTGC	60.037	20	CGCATCCTTTCGCTTCTTCG	59.974	20	208	209	416	CGTTGTTCGCCAGTCTCTCT	60.039	20	CGCATCCTTTCGCTTCTTCG	59.974	20	250	167	416
Cluster-3531.3543	(TC)8	16	48	63	GCTCCTTCCCATTTGCGTTC	59.829	20	TCGTTTACAGGTGCATGGCT	59.964	20	125	20	144	GCTCCTTCCCATTTGCGTTC	59.829	20	GCCAAACGAACTTGACGTCC	60.042	20	212	20	231	GCTCCTTCCCATTTGCGTTC	59.829	20	GGCCAAACGAACTTGACGTC	60.042	20	213	20	232
Cluster-3531.3545	(GCT)5	15	1314	1328	CCCCAGCCGTAGATGATGAC	59.966	20	CCGTCCCTGTCCATTTCGAA	60.037	20	218	1175	1392	CCCCAGCCGTAGATGATGAC	59.966	20	CTGAGAACGACGACCCTCAC	60.11	20	242	1175	1416	CCAGCCGTAGATGATGACGG	60.319	20	CCGTCCCTGTCCATTTCGAA	60.037	20	216	1177	1392
Cluster-3531.3556	(TGC)7	21	818	838	GCAGAAGATGACGGAGGAGG	59.896	20	CGTCAACGTAATGGGCTCCT	60.108	20	142	735	876	GGCAGAAGATGACGGAGGAG	59.896	20	CGTCAACGTAATGGGCTCCT	60.108	20	143	734	876	GAGGCAGAAGATGACGGAGG	59.896	20	CGTCAACGTAATGGGCTCCT	60.108	20	145	732	876
Cluster-3531.3558	(TC)6ccggttgtcgctctccgtgccgtgccgtttctaaacaagccgcccatggggtatctctcacacaatatctctgccactctctg(TC)6	107	193	299	TTTTCGAGTCGTGCTCTGCT	59.968	20	GAGAGCAGGGTTTGGGGTTT	60.179	20	269	159	427	CCCTTTTCGAGTCGTGCTCT	60.038	20	GAGAGCAGGGTTTGGGGTTT	60.179	20	272	156	427	CTCCCTTTTCGAGTCGTGCT	60.038	20	GAGAGCAGGGTTTGGGGTTT	60.179	20	274	154	427
Cluster-3531.3560	(TCG)5	15	2687	2701	ATCCGTGCGTCTTTCAACCT	59.965	20	CGGAGAGGTGCATTTCGACA	60.39	20	246	2629	2874	CTCCTTGAATCCGTGCGTCT	60.109	20	CGGAGAGGTGCATTTCGACA	60.39	20	254	2621	2874	AGACGACTCCTACAGGTGCA	60.251	20	CGGAGAGGTGCATTTCGACA	60.39	20	217	2658	2874
Cluster-3531.3560	(CCG)8	24	3177	3200	GATGACCTGCTCGTTTTCGC	59.905	20	CCACAGCTTCTTCCTCTGGG	60.036	20	110	3123	3232	GATGACCTGCTCGTTTTCGC	59.905	20	GTACTCCAACGACCAGCTCC	60.109	20	175	3123	3297	GATGACCTGCTCGTTTTCGC	59.905	20	AGCTTCTTCCTCTGGGACCA	60.179	20	106	3123	3228
Cluster-3531.3560	(CT)6	12	136	147	GTCCGACACGAGAACACAGT	59.97	20	GAATGGGGGAGAGAGAGGGT	60.031	20	178	0	177	GTCCGACACGAGAACACAGT	59.97	20	CAGAGACTGCAAAGGTCGGT	59.966	20	258	0	257	GTCCGACACGAGAACACAGT	59.97	20	GGAGAGAGAGGGTGGGAAGT	59.958	20	171	0	170
Cluster-3531.3560	(CTG)5	15	2949	2963	TGTCGAAATGCACCTCTCCG	60.39	20	AGTTCCAGAGCAAGGACGAC	59.681	20	201	2855	3055	TGTCGAAATGCACCTCTCCG	60.39	20	CCGAGTTCCAGAGCAAGGAC	60.39	20	204	2855	3058	TGTCGAAATGCACCTCTCCG	60.39	20	GACCGAGTTCCAGAGCAAGG	60.39	20	206	2855	3060
Cluster-3531.3561	(ACG)6	18	187	204	ATGGATGGGTGGGTTCGTTC	60.034	20	ACGTATCTGCTTGGGTTGGG	60.035	20	166	127	292	GATGGATGGGTGGGTTCGTT	60.034	20	ACGTATCTGCTTGGGTTGGG	60.035	20	167	126	292	TGTGTGTGGTGGATGGATGG	59.962	20	ACGTATCTGCTTGGGTTGGG	60.035	20	178	115	292
Cluster-3531.3561	(ACC)5	15	532	546	CCGTCTGTCTTCACGATGCT	60.109	20	AGTGTGGTTGTGGTGGTGTT	59.961	20	251	324	574	CCGTCTGTCTTCACGATGCT	60.109	20	GTGTGGTTGTGGTGGTGTTG	59.828	20	250	324	573	CCGTCTGTCTTCACGATGCT	60.109	20	GGTTGTGGTGGTGTTGTTGG	59.825	20	246	324	569
Cluster-3531.3561	(TCG)5	15	2199	2213	CCTTTTTCAGCGGCGAGATG	59.902	20	AGATGGCCAACGAAGAGGAC	59.749	20	276	1983	2258	TTGCAGGCGGTAGTTCTTGT	59.892	20	AGATGGCCAACGAAGAGGAC	59.749	20	230	2029	2258	GACTGCTCGAGTGTCCTGTC	60.11	20	AGATGGCCAACGAAGAGGAC	59.749	20	169	2090	2258
Cluster-3531.3561	(CGT)5	15	2422	2436	GAGTCCTCTTCGTCGTCGTC	59.905	20	CGACAGTAGACTACACGGCG	60.248	20	271	2189	2459	GTCGAGTCCTCTTCGTCGTC	59.905	20	CGACAGTAGACTACACGGCG	60.248	20	274	2186	2459	GTCCTCTTCGTTGGCCATCT	59.749	20	CGACAGTAGACTACACGGCG	60.248	20	221	2239	2459
Cluster-3531.3564	(CGG)6	18	3468	3485	GCCGGTGGCTTTTGTTTGAT	59.967	20	CTTCAACGTTCGCCAGCTTC	60.111	20	277	3285	3561	CAGTGTCCGTGATGAGCTGA	59.755	20	CTTCAACGTTCGCCAGCTTC	60.111	20	174	3388	3561	TGTCCGTGATGAGCTGAAGG	59.753	20	CTTCAACGTTCGCCAGCTTC	60.111	20	171	3391	3561
Cluster-3531.3564	(GCT)7	21	4513	4533	GTGACCAACCAACCAAAGGC	59.896	20	ATCTCGTGGTTCATCTCGCG	60.249	20	276	4370	4645	GTGACCAACCAACCAAAGGC	59.896	20	TTCATCTCGCGTTCCCATGT	59.751	20	267	4370	4636	GACGACGAGGATGACAAGGG	60.179	20	ATCTCGTGGTTCATCTCGCG	60.249	20	168	4478	4645
Cluster-3531.3565	(T)13	13	427	439	ATGACACCATTTCCCGCCAT	60.033	20	GAAGGTCTGCTGAAGGGTCC	60.036	20	154	337	490	ACCGCTCCTGAAACTCTGTG	59.966	20	GAAGGTCTGCTGAAGGGTCC	60.036	20	175	316	490	ATGACACCATTTCCCGCCAT	60.033	20	CAGACGGGACCTTCCTTGTC	60.037	20	214	337	550
Cluster-3531.3574	(G)12	12	1952	1963	CTTGTGGTGAAGGGGGTCTC	59.963	20	GTCGCAAAGGAAGAGAGCCT	60.037	20	204	1927	2130	CTTGTGGTGAAGGGGGTCTC	59.963	20	AGGTCGCAAAGGAAGAGAGC	60.037	20	206	1927	2132	CTTGTGGTGAAGGGGGTCTC	59.963	20	TCGCAAAGGAAGAGAGCCTG	60.037	20	203	1927	2129
Cluster-3531.3575	(CTT)8	24	3393	3416	GAAGCGTGGGAGGAAAGACA	59.965	20	GCAAAGGGACAAAGGCGAAG	60.039	20	248	3245	3492	ATGGAAGCGTGGGAGGAAAG	60.035	20	GCAAAGGGACAAAGGCGAAG	60.039	20	251	3242	3492	GAATGGAAGCGTGGGAGGAA	60.035	20	GCAAAGGGACAAAGGCGAAG	60.039	20	253	3240	3492
Cluster-3531.3576	(GGC)5	15	489	503	GCAGTAGTCGATGCTCCTCC	59.969	20	GTACTGGTCCAAGACACCGG	60.038	20	105	444	548	GATTATGCCCTTGCTGCAGC	59.968	20	GTACTGGTCCAAGACACCGG	60.038	20	187	362	548	AAGGCATCCGAGACAAACGT	59.965	20	GTACTGGTCCAAGACACCGG	60.038	20	151	398	548
Cluster-3531.3580	(GCTCA)5	25	2102	2126	TTCTTCTCACACTCCTCGCC	59.396	20	ACTTGAACCACAGCCGCAT	60.228	19	280	2073	2352	TTCTTCTCACACTCCTCGCC	59.396	20	ACTTGAACCACAGCCGCATC	61.237	20	280	2073	2352	TTCTTCTCACACTCCTCGCC	59.396	20	CTTGAACCACAGCCGCATC	59.496	19	279	2073	2351
Cluster-3531.3582	(CTC)5	15	575	589	CACCTTGACCTTCACCCCTC	59.963	20	CTTCTCTTTGGCGGTCGGAT	60.108	20	121	492	612	GCTGGCGATATCCACTCCTC	60.038	20	CTTCTCTTTGGCGGTCGGAT	60.108	20	235	378	612	TGGCGATATCCACTCCTCCA	60.106	20	CTTCTCTTTGGCGGTCGGAT	60.108	20	233	380	612
Cluster-3531.3582	(TCT)5	15	3776	3790	GCGAGGTTCTTCTCCAGGTC	60.109	20	GCCATGCCCTCAGACGATTA	59.893	20	119	3744	3862	AGGTTCTTCTCCAGGTCGGA	59.885	20	GCCATGCCCTCAGACGATTA	59.893	20	116	3747	3862	CGAGGTTCTTCTCCAGGTCG	59.829	20	GCCATGCCCTCAGACGATTA	59.893	20	118	3745	3862
Cluster-3531.3588	(TGC)9	27	987	1013	CGGATGAGGAGGGTTTGGAG	59.821	20	CTCTCGCCGAGTGAGTTCC	59.862	19	203	941	1143	CGGATGAGGAGGGTTTGGAG	59.821	20	CTCGCCGAGTGAGTTCCTG	60.154	19	201	941	1141	CGGATGAGGAGGGTTTGGAG	59.821	20	CGTGCATGGTGTTTCGTCG	60.155	19	148	941	1088
Cluster-3531.3588	(GCC)5	15	432	446	GGGTCCATGACGATTGTGGG	60.748	20	CCTAACCGTCACGTTCTGGG	60.389	20	219	353	571	GGGTCCATGACGATTGTGGG	60.748	20	CCCTAACCGTCACGTTCTGG	60.389	20	220	353	572	GGGGTCCATGACGATTGTGG	60.748	20	CCTAACCGTCACGTTCTGGG	60.389	20	220	352	571
Cluster-3531.359	(TCG)5	15	1021	1035	TTGGCAGCTCCTCGAAGAAG	60.037	20	CAGCAGAGAGTGTCTCCCAC	59.754	20	266	813	1078	CTTTGGCAGCTCCTCGAAGA	60.037	20	CAGCAGAGAGTGTCTCCCAC	59.754	20	268	811	1078	AGAAGCATTTCGAGGTCGCA	60.037	20	CAGCAGAGAGTGTCTCCCAC	59.754	20	251	828	1078
Cluster-3531.3594	(TTGC)5	20	3458	3477	TTGCGTGCGTTATGTATGCC	59.625	20	TCGTCATGGTGTGTGAGACG	60.04	20	138	3431	3568	TTGCGTGCGTTATGTATGCC	59.625	20	CGTCGTCATGGTGTGTGAGA	60.04	20	140	3431	3570	TTGCGTGCGTTATGTATGCC	59.625	20	TCGTCGTCATGGTGTGTGAG	60.04	20	141	3431	3571
Cluster-3531.3598	(ACC)7agccggacctgtcgccgcggaagataatgcctctctcgaagcgggctaggatctc(CGA)5ggtgcatcacctgcacgacgaccttgcagcagcc(GCA)7	146	377	522	AAGCAGACGCCCGAGTTTTA	59.966	20	GTGGATGGCGTTTTGTTCCC	60.039	20	257	348	604	AAGCAGACGCCCGAGTTTTA	59.966	20	CTGTTGTGCGTGTGTGGATG	60.041	20	270	348	617	CAGACGCCCGAGTTTTACCT	60.038	20	GTGGATGGCGTTTTGTTCCC	60.039	20	254	351	604
Cluster-3531.3599	(CG)6	12	1065	1076	TTCTGCCACTTCTCAGCGTC	60.32	20	TCTTGCATCAATCCCGACCC	60.107	20	252	916	1167	CTTCTGCCACTTCTCAGCGT	60.32	20	TCTTGCATCAATCCCGACCC	60.107	20	253	915	1167	CTGTTCTCCCCCTTCTTGCC	60.323	20	TCTTGCATCAATCCCGACCC	60.107	20	150	1018	1167
Cluster-3531.360	(GCG)5	15	2730	2744	GTCATTGTTGCCGTTGGAGG	59.759	20	TTCGTCCTCCCTTTGCTTCG	60.32	20	153	2618	2770	GGTCATTGTTGCCGTTGGAG	59.759	20	TTCGTCCTCCCTTTGCTTCG	60.32	20	154	2617	2770	GTGGTCATTGTTGCCGTTGG	60.319	20	TTCGTCCTCCCTTTGCTTCG	60.32	20	156	2615	2770
Cluster-3531.3600	(TC)8	16	3006	3021	TGGGAGGAGGTGATAAGCGA	60.033	20	CACGGGAGACTCTTTTCCCC	60.036	20	156	2919	3074	TGGGAGGAGGTGATAAGCGA	60.033	20	GACTCTTTTCCCCTCCGCAA	59.964	20	149	2919	3067	GGAGGAGGTGATAAGCGAGC	59.967	20	CACGGGAGACTCTTTTCCCC	60.036	20	154	2921	3074
Cluster-3531.3606	(TGC)6	18	2391	2408	GATGATCTTGTAGGCGCCGA	59.968	20	ACCATCTCCCTCTCCTCGTC	60.106	20	210	2297	2506	GATGATCTTGTAGGCGCCGA	59.968	20	TCACCATCTCCCTCTCCTCG	60.106	20	212	2297	2508	GATGGCCAGCTTCACTTTGC	60.109	20	ACCATCTCCCTCTCCTCGTC	60.106	20	255	2252	2506
Cluster-3531.3607	(GCG)5	15	689	703	GACACGAGCTCGACCATCAA	60.109	20	TGGTTGACATAGGCCAGCAG	60.035	20	212	588	799	GACACGAGCTCGACCATCAA	60.109	20	GTGGTGGTTGACATAGGCCA	59.962	20	216	588	803	GACACGAGCTCGACCATCAA	60.109	20	TGTGGTGGTTGACATAGGCC	59.962	20	217	588	804
Cluster-3531.3610	(T)12	12	2468	2479	GACGAGGGCAGTCTACTTCG	59.901	20	AGAGAGCGATGAGGTTGCAG	59.825	20	274	2279	2552	CCCTTGTCCGATGGAAGCAT	60.107	20	AGAGAGCGATGAGGTTGCAG	59.825	20	153	2400	2552	TTGTCCGATGGAAGCATCCC	60.107	20	AGAGAGCGATGAGGTTGCAG	59.825	20	150	2403	2552
Cluster-3531.3612	(GCA)6	18	282	299	CAGCAGACGGCCTATTCAGT	59.823	20	ACGCCAACTGACTGGTTTCA	60.107	20	212	237	448	CAGCAGACGGCCTATTCAGT	59.823	20	CCCCCTTGAGAGCAACACAA	60.179	20	269	237	505	CAGCAGACGGCCTATTCAGT	59.823	20	TTGAGAGCAACACAAGCCCT	59.817	20	264	237	500
Cluster-3531.3612	(A)10	10	452	461	TGAAACCAGTCAGTTGGCGT	60.107	20	CCTACAGTTCAGCACCCGTT	59.965	20	267	429	695	TGAAACCAGTCAGTTGGCGT	60.107	20	GTTGGGAATTGCCTTGGCTG	60.037	20	218	429	646	TGAAACCAGTCAGTTGGCGT	60.107	20	ACAGTTCAGCACCCGTTTGA	60.107	20	264	429	692
Cluster-3531.3613	(CGA)5	15	1031	1045	ATGAAGGCCGGCAACTACAA	59.962	20	CACCCTCGTCATCATCGGAG	59.969	20	217	857	1073	ATGAAGGCCGGCAACTACAA	59.962	20	CCTCGTCATCATCGGAGCTC	60.04	20	214	857	1070	ACCCCTTCTGAGCCTGAGAA	60.179	20	CACCCTCGTCATCATCGGAG	59.969	20	100	974	1073
Cluster-3531.3617	(GCA)5	15	3006	3020	CTCGTACGTCACTCGAAGGG	59.903	20	CGTGAAACCTGTCTCCCGTT	60.25	20	233	2840	3072	CTCGTACGTCACTCGAAGGG	59.903	20	TTGCTTCACCGTGGACTCTG	60.25	20	211	2840	3050	ATGGCGCGTTGTATACTCGT	59.898	20	CGTGAAACCTGTCTCCCGTT	60.25	20	248	2825	3072
Cluster-3531.3618	(AGG)5	15	1228	1242	GGCATGCAAAACGGATACCC	59.898	20	TTCTCGCGGATCTTCATGGG	59.895	20	245	1094	1338	TTCGAATCGAGGAGGCCATG	59.895	20	TTCTCGCGGATCTTCATGGG	59.895	20	280	1059	1338	AGGAGCTTGGCATGCAAAAC	59.681	20	TTCTCGCGGATCTTCATGGG	59.895	20	253	1086	1338
Cluster-3531.362	(TA)6	12	2331	2342	TCGTCTTGAAGTCGGGAAGC	60.039	20	CTCCGACTCTCGCCTTTGAG	60.179	20	250	2116	2365	TCGTCTTGAAGTCGGGAAGC	60.039	20	TTCTCCGACTCTCGCCTTTG	59.756	20	252	2116	2367	CTCGACGTACTCGGCAAAGT	60.11	20	CTCCGACTCTCGCCTTTGAG	60.179	20	214	2152	2365
Cluster-3531.3622	(CA)6	12	8609	8620	ACCAGCGCAATGAGGAGAAA	59.963	20	GCGGGGGCGAGGAATAAATA	59.964	20	189	8533	8721	AACCAGCGCAATGAGGAGAA	59.963	20	GCGGGGGCGAGGAATAAATA	59.964	20	190	8532	8721	CCGGGAGCTTGTGAGGTTAG	60.108	20	GCGGGGGCGAGGAATAAATA	59.964	20	249	8473	8721
Cluster-3531.3622	(TCC)5	15	50	64	TTGGCTTGCTTTGTGCCATC	59.966	20	GCAAGACGGATGGTGTGGTA	60.037	20	127	9	135	CTTGGCTTGCTTTGTGCCAT	59.966	20	GCAAGACGGATGGTGTGGTA	60.037	20	128	8	135	TTCTTGGCTTGCTTTGTGCC	59.895	20	GCAAGACGGATGGTGTGGTA	60.037	20	130	6	135
Cluster-3531.3628	(CG)7	14	218	231	GAGCGAGAACAAGCAAGCAC	60.11	20	GGACGGGGACAAAGATGACA	59.676	20	230	145	374	GAGCGAGAACAAGCAAGCAC	60.11	20	AAGGGACGGGGACAAAGATG	59.672	20	233	145	377	GCATTCGAGGTCCTGTTCCA	60.036	20	TCAAAAGTCAATAGCGGCGC	59.554	20	185	74	258
Cluster-3531.3629	(CTG)5	15	1788	1802	TCCTGGTTGGTCATTGCTCC	59.962	20	AAGAAGCCTAGCACCAGCAG	60.036	20	224	1710	1933	CCTGGTTGGTCATTGCTCCT	59.961	20	AAGAAGCCTAGCACCAGCAG	60.036	20	223	1711	1933	TTGCTCCTTGTTCCTGCACA	60.107	20	AAGAAGCCTAGCACCAGCAG	60.036	20	211	1723	1933
Cluster-3531.3632	(CAC)5	15	81	95	CCAGCACTGCTTTGAAGTCG	59.763	20	CAGAATTGGAGATGCGGGGA	59.819	20	235	55	289	CCACCAGCACTGCTTTGAAG	59.687	20	CAGAATTGGAGATGCGGGGA	59.819	20	238	52	289	CCAGCACTGCTTTGAAGTCG	59.763	20	GCGGGAAAGTCTTCTCGTGT	60.32	20	133	55	187
Cluster-3531.3639	(ACC)6	18	292	309	ACAATTACCCGTCGTTGGCT	59.964	20	AGCGGTCTGGTCTTTCTTGG	59.965	20	136	228	363	ATCCCCGTTCACACACGTAC	60.038	20	AGCGGTCTGGTCTTTCTTGG	59.965	20	192	172	363	CATCCCCGTTCACACACGTA	60.038	20	AGCGGTCTGGTCTTTCTTGG	59.965	20	193	171	363
Cluster-3531.3639	(A)13	13	445	457	CCAAGAAAGACCAGACCGCT	59.965	20	CGAGGTGGACGAAGAGTACG	59.903	20	221	344	564	CCAAGAAAGACCAGACCGCT	59.965	20	GGCGAAGAGGAGGGAGAGTA	60.107	20	253	344	596	CCAAGAAAGACCAGACCGCT	59.965	20	AGAAGAACGTCTGAGTCGCG	60.11	20	189	344	532
Cluster-3531.3646	(AAG)5	15	299	313	AGTCCAAGGATGTCGCCAAG	60.036	20	AGTCGGAGTCGGAGTCAGAA	59.964	20	246	236	481	TCCAAGTCCAAGGATGTCGC	60.036	20	AGTCGGAGTCGGAGTCAGAA	59.964	20	250	232	481	AGTCCAAGGATGTCGCCAAG	60.036	20	TCAGACTCGGAGCTGTCAGA	59.963	20	160	236	395
Cluster-3531.3648	(T)10	10	3691	3700	TATCCCATGCAGCATTCCCC	59.887	20	AAGGAAAGAGAGGCACGTCG	60.038	20	279	3508	3786	CCAAGGTGGTGGTTACTGCA	60.179	20	AAGGAAAGAGAGGCACGTCG	60.038	20	169	3618	3786	TGGTTACTGCACGCTGACAA	60.179	20	AAGGAAAGAGAGGCACGTCG	60.038	20	160	3627	3786
Cluster-3531.3648	(GA)6cacggacaggcgggcggtgggagacgaaacagaggaaacgagagggagaagac(AGG)5	80	4823	4902	TTGAGGAGGACGACGACTCT	59.964	20	AGCCGCGAAAAATCACACAC	60.04	20	239	4696	4934	TTGAGGAGGACGACGACTCT	59.964	20	CAGCCGCGAAAAATCACACA	60.041	20	240	4696	4935	TTGTGAGGAGGGGAAGGGAA	60.104	20	AGCCGCGAAAAATCACACAC	60.04	20	188	4747	4934
Cluster-3531.3649	(GGC)5	15	2543	2557	GAGCTCCCGGCATCATACC	60.004	19	TAGGCGCCAAGGTCAAGAAG	60.036	20	279	2438	2716	GGAGCTCCCGGCATCATAC	60.004	19	TAGGCGCCAAGGTCAAGAAG	60.036	20	280	2437	2716	GAGCTCCCGGCATCATACC	60.004	19	GGCGCCAAGGTCAAGAAGTA	60.321	20	277	2438	2714
Cluster-3531.3652	(GCC)5	15	1884	1898	TGACAAGAAGGACCGGAAGC	59.965	20	CTGCTGGCCATAGAAGACCG	60.532	20	274	1672	1945	CTTGAGGCTAGCATCCAGGC	60.535	20	CCGTACATGTTGGGAGGCAT	60.107	20	266	1838	2103	CTTGAGGCTAGCATCCAGGC	60.535	20	ATGCCGTACATGTTGGGAGG	60.107	20	269	1838	2106
Cluster-3531.3657	(GGC)6	18	13324	13341	CTGTCACCATGCAGACTCGT	60.038	20	CGCTGCACACACGTGAATAC	60.179	20	191	13191	13381	CTCATGATATCTCGCGCCGT	60.11	20	CGCTGCACACACGTGAATAC	60.179	20	220	13162	13381	ATGAGGCGCTCTTGCTATCG	60.319	20	CGCTGCACACACGTGAATAC	60.179	20	256	13126	13381
Cluster-3531.3657	(TC)6	12	4547	4558	GCTGGGGCGTACTGGTATTT	60.107	20	GTTGCGTTCCACAGTGGTTC	59.971	20	265	4413	4677	GCTGGGGCGTACTGGTATTT	60.107	20	TCCACTCACGACGATGCAAA	59.967	20	231	4413	4643	ATTTCATCATGGCGGAGGGG	60.179	20	GTTGCGTTCCACAGTGGTTC	59.971	20	249	4429	4677
Cluster-3531.3657	(GCT)7	21	625	645	GGGGTAGACTAACCAACGCC	60.108	20	ATATACGACTCCGGATGCGC	59.829	20	273	403	675	GGGGGTAGACTAACCAACGC	60.108	20	ATATACGACTCCGGATGCGC	59.829	20	274	402	675	GTAGGCATTGTCGACACCGA	60.109	20	ATATACGACTCCGGATGCGC	59.829	20	126	550	675
Cluster-3531.3658	(GCGT)7	28	2106	2133	GGGAGCCAAGAAAGCTGTCT	59.963	20	CCTCCCTCTCTCTCCCACTC	60.106	20	123	2034	2156	AGGGAGCCAAGAAAGCTGTC	59.963	20	CCTCCCTCTCTCTCCCACTC	60.106	20	124	2033	2156	GAGGGAGCCAAGAAAGCTGT	59.963	20	CCTCCCTCTCTCTCCCACTC	60.106	20	125	2032	2156
Cluster-3531.3664	(ACC)5	15	34	48	CCAGGTCTCTGTGTCGTCTC	59.476	20	GTCGGTGATGTCATGGGGTT	60.035	20	193	1	193	CCAGGTCTCTGTGTCGTCTC	59.476	20	TCGGTGATGTCATGGGGTTG	60.036	20	192	1	192	CCAGGTCTCTGTGTCGTCTC	59.476	20	AGCTGGTCGGTGATGTCATG	60.108	20	198	1	198
Cluster-3531.3664	(CCG)5	15	3697	3711	CTGCATGATCTCGCTGACCT	59.896	20	GACGACGACGACGATGATGA	59.974	20	247	3490	3736	CTGCATGATCTCGCTGACCT	59.896	20	AGACGACGACGACGATGATG	59.974	20	248	3490	3737	CTGCATGATCTCGCTGACCT	59.896	20	AACAAAGACGACGACGACGA	59.972	20	253	3490	3742
Cluster-3531.3664	(CG)7	14	3947	3960	TCATCCACCAAGCGACGATC	60.179	20	CCAAAAACCCTTTCGCCCAG	59.967	20	227	3899	4125	TCATCCACCAAGCGACGATC	60.179	20	CACCGACCACCACCAAAAAC	59.898	20	239	3899	4137	AATCATCCACCAAGCGACGA	59.751	20	CCAAAAACCCTTTCGCCCAG	59.967	20	229	3897	4125
Cluster-3531.3665	(GT)7	14	3214	3227	ACGATACGGACCGTGTCAAC	60.11	20	GTCGTTTTCCTCCCCTCGAC	60.39	20	208	3088	3295	CACGATACGGACCGTGTCAA	60.11	20	GTCGTTTTCCTCCCCTCGAC	60.39	20	209	3087	3295	ACGATACGGACCGTGTCAAC	60.11	20	TCGTTCTCCTCCTCCTCGTC	60.393	20	255	3088	3342
Cluster-3531.3667	(CA)8	16	79	94	TCGTCTTCCCTATGTCCCGT	60.034	20	AGAGCGAGACTAGACGGTGT	60.036	20	205	38	242	TCGTCTTCCCTATGTCCCGT	60.034	20	TGCCGGACTTGAAGCATTCT	59.963	20	135	38	172	TCGTCTTCCCTATGTCCCGT	60.034	20	CCGAGGACGACGATTAGACG	60.042	20	225	38	262
Cluster-3531.3671	(ACG)6	18	388	405	CTTGAGAGAGAGAGCGCGAG	59.972	20	TGTGGCTGTGATGGTCCTTC	59.963	20	254	332	585	CTTGAGAGAGAGAGCGCGAG	59.972	20	CTGTGGCTGTGATGGTCCTT	59.963	20	255	332	586	CTTGAGAGAGAGAGCGCGAG	59.972	20	GATGGTCCTTCGGTCTGGTG	60.108	20	245	332	576
Cluster-3531.3676	(CCTCA)5	25	448	472	CCAATCCCATCTGTCCCCAC	60.107	20	GGGCAGATTGATTGCAAGGC	60.179	20	189	373	561	TTCGCTCTCTCCTTGTGTGC	60.32	20	GGGGATGGTTGTAGGTGGTG	60.034	20	261	418	678	CGCTCTCTCCTTGTGTGCTT	60.32	20	GGGGATGGTTGTAGGTGGTG	60.034	20	259	420	678
Cluster-3531.3681	(ACG)7	21	4939	4959	CCAGTTTGAAGGGAGCAGGT	59.889	20	TGTCGTGGGCATCTTTTCCA	59.89	20	246	4786	5031	CAGCGACAGCCAGTTTGAAG	59.763	20	TGTCGTGGGCATCTTTTCCA	59.89	20	255	4777	5031	CGACAGCCAGTTTGAAGGGA	60.25	20	TGTCGTGGGCATCTTTTCCA	59.89	20	252	4780	5031
Cluster-3531.3681	(ACGC)6	24	437	460	CTCGCCGACTTACTCCGTAC	59.973	20	CGGCCTCCAAGGAGCAATTA	60.107	20	271	286	556	CTCGCCGACTTACTCCGTAC	59.973	20	CAAGCGTTGATGGTCGTTCC	59.834	20	219	286	504	CTCGCCGACTTACTCCGTAC	59.973	20	CCAAGCGTTGATGGTCGTTC	59.834	20	220	286	505
Cluster-3531.3686	(GAC)5	15	1416	1430	GTACAACTACGGGCAGGACC	60.108	20	TCAACAGCGCCGGTTCTTTA	60.25	20	240	1214	1453	CGACAAGATCCGCACGTACA	60.455	20	TCAACAGCGCCGGTTCTTTA	60.25	20	255	1199	1453	CGTACAACTACGGGCAGGAC	60.457	20	TCAACAGCGCCGGTTCTTTA	60.25	20	241	1213	1453
Cluster-3531.3694	(G)14	14	1127	1140	AATGTCCAAGCTTCCCGTGT	59.89	20	GCTCGGGTAATATGGACGCA	59.967	20	213	1044	1256	AATGTCCAAGCTTCCCGTGT	59.89	20	GCGAGAGGACTAATCGTGCA	59.899	20	251	1044	1294	AATGTCCAAGCTTCCCGTGT	59.89	20	ATCGTGCAAGGGACTAAGGC	60.108	20	239	1044	1282
Cluster-3531.3694	(A)10	10	1001	1010	TTGCTTTGGGAGAAGAGCCC	60.251	20	ACACGGGAAGCTTGGACATT	59.89	20	245	819	1063	TGTTTTCCGGACAATGCACG	59.691	20	ACACGGGAAGCTTGGACATT	59.89	20	269	795	1063	CTGTCAGCCTGTCACGACTC	60.388	20	ACACGGGAAGCTTGGACATT	59.89	20	183	881	1063
Cluster-3531.370	(CTC)5	15	244	258	GGCATAAATCTTGCGGCAGG	59.969	20	CTAGCTGTGACTAGCAGGGC	59.896	20	248	67	314	GGCATAAATCTTGCGGCAGG	59.969	20	GCTAGCTGTGACTAGCAGGG	59.896	20	249	67	315	GGCATAAATCTTGCGGCAGG	59.969	20	GGCTAGCTGTGACTAGCAGG	59.896	20	250	67	316
Cluster-3531.3701	(CG)6	12	872	883	TCGTCTCCTCAAACCTGCAC	59.966	20	CGAGAGACCGGACAAGATGG	59.899	20	240	714	953	CGTCTCCTCAAACCTGCACT	59.966	20	CGAGAGACCGGACAAGATGG	59.899	20	239	715	953	CTCAGTCTCGCCCGTCTAAC	59.901	20	CGAGAGACCGGACAAGATGG	59.899	20	211	743	953
Cluster-3531.3702	(TGC)8	24	281	304	GAGTCCCATATGCTGCCTCC	59.964	20	TGTTTTAGGCTCCGAGGCAG	60.036	20	150	192	341	GAGTCCCATATGCTGCCTCC	59.964	20	GGCGACGACATGTTTTAGGC	59.904	20	160	192	351	GCCGTCGACCATTGTTGATG	59.903	20	TGTTTTAGGCTCCGAGGCAG	60.036	20	113	229	341
Cluster-3531.3702	(GCG)5	15	1625	1639	TCGTCGACGACTACCCAGG	60.743	19	CCTCCTCCCCCTTCACAATG	59.743	20	217	1528	1744	TCGTCGACGACTACCCAGG	60.743	19	CACAAACAGACGGCCGGATA	60.391	20	245	1528	1772	TCGTCGACGACTACCCAGG	60.743	19	CGAGCCCGTCCATACACAAA	60.391	20	259	1528	1786
Cluster-3531.3703	(TGC)7	21	1672	1692	AGAGACGACGCCTTCTTGTG	60.039	20	CGATACCTCGGCTATCTCGC	59.903	20	276	1491	1766	GGCCTGCTGCTGATGATACA	60.179	20	GCAGCAGATGGCCATTTACG	59.97	20	247	1646	1892	TGGCCTGCTGCTGATGATAC	60.179	20	GCAGCAGATGGCCATTTACG	59.97	20	248	1645	1892
Cluster-3531.3703	(GCT)5	15	1859	1873	GCGAGATAGCCGAGGTATCG	59.903	20	TCAACAGCCCTCAACTCACG	60.25	20	168	1747	1914	GCGAGATAGCCGAGGTATCG	59.903	20	GCAGTTCCAACAGCTGAACC	59.688	20	188	1747	1934	GGCCTGCTGCTGATGATACA	60.179	20	TCAACAGCCCTCAACTCACG	60.25	20	269	1646	1914
Cluster-3531.3712	(GGC)5	15	1122	1136	GTGGTCTCCTTGGACTGAGC	60.037	20	GCAAGAGAACACCGGTCTGA	59.966	20	228	1026	1253	GTGGTCTCCTTGGACTGAGC	60.037	20	AGCAAGAGAACACCGGTCTG	59.966	20	229	1026	1254	GTGAGCGACTCCTTGACCTC	60.109	20	GCAAGAGAACACCGGTCTGA	59.966	20	279	975	1253
Cluster-3531.3714	(GTC)6	18	1721	1738	CAGCACCTTGAGCTTCTTGC	59.76	20	ATGGAGGATGCGCTGGAAAA	60.034	20	156	1642	1797	CAGCACCTTGAGCTTCTTGC	59.76	20	AATGGAGGATGCGCTGGAAA	60.034	20	157	1642	1798	TTTTCTTGCCCCTCCTCGTG	60.251	20	ATGGAGGATGCGCTGGAAAA	60.034	20	244	1554	1797
Cluster-3531.3714	(GCC)6	18	1189	1206	GGCGCAGATTGACTCGTTTT	59.483	20	CTCGAACTGCTGCATCTTGC	59.903	20	205	1083	1287	GGCGCAGATTGACTCGTTTT	59.483	20	ACGTCCATCTCGAACTGCTG	60.109	20	213	1083	1295	GGCGCAGATTGACTCGTTTT	59.483	20	CACGTCCATCTCGAACTGCT	60.109	20	214	1083	1296
Cluster-3531.3718	(GGC)6	18	494	511	AGATGAGGTAGGCCAGGAGG	60.105	20	AAGAATGACCCGCCTAAGGC	60.107	20	205	468	672	AGATGAGGTAGGCCAGGAGG	60.105	20	GTCAGCGATGAGAGCTCGAG	60.317	20	181	468	648	AGATGAGGTAGGCCAGGAGG	60.105	20	TCTGTGGCAAGAATGACCCG	60.322	20	213	468	680
Cluster-3531.3719	(TAT)6	18	1012	1029	GCACCTTCATCATGAACCGC	59.901	20	ATATAAGTGCGACGGCGGAG	60.039	20	267	864	1130	GCACCTTCATCATGAACCGC	59.901	20	GATATAAGTGCGACGGCGGA	60.04	20	268	864	1131	CCTTCATCATGAACCGCCCT	60.107	20	ATATAAGTGCGACGGCGGAG	60.039	20	264	867	1130
Cluster-3531.3721	(GGC)6	18	3953	3970	GGTTACCAGGTAGCATGCCA	59.745	20	CGTTGGGCGTAAAGTTGACG	60.111	20	156	3842	3997	GGTTACCAGGTAGCATGCCA	59.745	20	GGGCGTAAAGTTGACGAAGC	59.835	20	152	3842	3993	GTACCTCGCTCACGACACAG	60.455	20	CGTTGGGCGTAAAGTTGACG	60.111	20	217	3781	3997
Cluster-3531.3723	(GAC)5	15	1687	1701	TCTGTGTGAATCTGCTGCGT	59.966	20	TCTCCCTTTTGTCGAGCACC	59.965	20	259	1466	1724	TCCTGTGCAGCGTCAAATCT	59.965	20	TCTCCCTTTTGTCGAGCACC	59.965	20	114	1611	1724	GGTCGATGTCGGTGGTTCTT	60.038	20	TCTCCCTTTTGTCGAGCACC	59.965	20	278	1447	1724
Cluster-3531.3723	(GGC)5	15	309	323	TTTCGAATCCCAACGCTCCA	59.964	20	GACAGTCTGTCACGAGTGCA	59.969	20	147	220	366	TTTCGAATCCCAACGCTCCA	59.964	20	AGTCTGTCACGAGTGCACAG	59.969	20	144	220	363	TTTCGAATCCCAACGCTCCA	59.964	20	CAACCACCAGCTACGACAGT	59.966	20	161	220	380
Cluster-3531.3728	(C)10	10	411	420	ACCACCTCAGCATAACAGCC	60.035	20	CAACGTCTCCGATTTGCGTG	60.179	20	258	208	465	CCCGTCGTCGCAAACAAAAA	60.248	20	CAACGTCTCCGATTTGCGTG	60.179	20	170	296	465	CCCGTCGTCGCAAACAAAAA	60.248	20	AGCGTCGTCCGAAAGAAACA	60.249	20	201	296	496
Cluster-3531.3728	(CATGGG)6	36	5147	5182	CTGCGTTCGGCTACCAGAA	60.08	19	GCATGGCGTTGAGGTTGTTG	60.664	20	264	5058	5321	CTGCGTTCGGCTACCAGAA	60.08	19	CATGGCGTTGAGGTTGTTGT	59.332	20	263	5058	5320	CTGCGTTCGGCTACCAGAA	60.08	19	GAGGTTGTTGTAGGAGCCCA	59.309	20	254	5058	5311
Cluster-3531.3728	(CTG)6	18	117	134	TCTTGTCATCTCGTTGCCGG	60.39	20	GGCTGTTATGCTGAGGTGGT	60.035	20	171	57	227	GCTGCGACTCTTGCTCGTAT	60.527	20	GGCTGTTATGCTGAGGTGGT	60.035	20	195	33	227	TCTTGTCATCTCGTTGCCGG	60.39	20	GTCGAACGTCCAAGTCGAGA	59.763	20	101	57	157
Cluster-3531.3729	(TCG)5	15	2391	2405	CTCGCCGGGGTTTATATCCC	60.037	20	CGAGCTCTACGACGCCTTC	60.298	19	228	2207	2434	CACGACGTACTGCTGGTCC	60.444	19	CATCTACCTGTGGATCGCCC	59.966	20	268	2317	2584	CCACGACGTACTGCTGGTC	60.444	19	CATCTACCTGTGGATCGCCC	59.966	20	269	2316	2584
Cluster-3531.3730	(GT)6	12	2722	2733	CAAGAGAGGCGGTTTTCCCT	59.963	20	TTTCAGCGAGAGGCCGAATT	60.036	20	186	2670	2855	ATGCGGATTCGATCTGGGAC	59.966	20	TCCCCTTTGTCTGGAAGCAC	59.89	20	197	2571	2767	GCAGCAAGCAAGCAAGAGAG	60.11	20	TTTCAGCGAGAGGCCGAATT	60.036	20	198	2658	2855
Cluster-3531.3730	(TGA)7	21	546	566	CACCCAAACCAACCCAGGAT	60.179	20	AGGCGGCAGCTTTCTAATGT	60.035	20	258	418	675	TAAGTACAAGGATGCGGGGC	59.821	20	AGGCGGCAGCTTTCTAATGT	60.035	20	212	464	675	CACCCAAACCAACCCAGGAT	60.179	20	GGCGGCAGCTTTCTAATGTG	59.901	20	257	418	674
Cluster-3531.3735	(C)11	11	344	354	ACTTATTTCCAGTCCCGCCG	60.108	20	AAGAGAATCGCCGGTTGGAG	60.108	20	270	320	589	ACTTATTTCCAGTCCCGCCG	60.108	20	AGAAGAGAATCGCCGGTTGG	60.108	20	272	320	591	ACTTATTTCCAGTCCCGCCG	60.108	20	GAAGAGAATCGCCGGTTGGA	60.108	20	271	320	590
Cluster-3531.3737	(G)10	10	2017	2026	CGCAGGAAATGTTGACGACG	60.179	20	TAGGCCCCATAGCTTCCAGT	60.03	20	143	1980	2122	GGGAGGCTGAGATGCTGAAA	59.746	20	TAGGCCCCATAGCTTCCAGT	60.03	20	238	1885	2122	TGGCTCTGCTTTGATGGAGG	60.035	20	GACGGAGCTCAACGCAAAAA	59.693	20	265	1834	2098
Cluster-3531.3739	(CCT)7	21	1559	1579	ACAGGCACATCAATACCCCC	59.741	20	CAGGGCCGAGATTGGAAAGT	60.035	20	231	1531	1761	ACAGGCACATCAATACCCCC	59.741	20	GTCAGGGCCGAGATTGGAAA	60.035	20	233	1531	1763	ACAGGCACATCAATACCCCC	59.741	20	GTCCAGGAGATTATCGCCCG	60.038	20	272	1531	1802
Cluster-3531.3739	(GAA)5	15	1398	1412	CTGTGTCAGACGGTGCTCG	60.731	19	CCTGACCAGTCTCCTCGAGA	60.035	20	124	1323	1446	CTGTGTCAGACGGTGCTCG	60.731	19	TCCTGACCAGTCTCCTCGAG	60.035	20	125	1323	1447	CGAGCTGTGTCAGACGGTG	60.731	19	CCTGACCAGTCTCCTCGAGA	60.035	20	128	1319	1446
Cluster-3531.3741	(GCAGT)5	25	3743	3767	GCGTGGTAAGTATGAGGCGA	59.898	20	AAACGACGGCTCCAACTCTT	59.894	20	275	3542	3816	GCGTGGTAAGTATGAGGCGA	59.898	20	AAAACGACGGCTCCAACTCT	59.894	20	276	3542	3817	GCGAGGCGTGGTAAGTATGA	59.898	20	AAACGACGGCTCCAACTCTT	59.894	20	280	3537	3816
Cluster-3531.3744	(T)11	11	86	96	TACGTACTAGCTGGGTCCCG	60.464	20	CCGTCCCGTTGATGAGTCTT	59.753	20	267	43	309	TACGTACTAGCTGGGTCCCG	60.464	20	TTGTCTCTTGTCTGGCTGGC	60.25	20	249	43	291	TACGTACTAGCTGGGTCCCG	60.464	20	CTTGTCTGGCTGGCAGACTT	60.251	20	243	43	285
Cluster-3531.3745	(CGC)6	18	2212	2229	CGTTTTTGCCACGACTGGTC	60.317	20	GTAGCCGCCCACTATCTCC	59.333	19	240	2035	2274	CGTTTTTGCCACGACTGGTC	60.317	20	GGTAGCCGCCCACTATCTC	59.333	19	241	2035	2275	GGTGTTGAGACCCGACAGAC	60.32	20	GTAGCCGCCCACTATCTCC	59.333	19	145	2130	2274
Cluster-3531.3746	(TCC)5	15	392	406	TTTTTGCGGCTGACGTTAGC	60.041	20	GCCAAGATCGAGGACGTCAA	60.109	20	236	307	542	TCTCCTTCAGCGCCTTGATG	60.108	20	GCCAAGATCGAGGACGTCAA	60.109	20	259	284	542	TTTTTGCGGCTGACGTTAGC	60.041	20	GTCTCCCAACAGCAACACCT	60.179	20	273	307	579
Cluster-3531.3748	(AGC)5	15	172	186	AGGTCGTGAGGGAAGACTGA	59.887	20	TGGTCTGGCTCAAACTCGAC	59.966	20	179	128	306	AGGTCGTGAGGGAAGACTGA	59.887	20	GGTGTCATGGTCTGGCTCAA	59.963	20	186	128	313	AGGTCGTGAGGGAAGACTGA	59.887	20	TTGGTGTCATGGTCTGGCTC	59.963	20	188	128	315
Cluster-3531.3752	(CGA)5	15	54	68	CTCGCAACGACCTCTACGAA	59.833	20	TGGACAGCTCAAAGTCGACC	59.966	20	238	31	268	CTCGCAACGACCTCTACGAA	59.833	20	GGTTCGTCTTGGACAGCTCA	59.966	20	247	31	277	CTCGCAACGACCTCTACGAA	59.833	20	ACCGTAGCTTGTTCCACTCG	60.039	20	103	31	133
Cluster-3531.3753	(TGC)7	21	1747	1767	GCTGTTGAGGATGGGCATCT	60.107	20	CCCAACTTCCCGACTCTTCC	60.036	20	126	1682	1807	GCTGTTGAGGATGGGCATCT	60.107	20	CCTCATGGAGTTCCCCATCG	59.893	20	223	1682	1904	CATCTCCTCGGTGCTGTAGC	60.249	20	CCCAACTTCCCGACTCTTCC	60.036	20	111	1697	1807
Cluster-3531.3753	(A)14	14	259	272	TCGACAAACTGTCCACTCCG	59.968	20	CTTAATGCTTGCACCGGACG	59.903	20	247	68	314	CGAGACAGCAGCACACAAAC	60.042	20	CTTAATGCTTGCACCGGACG	59.903	20	132	183	314	TCGACAAACTGTCCACTCCG	59.968	20	TAATGCTTGCACCGGACGAT	60.108	20	245	68	312
Cluster-3531.3753	(TG)6	12	486	497	TGTGCAACAAACATCTGGCG	59.969	20	CTTCCGATGATACCCACCCG	59.966	20	180	462	641	TGTGCAACAAACATCTGGCG	59.969	20	GCGACACTCCTTCCGATGAT	59.897	20	189	462	650	CGTCCGGTGCAAGCATTAAG	59.903	20	CCCTACGGACACACAGAACC	60.038	20	232	295	526
Cluster-3531.3757	(GGA)5	15	3285	3299	GGATCCCGCGTACCATGAG	60.006	19	AATCAACACTCCGCGGAGAG	60.109	20	226	3230	3455	GGATCCCGCGTACCATGAG	60.006	19	ATCGTACACACACGTCCGAC	60.11	20	181	3230	3410	GGATCCCGCGTACCATGAG	60.006	19	CATCGTACACACACGTCCGA	60.11	20	182	3230	3411
Cluster-3531.3762	(AG)7	14	4660	4673	TCAGGCAAGGCGTTCTGATT	59.963	20	TCACCTTGCTTCACCGTCTC	59.966	20	126	4579	4704	TTCAGGCAAGGCGTTCTGAT	59.963	20	TCACCTTGCTTCACCGTCTC	59.966	20	127	4578	4704	TCAGGCAAGGCGTTCTGATT	59.963	20	CACCTTGCTTCACCGTCTCT	59.966	20	125	4579	4703
Cluster-3531.3766	(CT)6ccgatctcgtcctcccctgtcatacacagtttataatccaacctcagtgtgacgtgcgcccggcccccctcgatcggtgtcagcggggttcgcgaa(CG)6	120	81	200	CCTCCATGCCACGCTATAGG	60.037	20	CGAACGAGCTGATACCACGA	59.902	20	216	46	261	CCCTCCATGCCACGCTATAG	60.037	20	CGAACGAGCTGATACCACGA	59.902	20	217	45	261	CCTCCATGCCACGCTATAGG	60.037	20	ACCATCTAAGCTGCCGTCAC	60.108	20	276	46	321
Cluster-3531.3766	(GGT)5agtcgtggcagcgacagcaacggcaa(CAG)6	59	2079	2137	GGGTTAGGTAGGTAGCGCAC	59.896	20	TGGCAAGCGGGATTGATGAT	60.107	20	123	2055	2177	GTGGGTTAGGTAGGTAGCGC	59.896	20	TGGCAAGCGGGATTGATGAT	60.107	20	125	2053	2177	GGTTAGGTAGGTAGCGCACG	60.249	20	TGGCAAGCGGGATTGATGAT	60.107	20	122	2056	2177
Cluster-3531.3772	(CCG)6	18	2321	2338	CCCTACCTACCAAGCCAAGC	60.107	20	CGAGAGCGGACATGCAAATG	59.973	20	167	2236	2402	CCCTACCTACCAAGCCAAGC	60.107	20	GGGGATGATGCAGTGACGAT	59.893	20	263	2236	2498	CCCTACCTACCAAGCCAAGC	60.107	20	GCAAAGGGAAAAGACGGAGC	59.759	20	199	2236	2434
Cluster-3531.3776	(TG)6agagcgggaaaaaaatgttgagaggggcgggcgg(GCA)7	67	1636	1702	AGGAGGGAAGACAAAAGCCG	59.963	20	GTCCTTGTTTGCTCGCGTTG	60.657	20	173	1572	1744	AGGAGGGAAGACAAAAGCCG	59.963	20	GTTGCGCCTTGAAGCTTCAC	60.661	20	157	1572	1728	GAGAGGTTCGCGAAGAGGAG	59.9	20	GTCCTTGTTTGCTCGCGTTG	60.657	20	188	1557	1744
Cluster-3531.3776	(GA)11	22	1479	1500	GTACTCGGCGTCGTCAAAGA	60.11	20	CTCCTCTTCGCGAACCTCTC	59.9	20	279	1298	1576	GTACTCGGCGTCGTCAAAGA	60.11	20	GCGAACCTCTCACCCCAATT	60.323	20	270	1298	1567	GTACTCGGCGTCGTCAAAGA	60.11	20	TCTCACCCCAATTGACCGAC	59.676	20	263	1298	1560
Cluster-3531.3779	(TCT)5	15	494	508	CGCCTCCGAGCTTAGAGAAG	59.97	20	CGAGGAGGACTTTTCGCAGT	60.038	20	261	298	558	GAGATCTGTGGTGGTGGGTG	60.036	20	CGAGGAGGACTTTTCGCAGT	60.038	20	166	393	558	GTGAGATCTGTGGTGGTGGG	60.036	20	CGAGGAGGACTTTTCGCAGT	60.038	20	168	391	558
Cluster-3531.3781	(ACG)5	15	1958	1972	CGACTCGATGGACGTAGACG	60.043	20	GAAGCACCTCCTCCATCTCG	59.896	20	257	1893	2149	CGACTCGATGGACGTAGACG	60.043	20	CGAAGCACCTCCTCCATCTC	59.896	20	258	1893	2150	GCGACTCGATGGACGTAGAC	60.316	20	GAAGCACCTCCTCCATCTCG	59.896	20	258	1892	2149
Cluster-3531.3787	(TGT)6	18	1062	1079	TTCTGCTTGGACGACTGGTC	59.966	20	TTACGGCCCTCATCGACAAC	60.109	20	163	1039	1201	CTTCTGCTTGGACGACTGGT	59.966	20	TTACGGCCCTCATCGACAAC	60.109	20	164	1038	1201	TTCTGCTTGGACGACTGGTC	59.966	20	CTTACGGCCCTCATCGACAA	59.825	20	164	1039	1202
Cluster-3531.3788	(A)11	11	180	190	CCGCGCTGATTCCCAAAAAG	60.457	20	ACTCCCATCCTCTTTGCAGC	60.035	20	114	147	260	CCTATGCGGCGTTTATGTCG	59.493	20	ACTCCCATCCTCTTTGCAGC	60.035	20	237	24	260	CGCGCTGATTCCCAAAAAGA	59.479	20	ACTCCCATCCTCTTTGCAGC	60.035	20	113	148	260
Cluster-3531.379	(CTG)5	15	573	587	GCGACGTCCTTGTCCCTTTA	60.038	20	CGCAATACCGCTTTGCTCTC	59.973	20	245	489	733	GCGACGTCCTTGTCCCTTTA	60.038	20	CACTAGACCCGGAATCTCGC	59.969	20	280	489	768	GCGACGTCCTTGTCCCTTTA	60.038	20	CAGCAGCTATCGAGGCTTCA	59.896	20	179	489	667
Cluster-3531.3792	(GTT)6	18	2548	2565	ACGAGCAAGACATTGAGCCA	59.965	20	GTCAGTACCCTCTCCGGACA	60.323	20	248	2440	2687	AGCAAGACATTGAGCCAGCT	59.962	20	GTCAGTACCCTCTCCGGACA	60.323	20	245	2443	2687	GGACGAAGACGAGCAAGACA	60.039	20	GTCAGTACCCTCTCCGGACA	60.323	20	256	2432	2687
Cluster-3531.38	(A)10	10	258	267	ATTGCATCTCGCGAAATGCC	59.97	20	TCTAGGCAGGCTTGGGATCT	60.031	20	276	35	310	GCCACCAAAAGGAAAGCCAG	59.966	20	TCTAGGCAGGCTTGGGATCT	60.031	20	141	170	310	CAAGTCTCGTGAGGCACCAT	60.037	20	TCTAGGCAGGCTTGGGATCT	60.031	20	100	211	310
Cluster-3531.3803	(A)14	14	351	364	CGCCCAAACACACACACAAA	60.109	20	CTCGAAACCCTTTTGCGTCG	60.111	20	221	197	417	AAACAGAGAGGGCCCCTACT	59.881	20	CTCGAAACCCTTTTGCGTCG	60.111	20	181	237	417	CGACCGCGTACAAGTAGGAA	59.831	20	ACTTGTAAAGCGGACGGGTT	59.893	20	259	296	554
Cluster-3531.3806	(TGC)6	18	325	342	AACGCTCCAAGACAGGTCTG	59.966	20	CATCCCGAGGCTCAGACATG	60.25	20	168	273	440	AACGCTCCAAGACAGGTCTG	59.966	20	CAGCTGTCAGAAGGCTCAGG	60.391	20	208	273	480	CGACCAAAACGCTCCAAGAC	59.765	20	CATCCCGAGGCTCAGACATG	60.25	20	175	266	440
Cluster-3531.3809	(GAG)7	21	1545	1565	AGAAGCTGCCTGAAGTCACC	59.964	20	GAGTAGTCGAGCGTTAGGGC	59.971	20	184	1446	1629	TTAAGAGGGTTGCCGAGCAG	60.036	20	GAGTAGTCGAGCGTTAGGGC	59.971	20	115	1515	1629	CTTAAGAGGGTTGCCGAGCA	60.036	20	GAGTAGTCGAGCGTTAGGGC	59.971	20	116	1514	1629
Cluster-3531.3810	(GCT)7	21	2561	2581	AGCTCTGGGGTGAGGTCTAG	60.033	20	GCGATGACAGCAACAGCAAT	59.83	20	226	2415	2640	CTAGCTCTGGGGTGAGGTCT	60.033	20	GCGATGACAGCAACAGCAAT	59.83	20	228	2413	2640	GGTCTAGGTACTGCGCGATC	60.04	20	GCGATGACAGCAACAGCAAT	59.83	20	213	2428	2640
Cluster-3531.3811	(AGC)5	15	957	971	CTGTAGCCGACATGCTAGGG	59.967	20	TGTGCGTCCGGAAATAGGAG	59.825	20	163	885	1047	CTGTAGCCGACATGCTAGGG	59.967	20	CTGTGCGTCCGGAAATAGGA	59.825	20	164	885	1048	CCTGTAGCCGACATGCTAGG	59.967	20	TGTGCGTCCGGAAATAGGAG	59.825	20	164	884	1047
Cluster-3531.3812	(T)12	12	2815	2826	GTGGGACTGGGGTGAAGATG	60.035	20	CTCTCTCGACCTCCTTCCCA	60.034	20	248	2729	2976	AGCCACTAACTGTGTGGTCG	59.966	20	GTGTCCTTCGCCCTCATTGA	60.036	20	257	2612	2868	CGAGCCACTAACTGTGTGGT	59.966	20	GTGTCCTTCGCCCTCATTGA	60.036	20	259	2610	2868
Cluster-3531.3812	(G)10	10	3099	3108	TGGGAAGGAGGTCGAGAGAG	60.034	20	ATAGTGTTTGCGCCGACAGA	60.038	20	248	2957	3204	AAAGAATGGGGTCTGCCGAG	60.035	20	GCTCACGCTTGGGTAGACTT	60.037	20	267	3029	3295	AAAGAATGGGGTCTGCCGAG	60.035	20	ATAGTGTTTGCGCCGACAGA	60.038	20	176	3029	3204
Cluster-3531.3814	(AT)6	12	256	267	TGCCACATATCGGGCTTTGT	60.035	20	TACTCGGTGTAGCTGGACCA	59.961	20	205	226	430	TTTGTTCGGCATAGCGTTGC	60.11	20	CGCTATGATGACCGGGACAA	59.896	20	227	88	314	ACGACAACAAGCAGCATTGG	59.688	20	TACTCGGTGTAGCTGGACCA	59.961	20	275	156	430
Cluster-3531.3827	(CAGCG)7	35	3926	3960	GGCAGGATGGGAAAGCAAGA	60.324	20	GGTTTTCCCAGCCCATGTCT	60.252	20	221	3823	4043	CCGATCCAGTGCCAATGACA	60.393	20	GGTTTTCCCAGCCCATGTCT	60.252	20	262	3782	4043	GGCAGGATGGGAAAGCAAGA	60.324	20	TCCCAGCCCATGTCTTTCTG	59.671	20	216	3823	4038
Cluster-3531.3832	(AGCC)7	28	404	431	TCTGTACGCGTACACCACAC	60.04	20	AGCTTGCATGACAGACACCA	59.891	20	237	267	503	TCTGTACGCGTACACCACAC	60.04	20	GCAGCTTGCATGACAGACAC	60.11	20	239	267	505	ACAGTCGCGTAATGACCTCC	59.827	20	TCAACGCTGCAAATTTCCCG	60.04	20	277	317	593
Cluster-3531.3840	(GCC)5	15	1791	1805	GACATTACGCACCTGCTCCT	60.108	20	TCATACAGCCTGGGAGGTGA	59.957	20	223	1723	1945	GACATTACGCACCTGCTCCT	60.108	20	AGTCATACAGCCTGGGAGGT	59.957	20	225	1723	1947	GACATTACGCACCTGCTCCT	60.108	20	CATACAGCCTGGGAGGTGAC	59.821	20	222	1723	1944
Cluster-3531.3843	(G)11	11	1014	1024	CCGTATGACGTGTACGAGGG	59.971	20	CGTCATCAATCGCACACACC	59.905	20	220	968	1187	CCGTATGACGTGTACGAGGG	59.971	20	ATAGCCTTTCCGCTCGACTG	59.897	20	257	968	1224	CCGTATGACGTGTACGAGGG	59.971	20	CATAGCCTTTCCGCTCGACT	59.897	20	258	968	1225
Cluster-3531.3845	(CTG)5	15	7715	7729	CCACCACCATGACTCTGCTT	59.963	20	GCTTCGGCTTTTCCCTACCT	60.035	20	276	7622	7897	CCACCACCATGACTCTGCTT	59.963	20	CTCTCGCCGTCTCACAAAGT	60.039	20	219	7622	7840	CCACCACCATGACTCTGCTT	59.963	20	ACTTGCTTCGGCTTTTCCCT	60.179	20	280	7622	7901
Cluster-3531.3845	(GA)6	12	7837	7848	TTCTTCTCGGACTGCTGCTG	60.038	20	TCTCCCGTGTCACTTGCTTC	59.966	20	210	7703	7912	TGCTTCTTCTCGGACTGCTG	60.038	20	TCTCCCGTGTCACTTGCTTC	59.966	20	213	7700	7912	CCACCACCATGACTCTGCTT	59.963	20	GCTTCGGCTTTTCCCTACCT	60.035	20	276	7622	7897
Cluster-3531.3849	(CGC)5	15	312	326	TCGATGACGATGACGAGTCG	59.699	20	CTTGATTTGTGGTGGTGGCG	60.039	20	129	269	397	TGCGAACGCGGATGAGATAG	60.318	20	CTTGATTTGTGGTGGTGGCG	60.039	20	152	246	397	ATGACGATGACGAGTCGGAC	59.622	20	CTTGATTTGTGGTGGTGGCG	60.039	20	126	272	397
Cluster-3531.3853	(AAG)5	15	258	272	CGCCATACCGAGTCATCACA	59.898	20	GGAGGAGGAGGTGATGGAGT	60.032	20	265	109	373	CGCCATACCGAGTCATCACA	59.898	20	TGGAGGAGGAGGTGATGGAG	60.032	20	266	109	374	CTGGCCGTCTTTCTACCTGG	60.108	20	GGAGGAGGAGGTGATGGAGT	60.032	20	230	144	373
Cluster-3531.3860	(GCC)5	15	406	420	AGTGGAACCTGCAACACACA	60.035	20	CAACGGCAAACTGTGACTGG	59.971	20	233	372	604	GAACCTGCAACACACACACC	59.899	20	CAACGGCAAACTGTGACTGG	59.971	20	229	376	604	GGAACCTGCAACACACACAC	59.899	20	CAACGGCAAACTGTGACTGG	59.971	20	230	375	604
Cluster-3531.3860	(TG)6	12	638	649	CCAGTCACAGTTTGCCGTTG	59.971	20	CACAGGCACAGGTACAGAGG	60.037	20	104	585	688	CCAGTCACAGTTTGCCGTTG	59.971	20	GACAGGATGCCACCTCAGAC	60.108	20	162	585	746	CCAGTCACAGTTTGCCGTTG	59.971	20	GTACTCTAGGTTTGGGGCGG	59.823	20	139	585	723
Cluster-3531.3860	(AC)8	16	138	153	GATTCTCCCCACTTCCGCTG	60.463	20	CGCCCTGATTGATCGAGACA	59.897	20	168	11	178	GATTCTCCCCACTTCCGCTG	60.463	20	ACGCCCTGATTGATCGAGAC	59.897	20	169	11	179	GATTCTCCCCACTTCCGCTG	60.463	20	GATGAGATGGTGGTGGTGGG	60.107	20	221	11	231
Cluster-3531.3867	(GGC)8	24	2137	2160	CTGCTGCTCCTGGTATTGCT	60.107	20	GGAAATCCCTCGAGCGCATA	59.966	20	187	2090	2276	GCTCCTGGTATTGCTGCAGA	60.108	20	GGAAATCCCTCGAGCGCATA	59.966	20	182	2095	2276	CTGCTGCTCCTGGTATTGCT	60.107	20	TACCTTTGAGAGCCCCCAGT	60.179	20	259	2090	2348
Cluster-3531.3870	(GGC)5	15	5397	5411	CGGCGGTATGTTCATGATGC	59.764	20	GTATCAGGGCAGCCAGAGAC	59.894	20	127	5341	5467	GCGGCGGTATGTTCATGATG	59.764	20	GTATCAGGGCAGCCAGAGAC	59.894	20	128	5340	5467	TGATGCTGTTCATGGGAGGG	59.743	20	GTATCAGGGCAGCCAGAGAC	59.894	20	113	5355	5467
Cluster-3531.3872	(CGG)5	15	1970	1984	GTGAGAGACGGGAGACAAGC	60.109	20	TCATCTCACTCTTCGCCAGC	59.826	20	279	1938	2216	GAGAGACGGGAGACAAGCAG	59.828	20	TCATCTCACTCTTCGCCAGC	59.826	20	277	1940	2216	GGTGAGAGACGGGAGACAAG	59.472	20	TCATCTCACTCTTCGCCAGC	59.826	20	280	1937	2216
Cluster-3531.3883	(CACG)5	20	2199	2218	TACTTGTGCGCGAGGTGATT	60.038	20	CCTGATGAACGTTGCGCTG	59.867	19	187	2084	2270	TACTTGTGCGCGAGGTGATT	60.038	20	GCACCCTGATGAACGTTGC	59.79	19	191	2084	2274	ATACTTGTGCGCGAGGTGAT	59.824	20	CCTGATGAACGTTGCGCTG	59.867	19	188	2083	2270
Cluster-3531.3884	(CAC)5	15	1926	1940	CAAGGAGCTGGGCAAGTCTG	60.959	20	ATGAGGCCATGGTGGTTCTG	60.034	20	276	1729	2004	CAAGGAGCTGGGCAAGTCTG	60.959	20	CATGAGGCCATGGTGGTTCT	60.034	20	277	1729	2005	GTTGCGACTACGACGACGAG	61.119	20	ATGAGGCCATGGTGGTTCTG	60.034	20	170	1835	2004
Cluster-3531.3892	(GCA)5	15	595	609	GAGTTCAAACGTTGTCCTGGC	60.003	21	AAGTTCGCCTCCATGGAGTG	60.036	20	226	413	638	GAGTTCAAACGTTGTCCTGGC	60.003	21	GTGAAGTTCGCCTCCATGGA	60.036	20	229	413	641	CGGTGAGTTCAAACGTTGTCC	60.004	21	AAGTTCGCCTCCATGGAGTG	60.036	20	230	409	638
Cluster-3531.3894	(GGT)9	27	2279	2305	CGAGTCGAGGAGAGATGGGA	60.179	20	CATACTACACGCCTTGGCCT	59.822	20	206	2138	2343	CGATGCGAGACGAGAGGTAG	59.766	20	CATACTACACGCCTTGGCCT	59.822	20	129	2215	2343	CGAGTCGAGGAGAGATGGGA	60.179	20	GTCGTGTCGTGTACTTCCCA	59.688	20	224	2138	2361
Cluster-3531.3899	(GC)6	12	4863	4874	TTTCTTTTTCTGGGGCCGGT	60.106	20	CTGCAGCATAAGGTGGCATG	59.616	20	171	4812	4982	TGACGTGATGCTCATGGTCC	60.108	20	CTGCAGCATAAGGTGGCATG	59.616	20	255	4728	4982	TTTTTCTGGGGCCGGTGAAT	60.179	20	CTGCAGCATAAGGTGGCATG	59.616	20	167	4816	4982
Cluster-3531.390	(TCC)5	15	462	476	CGGCTATCTGCACCGTATCC	60.389	20	ACAGCAGAGGCATACGGAAC	60.108	20	254	273	526	CCGGCTATCTGCACCGTATC	60.389	20	ACAGCAGAGGCATACGGAAC	60.108	20	255	272	526	CGGCTATCTGCACCGTATCC	60.389	20	CACAGCAGAGGCATACGGAA	60.108	20	255	273	527
Cluster-3531.3901	(GGC)5	15	2844	2858	GGTGCGTTGGAGTACTGTGA	59.967	20	AGCTTCTTCGACCTCAAGGC	60.037	20	174	2711	2884	GGCCGTAGAAGAGCATGTGT	60.108	20	AGCTTCTTCGACCTCAAGGC	60.037	20	214	2671	2884	AAGAGCATGTGTGGCAGGTT	60.179	20	AGCTTCTTCGACCTCAAGGC	60.037	20	206	2679	2884
Cluster-3531.3903	(TCC)5	15	2543	2557	CACCCGCATTCCATCCCC	60.519	18	ATCACGACAGCCACAGCAAT	60.322	20	201	2516	2716	CACCCGCATTCCATCCCC	60.519	18	AATCACGACAGCCACAGCAA	60.535	20	202	2516	2717	CACCCGCATTCCATCCCC	60.519	18	GACGACAATCACGACAGCCA	60.666	20	208	2516	2723
Cluster-3531.3903	(CGC)5	15	655	669	GTGGGTGAGGTTATGGACGG	60.108	20	ACAGCGACTTTGACCTCTGG	59.966	20	187	514	700	TTGTTGTGGAGTGGGTGAGG	59.817	20	ACAGCGACTTTGACCTCTGG	59.966	20	197	504	700	GTTGTGGAGTGGGTGAGGTT	59.817	20	ACAGCGACTTTGACCTCTGG	59.966	20	195	506	700
Cluster-3531.3903	(GCC)7	21	341	361	TACTCGCACACCCCTTTGAC	59.966	20	ATCCTACGGAACCTTCCCGA	60.033	20	228	228	455	GTACTCGCACACCCCTTTGA	59.966	20	ATCCTACGGAACCTTCCCGA	60.033	20	229	227	455	CGCCTCCTCCTTTGACTTGT	59.965	20	ATCCTACGGAACCTTCCCGA	60.033	20	180	276	455
Cluster-3531.3903	(GCT)6	18	2818	2835	TTGTCGTCATCCGTCGTTGT	59.969	20	TGCCGCAGCCATTGATATCA	60.179	20	199	2716	2914	TTGTCGTCATCCGTCGTTGT	59.969	20	CCCTATTCTCGCGACTCGTG	60.317	20	174	2716	2889	ATTGCTGTGGCTGTCGTGAT	60.322	20	TGCCGCAGCCATTGATATCA	60.179	20	218	2697	2914
Cluster-3531.3909	(CCG)5	15	303	317	CTGTCCGTGTCCGTGTCC	60.049	18	GTCGACTACTACCTGACGCC	59.623	20	255	279	533	CTGTCCGTGTCCGTGTCC	60.049	18	GGTCGACTACTACCTGACGC	59.623	20	256	279	534	CTGTCCGTGTCCGTGTCC	60.049	18	GCGGTCGACTACTACCTGAC	59.623	20	258	279	536
Cluster-3531.3910	(GCA)7	21	3158	3178	AAGACGACGGAACCTGGAAC	59.967	20	CCATCCATCCAGCCATCCAG	60.251	20	229	3067	3295	AGGCTTCAAGGTTGGGAAGG	59.887	20	CCATCCATCCAGCCATCCAG	60.251	20	204	3092	3295	CCAGGCTTCAAGGTTGGGAA	60.179	20	CCATCCATCCAGCCATCCAG	60.251	20	206	3090	3295
Cluster-3531.3910	(CGGCGA)5	30	2750	2779	CGACGAGGCTGACGTAATCA	59.902	20	CTTGTTTGCGTCACTGGAGC	60.041	20	250	2622	2871	CGACGAGGCTGACGTAATCA	59.902	20	GCTTGTTTGCGTCACTGGAG	60.041	20	251	2622	2872	CGACGAGGCTGACGTAATCA	59.902	20	GCTCTCTCACTCTCAGTCGC	59.901	20	269	2622	2890
Cluster-3531.3919	(T)14	14	2405	2418	AGTTTGCACGACCCTCTTGT	59.82	20	CTCGTGTCTCTGTGCTGTGT	59.969	20	273	2358	2630	AGTTTGCACGACCCTCTTGT	59.82	20	TCGTGTCTCTGTGCTGTGTG	60.249	20	272	2358	2629	AGTTTGCACGACCCTCTTGT	59.82	20	CCGTTGCCGATGCTATGAGA	60.249	20	223	2358	2580
Cluster-3531.3920	(CAC)5	15	3906	3920	CAGGGGCATCCTCATCCAC	59.85	19	CAAAGTCGCTGTGCCCATTC	60.11	20	261	3882	4142	CAGGGGCATCCTCATCCAC	59.85	19	CCTTGTAGGGATCCTTGCCG	60.179	20	240	3882	4121	CAGCAGGGGCATCCTCATC	60.228	19	CAAAGTCGCTGTGCCCATTC	60.11	20	264	3879	4142
Cluster-3531.3920	(GAC)11	33	4026	4058	CAGGGGCATCCTCATCCAC	59.85	19	CAAAGTCGCTGTGCCCATTC	60.11	20	261	3882	4142	CAGGGGCATCCTCATCCAC	59.85	19	CCTTGTAGGGATCCTTGCCG	60.179	20	240	3882	4121	CAGCAGGGGCATCCTCATC	60.228	19	CAAAGTCGCTGTGCCCATTC	60.11	20	264	3879	4142
Cluster-3531.3922	(CA)6	12	108	119	TAACGGAGTGAAACAGCCCC	59.964	20	GCCCCAATGTCAGATTCGGA	60.107	20	267	26	292	TAACGGAGTGAAACAGCCCC	59.964	20	TCCGCCCCAATGTCAGATTC	60.107	20	270	26	295	TAACGGAGTGAAACAGCCCC	59.964	20	CTCGGTGGCATCGTCTTCTT	60.109	20	153	26	178
Cluster-3531.3923	(ACA)5	15	4320	4334	CATCCACAACCTCTCCGTCC	60.108	20	CTCATGAGCTTGGAGAGGGC	60.179	20	240	4221	4460	CCGTATGGCTGTACCTCGTG	60.249	20	CTCATGAGCTTGGAGAGGGC	60.179	20	280	4181	4460	CGTATGGCTGTACCTCGTGT	59.545	20	CTCATGAGCTTGGAGAGGGC	60.179	20	279	4182	4460
Cluster-3531.3925	(T)11	11	136	146	TGGGCCCCTCTTATCCATCA	60.029	20	CGTCCTCAGCACCAAGAAGT	59.966	20	258	3	260	CGAACGCCAAGAAAACAGGG	60.04	20	CGTCCTCAGCACCAAGAAGT	59.966	20	225	36	260	CCGAACGCCAAGAAAACAGG	60.04	20	CGTCCTCAGCACCAAGAAGT	59.966	20	226	35	260
Cluster-3531.3929	(A)18	18	5006	5023	ATGTCGTGCTGGTTGTCGAT	60.037	20	GTCTCGCCAGTACGATTCCC	60.249	20	232	4836	5067	CTAACGCAGGTGTAGGGGAC	59.825	20	CTCCTCAACCCCAACAGCAA	60.179	20	262	4872	5133	CTGGGACTCGTTGATGTCCC	60.108	20	GTCTCGCCAGTACGATTCCC	60.249	20	278	4790	5067
Cluster-3531.3929	(CCG)5	15	4606	4620	CTCGGTCAAGTGCTTCTCCC	60.39	20	GGACATCAACGAGTCCCAGG	60.108	20	271	4538	4808	CTCGGTCAAGTGCTTCTCCC	60.39	20	GGGACATCAACGAGTCCCAG	60.108	20	272	4538	4809	CCTCGGTCAAGTGCTTCTCC	60.39	20	GGACATCAACGAGTCCCAGG	60.108	20	272	4537	4808
Cluster-3531.3929	(ACC)6	18	2307	2324	GAACCAGGTCATGTCCAGGG	60.035	20	CGGCGTGCTGTAATGATGTG	59.973	20	199	2215	2413	CCTCCCTTTTGCCGAGTGAT	60.035	20	CGGCGTGCTGTAATGATGTG	59.973	20	255	2159	2413	GCTGAACCAGGTCATGTCCA	59.963	20	CGGCGTGCTGTAATGATGTG	59.973	20	202	2212	2413
Cluster-3531.3929	(CGG)8	24	239	262	GTCTTGGAGCACAGGAGCAT	60.036	20	CGGATCCTCACGTTGGGATT	59.822	20	275	110	384	ATGTCTTGGAGCACAGGAGC	60.036	20	CGGATCCTCACGTTGGGATT	59.822	20	277	108	384	TCTTGGAGCACAGGAGCATG	60.036	20	CGGATCCTCACGTTGGGATT	59.822	20	274	111	384
Cluster-3531.3933	(GAG)5	15	163	177	CGACGAGGAGGAGCTCTACT	60.179	20	CTCGGCGTCCCTCAAGAATT	60.108	20	166	140	305	CGACGAGGAGGAGCTCTACT	60.179	20	GGCGTCCCTCAAGAATTTGC	59.829	20	163	140	302	CGACGAGGAGGAGCTCTACT	60.179	20	CCCTCAAGAATTTGCTGGCG	59.828	20	158	140	297
Cluster-3531.394	(GA)7	14	1815	1828	GGAGATGGGTTTGCTGACGA	60.036	20	ATCCTGTGCCAACTCTCGTG	60.037	20	188	1676	1863	CTTTGATACCACGCCCGAGT	60.108	20	ATCCTGTGCCAACTCTCGTG	60.037	20	256	1608	1863	TTTGATACCACGCCCGAGTC	60.109	20	ATCCTGTGCCAACTCTCGTG	60.037	20	255	1609	1863
Cluster-3531.3940	(CCG)6ccttcgcctgccctgatgagcatgatgacacgcaaaaagccgagcaacatccgtc(CATG)5ccgctagaagtactgcatccaacattgccgctggaacagacgcgcaagccatcgacacgccggcgtcgtcgcggcactttgaatca(CTG)7	200	491	690	AGTTTTCCCTGCCTGGCATC	60.613	20	GGCCAGGAGAGCAAGCTG	60.438	18	274	440	713	CAGTTTTCCCTGCCTGGCAT	60.902	20	GGCCAGGAGAGCAAGCTG	60.438	18	275	439	713	TTTTCCCTGCCTGGCATCC	60.305	19	GGCCAGGAGAGCAAGCTG	60.438	18	272	442	713
Cluster-3531.3945	(CCG)5	15	272	286	ATCAGCAACGACAGGCTCTC	60.108	20	TGACCTTGGCGCTCATAAGG	60.108	20	228	101	328	GATCAGCAACGACAGGCTCT	60.108	20	TGACCTTGGCGCTCATAAGG	60.108	20	229	100	328	TGATCAGCAACGACAGGCTC	60.39	20	TGACCTTGGCGCTCATAAGG	60.108	20	230	99	328
Cluster-3531.3946	(CAC)10	30	2788	2817	GGCAATGGTGGTGGGAAAAC	59.965	20	CTTCACACGAACCGTCCCA	59.932	19	206	2634	2839	AAGGGGCAACGAAGATGAGG	60.035	20	CTTCACACGAACCGTCCCA	59.932	19	235	2605	2839	CCAAGGGGCAACGAAGATGA	60.322	20	CTTCACACGAACCGTCCCA	59.932	19	237	2603	2839
Cluster-3531.3947	(A)13	13	178	190	CATACGCCGGCCAAAAGATG	59.971	20	GCCATCGGCCCTTCTAATCA	59.891	20	272	87	358	CATACGCCGGCCAAAAGATG	59.971	20	GGGAAGGGTGTCGGTGTATC	59.823	20	220	87	306	CATACGCCGGCCAAAAGATG	59.971	20	AAGGGTGTCGGTGTATCTGC	59.751	20	217	87	303
Cluster-3531.3948	(A)10	10	3904	3913	AGAAGTTCCGCAAGCACTCA	59.893	20	TTTTCTTCGCCTGCAACACG	59.971	20	230	3807	4036	AGAAGTTCCGCAAGCACTCA	59.893	20	CGTTTTCTTCGCCTGCAACA	59.971	20	232	3807	4038	GAAGTTCCGCAAGCACTCAC	59.764	20	TTTTCTTCGCCTGCAACACG	59.971	20	229	3808	4036
Cluster-3531.3949	(CGG)7	21	2278	2298	GGAGCAAGTTCCGCTTCTCT	60.037	20	CATCCGGACTGGTTGGTAGC	60.462	20	221	2137	2357	GGAGCAAGTTCCGCTTCTCT	60.037	20	GCATCCGGACTGGTTGGTAG	60.462	20	222	2137	2358	GGGAATGCGAGGCAACAAAG	60.109	20	CATCCGGACTGGTTGGTAGC	60.462	20	252	2106	2357
Cluster-3531.3958	(GCA)6	18	3326	3343	CTCCCAACTTTTCGGTCGGA	59.966	20	CGTCTCGCGCATTCAAGATG	60.044	20	221	3255	3475	TCTCCCAACTTTTCGGTCGG	59.966	20	CGTCTCGCGCATTCAAGATG	60.044	20	222	3254	3475	GGTCGGATTAGGGGCAAACA	60.035	20	CGTCTCGCGCATTCAAGATG	60.044	20	208	3268	3475
Cluster-3531.3958	(CAG)5	15	2090	2104	TATCACTACCCTTCCGCCCA	60.032	20	ATGGAGACTCACAGGGCTCT	59.958	20	277	2062	2338	TATCACTACCCTTCCGCCCA	60.032	20	CTCCTCGTGGGTCTCGTAGA	60.108	20	201	2062	2262	TATCACTACCCTTCCGCCCA	60.032	20	TCTCCTCGTGGGTCTCGTAG	60.108	20	202	2062	2263
Cluster-3531.396	(GCA)7	21	577	597	CCCACAGAAACTCGGCTTCT	59.965	20	AGGATGTTGCGCATGGTGTA	60.036	20	264	459	722	CCCACAGAAACTCGGCTTCT	59.965	20	AGTTCTTGTCGATGGAGGCG	60.109	20	227	459	685	CCCACAGAAACTCGGCTTCT	59.965	20	CGCATGGTGTAGAGCTCGAA	60.179	20	255	459	713
[truncated: 1,146 more rows]
