# Supplementary material for: Understanding the Transcriptional Changes During Infection of Meloidogyne incognita Eggs by the Egg-Parasitic Fungus Purpureocillium lilacinum
Source: Front Microbiol. 2021 Apr 7;12:617710. doi: 10.3389/fmicb.2021.617710 (PMC8058359; doi:10.3389/fmicb.2021.617710)
Supplement: Supplementary Table 4 — List of differentially expressed genes (DEGs) between Meloidogyne-treated and control groups. [file Table_4.XLSX]

## Sheet: Sheet1
Table S4. List of differentially expressed genes (DEGs) between Meloidogyne-treated and control groups.
Gene id	log2 Ratio (Treatment/Control)	Up-down-regulation	p-value	FDR
Cluster-3954.0	14.2289	Up	2.89647e-05	5.01264e-05
Cluster-4369.0	14.0097	Up	0.000490318	0.000701547
Cluster-213.0	12.6231	Up	1.63481e-24	1.11078e-23
Cluster-700.0	10.9799	Up	3.53771e-34	3.16852e-33
Cluster-3531.290	10.7379	Up	1.70774e-06	3.52088e-06
Cluster-3958.0	9.99418	Up	4.43523e-178	1.79926e-176
Cluster-2275.0	9.56622	Up	1.25847e-73	2.59073e-72
Cluster-562.0	9.03866	Up	4.81105e-78	1.05331e-76
Cluster-1321.0	8.93884	Up	3.05445e-66	5.77119e-65
Cluster-2838.0	8.73152	Up	3.0452e-59	4.66691e-58
Cluster-3531.946	8.26956	Up	2.00719e-64	3.64275e-63
Cluster-2609.0	8.20239	Up	1.37168e-59	2.12578e-58
Cluster-1795.0	8.06667	Up	1.45273e-64	2.67164e-63
Cluster-1173.0	8.03184	Up	1.57432e-51	2.02939e-50
Cluster-1166.0	7.94607	Up	1.46106e-86	3.3587e-85
Cluster-3531.6365	7.81324	Up	3.02524e-44	3.31166e-43
Cluster-539.0	7.69046	Up	5.49502e-48	6.53382e-47
Cluster-146.0	7.48074	Up	1.88033e-43	2.04214e-42
Cluster-2972.0	7.38006	Up	1.9258e-23	1.27704e-22
Cluster-3531.3711	7.22497	Up	2.09078e-23	1.3798e-22
Cluster-3531.3873	7.20538	Up	0	0
Cluster-3531.4590	7.19433	Up	3.35944e-32	2.89603e-31
Cluster-3531.1849	7.10013	Up	3.5201e-42	3.70629e-41
Cluster-3531.4780	6.98166	Up	1.26348e-35	1.19363e-34
Cluster-3531.6076	6.63852	Up	1.32689e-20	7.99197e-20
Cluster-3043.0	6.50963	Up	2.22025e-18	1.18238e-17
Cluster-582.0	6.48477	Up	5.63495e-19	3.10889e-18
Cluster-600.0	6.47055	Up	1.9519e-73	3.95917e-72
Cluster-2172.0	6.0558	Up	2.38846e-20	1.41999e-19
Cluster-205.0	5.92018	Up	3.51484e-18	1.83636e-17
Cluster-3531.2842	5.80962	Up	5.03679e-18	2.61173e-17
Cluster-2761.0	5.38079	Up	9.88057e-35	9.08545e-34
Cluster-3531.6301	5.31678	Up	5.67404e-17	2.71741e-16
Cluster-3531.2339	5.08164	Up	2.48286e-34	2.25302e-33
Cluster-1506.0	5.01794	Up	1.40446e-17	7.04422e-17
Cluster-3531.1388	4.99677	Up	5.67404e-17	2.71741e-16
Cluster-3531.1014	4.99588	Up	1.44843e-16	6.81845e-16
Cluster-1361.0	4.93397	Up	5.96599e-16	2.6804e-15
Cluster-4272.0	4.93318	Up	4.01541e-15	1.72536e-14
Cluster-3531.4601	4.93248	Up	1.95936e-61	3.29577e-60
Cluster-1095.0	4.89492	Up	1.45206e-58	2.10822e-57
Cluster-3531.3349	4.87187	Up	5.96599e-16	2.6804e-15
Cluster-669.0	4.86064	Up	4.49784e-14	1.82465e-13
Cluster-4162.0	4.80659	Up	2.26256e-13	8.74154e-13
Cluster-3531.5923	4.79149	Up	8.60402e-13	3.14786e-12
Cluster-1371.0	4.77966	Up	8.60402e-13	3.14786e-12
Cluster-3531.2192	4.75572	Up	5.23937e-13	1.95843e-12
Cluster-4754.0	4.68408	Up	8.60402e-13	3.14786e-12
Cluster-2995.0	4.67564	Up	1.41539e-12	5.08394e-12
Cluster-3531.1430	4.56248	Up	2.91418e-11	9.70893e-11
Cluster-3531.2999	4.54718	Up	1.79623e-68	3.441e-67
Cluster-1149.0	4.53457	Up	8.11129e-11	2.61398e-10
Cluster-1207.0	4.48371	Up	1.75196e-11	5.92271e-11
Cluster-3531.1273	4.45262	Up	3.85068e-12	1.34802e-11
Cluster-3531.4308	4.39888	Up	2.91418e-11	9.70893e-11
Cluster-4333.0	4.38845	Up	4.85697e-11	1.59125e-10
Cluster-1802.1	4.38596	Up	1.0553e-11	3.59399e-11
Cluster-2854.2	4.34295	Up	8.11129e-11	2.61398e-10
Cluster-3531.639	4.34216	Up	1.04166e-40	1.08026e-39
Cluster-4864.0	4.31286	Up	8.82338e-11	2.82366e-10
Cluster-3914.0	4.29091	Up	8.85337e-11	2.82671e-10
Cluster-2108.0	4.28942	Up	8.11129e-11	2.61398e-10
Cluster-3531.6187	4.27263	Up	1.3574e-10	4.28433e-10
Cluster-112.0	4.26727	Up	5.29366e-20	3.06786e-19
Cluster-3310.0	4.26449	Up	1.08771e-09	3.13865e-09
Cluster-4938.0	4.26419	Up	3.82565e-10	1.14462e-09
Cluster-1074.0	4.21334	Up	6.44351e-10	1.88294e-09
Cluster-3531.880	4.19924	Up	1.84036e-09	5.16985e-09
Cluster-473.0	4.19705	Up	1.08771e-09	3.13865e-09
Cluster-4234.0	4.16408	Up	3.82565e-10	1.14462e-09
Cluster-1005.0	4.15256	Up	1.08771e-09	3.13865e-09
Cluster-4465.0	4.12098	Up	1.84036e-09	5.16985e-09
Cluster-1008.0	4.11095	Up	1.84036e-09	5.16985e-09
Cluster-2307.0	4.09536	Up	1.08771e-09	3.13865e-09
Cluster-4855.0	4.07629	Up	1.84036e-09	5.16985e-09
Cluster-4214.0	4.06269	Up	1.60628e-17	7.99831e-17
Cluster-3531.2612	4.04829	Up	3.33609e-18	1.7496e-17
Cluster-3410.0	4.00827	Up	5.62704e-18	2.88525e-17
Cluster-3003.0	4.00658	Up	1.84036e-09	5.16985e-09
Cluster-3531.274	4.00053	Up	5.30601e-09	1.41284e-08
Cluster-3531.1738	3.99685	Up	2.25655e-16	1.04444e-15
Cluster-1771.0	3.97481	Up	9.04258e-09	2.34443e-08
Cluster-1138.0	3.96667	Up	1.54495e-08	3.96822e-08
Cluster-3531.5514	3.95435	Up	5.30601e-09	1.41284e-08
Cluster-3531.2156	3.93847	Up	2.64644e-08	6.68536e-08
Cluster-3531.1527	3.93509	Up	4.54532e-08	1.10375e-07
Cluster-3046.0	3.93181	Up	4.54532e-08	1.10375e-07
Cluster-3531.6167	3.92625	Up	4.54532e-08	1.10375e-07
Cluster-4517.1	3.89329	Up	2.71075e-08	6.83531e-08
Cluster-748.0	3.8781	Up	4.54532e-08	1.10375e-07
Cluster-1713.1	3.87462	Up	2.34164e-07	5.32092e-07
Cluster-3613.0	3.84047	Up	4.54532e-08	1.10375e-07
Cluster-3531.3156	3.82399	Up	3.14929e-43	3.36727e-42
Cluster-1546.0	3.8222	Up	2.34164e-07	5.32092e-07
Cluster-3531.5636	3.79331	Up	1.35195e-07	3.13927e-07
Cluster-3531.2213	3.78894	Up	2.34164e-07	5.32092e-07
Cluster-476.0	3.78835	Up	4.54532e-08	1.10375e-07
Cluster-125.0	3.78378	Up	1.35195e-07	3.13927e-07
Cluster-220.0	3.77683	Up	4.88416e-14	1.96404e-13
Cluster-590.0	3.76631	Up	7.08841e-07	1.52053e-06
Cluster-4611.0	3.75896	Up	4.0679e-07	8.92021e-07
Cluster-3531.1066	3.73087	Up	4.0679e-07	8.92021e-07
Cluster-2085.0	3.72084	Up	4.0679e-07	8.92021e-07
Cluster-3531.193	3.71816	Up	4.0679e-07	8.92021e-07
Cluster-1707.1	3.70972	Up	3.43153e-133	1.15441e-131
Cluster-3531.4016	3.70069	Up	7.08841e-07	1.52053e-06
Cluster-4401.0	3.67954	Up	7.08841e-07	1.52053e-06
Cluster-1584.0	3.6725	Up	1.23907e-06	2.58554e-06
Cluster-1525.0	3.66902	Up	1.23907e-06	2.58554e-06
Cluster-2726.0	3.66505	Up	7.08841e-07	1.52053e-06
Cluster-3531.4122	3.66297	Up	1.23907e-06	2.58554e-06
Cluster-4632.0	3.65522	Up	2.17299e-06	4.36272e-06
Cluster-3531.6188	3.65086	Up	2.17299e-06	4.36272e-06
Cluster-3925.0	3.64947	Up	2.17299e-06	4.36272e-06
Cluster-3531.5088	3.61383	Up	1.23907e-06	2.58554e-06
Cluster-1682.0	3.60639	Up	1.31193e-12	4.72462e-12
Cluster-4613.0	3.59825	Up	2.17299e-06	4.36272e-06
Cluster-3531.4476	3.57254	Up	6.93378e-12	2.39691e-11
Cluster-1205.0	3.56599	Up	2.17299e-06	4.36272e-06
Cluster-3531.4410	3.54604	Up	9.43124e-35	8.73048e-34
Cluster-3531.5231	3.52182	Up	1.63512e-34	1.49358e-33
Cluster-1707.0	3.50366	Up	2.17299e-06	4.36272e-06
Cluster-4538.0	3.49711	Up	3.82365e-06	7.48073e-06
Cluster-1768.0	3.48599	Up	3.82365e-06	7.48073e-06
Cluster-3531.2461	3.4582	Up	6.75158e-06	1.27917e-05
Cluster-4345.0	3.45592	Up	6.75158e-06	1.27917e-05
Cluster-1479.0	3.44808	Up	6.75158e-06	1.27917e-05
Cluster-3531.1230	3.44778	Up	1.8796e-10	5.82588e-10
Cluster-4121.1	3.42327	Up	6.75158e-06	1.27917e-05
Cluster-3531.4261	3.42218	Up	1.03669e-05	1.91418e-05
Cluster-1437.0	3.40729	Up	1.01157e-05	1.87031e-05
Cluster-2820.0	3.40292	Up	7.43769e-06	1.40147e-05
Cluster-1268.0	3.38446	Up	2.66673e-21	1.65685e-20
Cluster-2881.0	3.35698	Up	6.52203e-11	2.12165e-10
Cluster-3531.2403	3.33782	Up	1.19645e-05	2.17424e-05
Cluster-4615.0	3.33673	Up	1.19645e-05	2.17424e-05
Cluster-4536.0	3.32909	Up	1.19645e-05	2.17424e-05
Cluster-3347.0	3.3148	Up	2.01956e-10	6.21775e-10
Cluster-3531.4914	3.31232	Up	2.49978e-20	1.4798e-19
Cluster-3531.487	3.29714	Up	1.55264e-50	1.94686e-49
Cluster-3531.2236	3.28851	Up	2.01956e-10	6.21775e-10
Cluster-1162.0	3.27134	Up	2.12814e-05	3.7536e-05
Cluster-2906.0	3.27124	Up	2.12814e-05	3.7536e-05
Cluster-3531.4581	3.25914	Up	2.12814e-05	3.7536e-05
Cluster-3531.3582	3.24326	Up	2.12814e-05	3.7536e-05
Cluster-1009.0	3.20556	Up	2.12814e-05	3.7536e-05
Cluster-3531.5960	3.20516	Up	2.12814e-05	3.7536e-05
Cluster-2929.0	3.19355	Up	3.79999e-05	6.43103e-05
Cluster-5009.0	3.19326	Up	3.35842e-05	5.73296e-05
Cluster-3531.4284	3.19117	Up	7.68818e-20	4.43692e-19
Cluster-4658.0	3.18919	Up	3.79999e-05	6.43103e-05
Cluster-3531.5741	3.16845	Up	6.81251e-05	0.000111494
Cluster-1034.0	3.15972	Up	3.79999e-05	6.43103e-05
Cluster-1488.1	3.15913	Up	6.81251e-05	0.000111494
Cluster-4494.0	3.15764	Up	6.81251e-05	0.000111494
Cluster-31.0	3.15417	Up	6.81251e-05	0.000111494
Cluster-4715.0	3.13482	Up	3.79999e-05	6.43103e-05
Cluster-3531.6372	3.13343	Up	6.81251e-05	0.000111494
Cluster-1785.0	3.12589	Up	5.53961e-28	4.17526e-27
Cluster-5123.1	3.11845	Up	6.81251e-05	0.000111494
Cluster-3045.0	3.11557	Up	5.29656e-27	3.86534e-26
Cluster-3531.3368	3.10625	Up	1.0665e-94	2.67456e-93
Cluster-4363.0	3.08482	Up	1.98786e-08	5.06809e-08
Cluster-1101.0	3.08363	Up	0.000221753	0.000335743
Cluster-3531.2879	3.07649	Up	0.000221753	0.000335743
Cluster-1866.0	3.07391	Up	0.000122643	0.000193106
Cluster-4942.0	3.06905	Up	2.25755e-44	2.51115e-43
Cluster-5047.0	3.04841	Up	0.000122643	0.000193106
Cluster-3531.1675	3.04663	Up	0.000122643	0.000193106
Cluster-3531.393	3.01985	Up	0.000122643	0.000193106
Cluster-3213.0	3.01885	Up	0.000122643	0.000193106
Cluster-3531.493	3.00279	Up	0.000221753	0.000335743
Cluster-2233.0	3.00041	Up	0.000221753	0.000335743
Cluster-3531.633	2.99168	Up	0.000402779	0.000582336
Cluster-634.0	2.96232	Up	0.000402779	0.000582336
Cluster-3531.586	2.96053	Up	0.000402779	0.000582336
Cluster-4377.1	2.95498	Up	0.000402779	0.000582336
Cluster-1828.0	2.95299	Up	4.19273e-26	2.98093e-25
Cluster-1121.0	2.95091	Up	0.000221753	0.000335743
Cluster-1014.0	2.94486	Up	0.000221753	0.000335743
Cluster-318.0	2.9402	Up	4.45746e-09	1.20081e-08
Cluster-3531.5288	2.93177	Up	0.000402779	0.000582336
Cluster-1052.0	2.91967	Up	0.000402779	0.000582336
Cluster-3531.3883	2.91392	Up	0.000402779	0.000582336
Cluster-4950.0	2.91292	Up	0.000402779	0.000582336
Cluster-3531.2332	2.90618	Up	0.000402779	0.000582336
Cluster-3531.5753	2.90182	Up	0.000735061	0.00101691
Cluster-5122.0	2.89884	Up	2.06029e-07	4.71266e-07
Cluster-3531.2335	2.89656	Up	2.06029e-07	4.71266e-07
Cluster-107.0	2.89289	Up	0.000735061	0.00101691
Cluster-1033.0	2.89101	Up	0.000735061	0.00101691
Cluster-3531.5602	2.88565	Up	0.000735061	0.00101691
Cluster-5049.0	2.88099	Up	1.14498e-07	2.69038e-07
Cluster-1200.0	2.8804	Up	2.06029e-07	4.71266e-07
Cluster-1858.1	2.8677	Up	0.000735061	0.00101691
Cluster-3531.3285	2.86373	Up	0.000735061	0.00101691
Cluster-3531.3263	2.86175	Up	0.000735061	0.00101691
Cluster-4543.0	2.85937	Up	0.00134816	0.0017659
Cluster-1109.0	2.85788	Up	3.71457e-07	8.22386e-07
Cluster-4262.0	2.83488	Up	2.99662e-60	4.75082e-59
Cluster-4589.0	2.83269	Up	0.00134816	0.0017659
Cluster-4321.0	2.83101	Up	1.26035e-13	4.92463e-13
Cluster-5021.1	2.82536	Up	0.000735061	0.00101691
Cluster-2128.0	2.82238	Up	0.000735061	0.00101691
Cluster-3531.1699	2.81802	Up	0.00134816	0.0017659
Cluster-3531.5338	2.80989	Up	0.00134816	0.0017659
Cluster-2816.0	2.79114	Up	0.00134816	0.0017659
Cluster-5125.0	2.78976	Up	0.00134816	0.0017659
Cluster-3531.4558	2.77726	Up	0.00134816	0.0017659
Cluster-3531.6251	2.77349	Up	4.96292e-19	2.74912e-18
Cluster-3531.5644	2.76398	Up	1.21467e-06	2.55393e-06
Cluster-4799.0	2.7611	Up	1.21467e-06	2.55393e-06
Cluster-3338.0	2.75396	Up	0.00248556	0.00306
Cluster-3531.370	2.75287	Up	0.00248556	0.00306
Cluster-3531.5670	2.75267	Up	0.00248556	0.00306
Cluster-2276.0	2.74048	Up	0.00248556	0.00306
Cluster-1296.0	2.73304	Up	0.00248556	0.00306
Cluster-1048.0	2.72392	Up	0.00248556	0.00306
Cluster-1357.0	2.72134	Up	0.00248556	0.00306
Cluster-3531.225	2.71827	Up	0.00248556	0.00306
Cluster-4770.0	2.71589	Up	0.00248556	0.00306
Cluster-7.0	2.71539	Up	2.34444e-12	8.33418e-12
Cluster-3531.5406	2.70657	Up	4.21719e-12	1.47259e-11
Cluster-4231.0	2.68446	Up	2.20317e-06	4.41687e-06
Cluster-3518.0	2.68118	Up	7.29292e-06	1.37607e-05
Cluster-847.0	2.68019	Up	7.29292e-06	1.37607e-05
Cluster-1553.0	2.67018	Up	2.34444e-12	8.33418e-12
Cluster-1719.0	2.66631	Up	0.00460785	0.00535431
Cluster-3531.1262	2.66512	Up	0.00460785	0.00535431
Cluster-3531.1691	2.66463	Up	0.00460785	0.00535431
Cluster-3531.1500	2.65561	Up	0.00460785	0.00535431
Cluster-3531.3828	2.64857	Up	0.00460785	0.00535431
Cluster-3531.5075	2.64678	Up	0.00460785	0.00535431
Cluster-692.0	2.64331	Up	0.00460785	0.00535431
Cluster-3531.278	2.64232	Up	0.00460785	0.00535431
Cluster-3531.2434	2.63033	Up	0.00460785	0.00535431
Cluster-5056.0	2.62428	Up	1.71162e-16	8.0028e-16
Cluster-2016.0	2.61992	Up	6.31041e-74	1.31877e-72
Cluster-1204.0	2.61952	Up	9.38669e-12	3.22064e-11
Cluster-5070.0	2.60346	Up	2.45375e-19	1.3814e-18
Cluster-3531.2565	2.58621	Up	2.4343e-05	4.25551e-05
Cluster-3103.0	2.5768	Up	0.00859202	0.00942792
Cluster-3444.0	2.57243	Up	0.00859202	0.00942792
Cluster-3170.0	2.57065	Up	2.4343e-05	4.25551e-05
Cluster-3531.5545	2.56391	Up	2.4343e-05	4.25551e-05
Cluster-3531.5094	2.54696	Up	4.46149e-05	7.49536e-05
Cluster-2227.0	2.54656	Up	4.46149e-05	7.49536e-05
Cluster-1055.0	2.53784	Up	1.56316e-09	4.44548e-09
Cluster-3531.5897	2.53189	Up	8.54661e-63	1.47353e-61
Cluster-3531.5047	2.53189	Up	3.4555e-138	1.22209e-136
Cluster-3531.4370	2.52981	Up	8.08079e-18	4.09771e-17
Cluster-3531.5182	2.52723	Up	0.00051411	0.000734825
Cluster-1471.0	2.52337	Up	3.99721e-20	2.33615e-19
Cluster-3531.5806	2.51911	Up	0.000278162	0.000416576
Cluster-3531.3776	2.51494	Up	0.000278162	0.000416576
Cluster-1557.0	2.50989	Up	0.000150815	0.000234518
Cluster-4504.0	2.5083	Up	3.30252e-09	9.03795e-09
Cluster-1403.0	2.49363	Up	1.87032e-07	4.3067e-07
Cluster-3531.5315	2.48729	Up	8.08079e-18	4.09771e-17
Cluster-2903.0	2.48006	Up	0.000278162	0.000416576
Cluster-3531.5475	2.47351	Up	2.43527e-60	3.90576e-59
Cluster-3531.3385	2.47005	Up	0.00176692	0.00225657
Cluster-4955.0	2.46935	Up	0.00176692	0.00225657
Cluster-3531.224	2.46717	Up	0.00176692	0.00225657
Cluster-1432.0	2.45756	Up	0.00176692	0.00225657
Cluster-3531.5077	2.45379	Up	0.00176692	0.00225657
Cluster-1236.0	2.43377	Up	3.63447e-137	1.25325e-135
Cluster-3531.5333	2.43268	Up	1.33848e-48	1.63377e-47
Cluster-1658.0	2.42902	Up	1.9444e-21	1.21353e-20
Cluster-4591.1	2.41534	Up	1.05141e-52	1.38115e-51
Cluster-548.0	2.3983	Up	5.34239e-15	2.27429e-14
Cluster-3531.317	2.38432	Up	0.00328523	0.00395404
Cluster-3531.4467	2.38284	Up	4.93853e-09	1.32721e-08
Cluster-1470.0	2.37362	Up	0.00328523	0.00395404
Cluster-2248.0	2.37303	Up	0.00328523	0.00395404
Cluster-3531.252	2.37055	Up	0.00328523	0.00395404
Cluster-3531.4529	2.36877	Up	1.39333e-17	7.01389e-17
Cluster-3519.0	2.36411	Up	0.00328523	0.00395404
Cluster-3189.0	2.36223	Up	3.7853e-06	7.43737e-06
Cluster-3531.623	2.3542	Up	3.29039e-122	1.05544e-120
Cluster-283.0	2.34677	Up	6.76281e-76	1.43506e-74
Cluster-3531.6259	2.34568	Up	1.29717e-17	6.55376e-17
Cluster-5091.1	2.33954	Up	0.00611935	0.00695825
Cluster-3531.3712	2.33755	Up	4.21458e-05	7.1197e-05
Cluster-3531.1788	2.32636	Up	0.00611935	0.00695825
Cluster-2303.0	2.32438	Up	0.00611935	0.00695825
Cluster-1473.0	2.31992	Up	4.68818e-31	3.84902e-30
Cluster-4796.0	2.31794	Up	5.49314e-31	4.48322e-30
Cluster-1258.0	2.31734	Up	2.36625e-10	7.25277e-10
Cluster-4057.0	2.30971	Up	7.78726e-36	7.40751e-35
Cluster-3531.6023	2.30961	Up	4.9753e-15	2.12457e-14
Cluster-633.0	2.30882	Up	1.75603e-07	4.05708e-07
Cluster-3531.3165	2.29862	Up	2.94742e-08	7.35143e-08
Cluster-1131.0	2.29792	Up	1.06338e-27	7.92814e-27
Cluster-46.0	2.29564	Up	1.13796e-18	6.17944e-18
Cluster-1097.0	2.28811	Up	1.88567e-06	3.84747e-06
Cluster-3531.4411	2.28049	Up	3.18129e-07	7.12325e-07
Cluster-4360.0	2.27256	Up	2.50889e-09	6.93484e-09
Cluster-4592.0	2.26027	Up	5.05812e-06	9.81239e-06
Cluster-3531.3708	2.25948	Up	3.18129e-07	7.12325e-07
Cluster-2901.0	2.2365	Up	0.000140517	0.000219744
Cluster-3100.0	2.2262	Up	7.71825e-111	2.21785e-109
Cluster-3531.1586	2.21639	Up	9.63448e-13	3.49704e-12
Cluster-2790.0	2.21233	Up	0.000140517	0.000219744
Cluster-3531.873	2.20668	Up	3.40804e-06	6.73449e-06
Cluster-3434.0	2.20074	Up	2.91115e-56	4.09727e-55
Cluster-1089.0	2.19262	Up	1.11026e-05	2.0391e-05
Cluster-1270.0	2.18925	Up	3.46061e-42	3.67168e-41
Cluster-3531.3476	2.18152	Up	0.000851683	0.00116079
Cluster-1821.0	2.17875	Up	1.53048e-07	3.54785e-07
Cluster-2185.0	2.17439	Up	0.000467517	0.000670314
Cluster-1516.0	2.16419	Up	8.07252e-32	6.74809e-31
Cluster-1761.0	2.15537	Up	6.70246e-105	1.74427e-103
Cluster-3531.2558	2.15458	Up	1.97084e-48	2.38453e-47
Cluster-3531.2679	2.15181	Up	1.44029e-38	1.43955e-37
Cluster-3531.4265	2.14745	Up	0.000467517	0.000670314
Cluster-3531.3434	2.14497	Up	2.6191e-12	9.28664e-12
Cluster-3531.3786	2.14062	Up	2.00074e-05	3.56078e-05
Cluster-3531.5612	2.13527	Up	0.00281565	0.00343681
Cluster-145.0	2.13329	Up	5.61093e-09	1.49116e-08
Cluster-547.0	2.12873	Up	0.0015497	0.00200327
Cluster-175.0	2.12665	Up	1.88164e-16	8.76798e-16
Cluster-3531.306	2.12616	Up	3.16789e-09	8.70406e-09
Cluster-3531.3980	2.12408	Up	2.86635e-221	1.52059e-219
Cluster-1187.0	2.11714	Up	0.00281565	0.00343681
Cluster-3531.6296	2.11001	Up	3.60082e-05	6.13915e-05
Cluster-3531.824	2.10466	Up	2.60071e-18	1.36914e-17
Cluster-1334.0	2.10278	Up	4.65746e-12	1.62222e-11
Cluster-3531.5654	2.09793	Up	0.000207997	0.000317705
Cluster-3531.2212	2.09347	Up	3.88768e-32	3.33058e-31
Cluster-1050.0	2.08248	Up	1.40146e-09	4.01874e-09
Cluster-3012.0	2.06367	Up	6.92559e-07	1.4949e-06
Cluster-3531.1251	2.05614	Up	4.79636e-28	3.63493e-27
Cluster-3531.2144	2.05525	Up	0.000371787	0.000546304
Cluster-1482.0	2.05505	Up	1.22325e-06	2.56805e-06
Cluster-323.0	2.02554	Up	2.80152e-05	4.87278e-05
Cluster-3531.772	2.02386	Up	1.04461e-13	4.12842e-13
Cluster-3531.2951	2.01445	Up	0.000663034	0.000929386
Cluster-3531.2198	2.01366	Up	5.1724e-07	1.12174e-06
Cluster-2779.0	2.00475	Up	4.48337e-14	1.82415e-13
Cluster-3531.1426	1.99564	Up	2.82199e-08	7.077e-08
Cluster-3905.0	1.99366	Up	0.000663034	0.000929386
Cluster-3178.0	1.99198	Up	8.74691e-05	0.000140776
Cluster-3531.6375	1.98267	Up	0.00209172	0.00264688
Cluster-1390.0	1.97564	Up	3.36443e-46	3.80371e-45
Cluster-3531.1769	1.97366	Up	1.23281e-07	2.89184e-07
Cluster-3531.503	1.97059	Up	0.000153996	0.000239194
Cluster-4939.0	1.9702	Up	1.46746e-18	7.93749e-18
Cluster-3531.3465	1.96525	Up	5.34424e-40	5.46019e-39
Cluster-3531.1200	1.96396	Up	2.55828e-31	2.12567e-30
Cluster-3531.6246	1.96149	Up	3.60422e-12	1.26495e-11
Cluster-4257.0	1.94862	Up	2.74206e-06	5.45756e-06
Cluster-3531.2021	1.94555	Up	2.92768e-08	7.31544e-08
Cluster-4559.0	1.94416	Up	1.16841e-05	2.13454e-05
Cluster-4540.0	1.94139	Up	1.0178e-26	7.38866e-26
Cluster-3531.4451	1.94	Up	2.92792e-21	1.80288e-20
Cluster-2234.0	1.93	Up	3.4099e-45	3.82377e-44
Cluster-3531.1623	1.92971	Up	5.81751e-267	3.64729e-265
Cluster-595.0	1.92327	Up	0.00651238	0.00735546
Cluster-637.0	1.91842	Up	2.58492e-07	5.86408e-07
Cluster-962.0	1.91308	Up	8.72706e-12	3.00929e-11
Cluster-2113.0	1.91228	Up	0.000825904	0.00113012
Cluster-3531.2470	1.90892	Up	0.00651201	0.00735546
Cluster-3531.2484	1.90545	Up	1.82584e-146	6.80639e-145
Cluster-3531.3113	1.90199	Up	1.91026e-06	3.88041e-06
Cluster-338.0	1.90179	Up	1.3019e-13	5.07258e-13
Cluster-5046.0	1.89813	Up	1.69548e-33	1.50874e-32
Cluster-1161.0	1.89615	Up	0.00369357	0.00441082
Cluster-3299.0	1.89189	Up	0.00651238	0.00735546
Cluster-3531.4311	1.88873	Up	0.00369767	0.0044119
Cluster-1664.0	1.8816	Up	1.53863e-68	2.98904e-67
Cluster-1195.0	1.86477	Up	7.6058e-19	4.17952e-18
Cluster-3531.2244	1.85804	Up	4.43311e-07	9.64439e-07
Cluster-3531.839	1.85339	Up	2.67101e-10	8.07917e-10
Cluster-3531.4377	1.84884	Up	2.67101e-10	8.07917e-10
Cluster-3531.4138	1.84656	Up	0.000825904	0.00113012
Cluster-3531.2569	1.84399	Up	4.54437e-10	1.35086e-09
Cluster-3531.6064	1.83815	Up	7.58573e-07	1.61965e-06
Cluster-3531.433	1.81173	Up	7.58573e-07	1.61965e-06
Cluster-3531.1049	1.80975	Up	0.00143599	0.00187383
Cluster-1662.0	1.80816	Up	3.99374e-284	2.75427e-282
Cluster-439.0	1.80173	Up	4.21724e-05	7.1197e-05
Cluster-4897.0	1.79926	Up	0	0
Cluster-3531.3149	1.79768	Up	0.00020986	0.000319844
Cluster-1307.0	1.79283	Up	1.05556e-26	7.62261e-26
Cluster-1852.0	1.79095	Up	1.07186e-05	1.97385e-05
Cluster-3531.1339	1.78818	Up	9.4177e-07	1.99229e-06
Cluster-3531.6126	1.78372	Up	3.89323e-25	2.69844e-24
Cluster-3933.0	1.78115	Up	2.76225e-08	6.95246e-08
Cluster-3531.5621	1.78046	Up	0.00223997	0.0028087
Cluster-4807.0	1.76898	Up	0.00428872	0.00504295
Cluster-3531.6356	1.767	Up	0.00428872	0.00504295
Cluster-1687.0	1.75562	Up	9.50645e-13	3.45967e-12
Cluster-3531.4351	1.74711	Up	4.9886e-170	1.96592e-168
Cluster-3531.834	1.74563	Up	6.92591e-08	1.64989e-07
Cluster-3531.2914	1.74335	Up	0.00248698	0.00306
Cluster-3531.4949	1.74029	Up	3.74588e-06	7.37041e-06
Cluster-3531.1413	1.73979	Up	0.00160499	0.00207087
Cluster-2300.0	1.73781	Up	1.3223e-25	9.25805e-25
Cluster-3531.4459	1.73692	Up	0.00459544	0.00535431
Cluster-3531.1512	1.73059	Up	0.00272243	0.00333187
Cluster-3531.3330	1.72366	Up	1.66235e-06	3.43757e-06
Cluster-3531.1265	1.71911	Up	1.66235e-06	3.43757e-06
Cluster-5121.0	1.71397	Up	8.75873e-47	1.00674e-45
Cluster-4190.0	1.71377	Up	3.02761e-05	5.20692e-05
Cluster-3531.2784	1.70358	Up	2.62853e-06	5.23916e-06
Cluster-3531.169	1.70022	Up	2.51568e-19	1.41051e-18
Cluster-3531.1546	1.69309	Up	0.001605	0.00207087
Cluster-122.0	1.69141	Up	4.07385e-32	3.46853e-31
Cluster-1105.0	1.68647	Up	3.61969e-07	8.02669e-07
Cluster-3531.6159	1.67836	Up	9.49593e-15	3.99318e-14
Cluster-2831.0	1.66886	Up	8.45686e-05	0.000136267
Cluster-3531.5223	1.66827	Up	1.93204e-08	4.94405e-08
Cluster-3531.773	1.66797	Up	0.00459544	0.00535431
Cluster-3531.3107	1.66095	Up	7.16338e-26	5.06686e-25
Cluster-3531.1785	1.65936	Up	0.00169104	0.00217781
Cluster-3531.5027	1.64512	Up	1.09253e-47	1.28796e-46
Cluster-1411.0	1.63572	Up	2.10395e-52	2.7377e-51
Cluster-4.0	1.63295	Up	3.24132e-05	5.53992e-05
Cluster-1248.0	1.62959	Up	0.00167152	0.00215468
Cluster-3531.368	1.62514	Up	1.96533e-09	5.48737e-09
Cluster-1214.0	1.62158	Up	0.00170784	0.00219534
Cluster-3531.3044	1.61268	Up	0.00493086	0.0057152
Cluster-4477.0	1.61258	Up	4.60651e-10	1.36639e-09
Cluster-533.0	1.6112	Up	0.00769491	0.00860788
Cluster-1495.0	1.60101	Up	2.64585e-22	1.70533e-21
Cluster-3531.3617	1.59656	Up	0.00170784	0.00219534
Cluster-2611.0	1.59142	Up	0.000625664	0.000885896
Cluster-3531.2448	1.58647	Up	5.09369e-09	1.36401e-08
Cluster-3531.1347	1.58252	Up	2.85817e-15	1.23195e-14
Cluster-3531.3127	1.57065	Up	5.10283e-09	1.36401e-08
Cluster-3531.938	1.56986	Up	1.1882e-09	3.42143e-09
Cluster-3531.2760	1.56689	Up	3.95799e-07	8.73475e-07
Cluster-3531.20	1.56155	Up	3.17312e-05	5.45037e-05
Cluster-3531.1555	1.56155	Up	9.92524e-12	3.39697e-11
Cluster-3531.5440	1.55859	Up	4.88374e-33	4.29051e-32
Cluster-3531.2351	1.54039	Up	1.92052e-18	1.03072e-17
Cluster-5037.1	1.53693	Up	4.3176e-06	8.43516e-06
Cluster-3358.0	1.53466	Up	6.00306e-11	1.95744e-10
Cluster-5061.0	1.53456	Up	2.78074e-24	1.87095e-23
Cluster-3332.0	1.52754	Up	0.00034977	0.000519783
Cluster-1512.0	1.51844	Up	4.60075e-05	7.70117e-05
Cluster-4127.1	1.51805	Up	0	0
Cluster-3531.3596	1.51301	Up	0.000273773	0.000411791
Cluster-1018.0	1.51261	Up	8.92986e-08	2.11267e-07
Cluster-3531.3934	1.51083	Up	0.00255326	0.00313876
Cluster-1104.1	1.50688	Up	4.28431e-59	6.49374e-58
Cluster-4577.0	1.50599	Up	1.01797e-19	5.82603e-19
Cluster-4089.1	1.50104	Up	4.46925e-24	2.99242e-23
Cluster-3531.5306	1.50015	Up	7.24073e-05	0.000117992
Cluster-3531.1304	1.49215	Up	4.55647e-08	1.10452e-07
Cluster-4997.0	1.49017	Up	2.90617e-05	5.02312e-05
Cluster-3531.3505	1.48058	Up	9.11865e-12	3.13647e-11
Cluster-1221.0	1.47099	Up	4.49054e-30	3.64339e-29
Cluster-182.0	1.46575	Up	2.87407e-203	1.23881e-201
Cluster-3531.2891	1.46536	Up	1.16769e-05	2.13454e-05
Cluster-1229.0	1.46368	Up	0.000188926	0.000291155
Cluster-610.0	1.45943	Up	0.00270417	0.00331246
Cluster-5102.0	1.45785	Up	1.22583e-65	2.28484e-64
Cluster-1169.0	1.45656	Up	6.56748e-13	2.44823e-12
Cluster-506.0	1.44144	Up	4.0672e-35	3.81622e-34
Cluster-3531.6	1.43986	Up	2.14493e-39	2.15947e-38
Cluster-3365.0	1.43897	Up	2.46974e-53	3.3397e-52
Cluster-3531.1474	1.43521	Up	0.000104991	0.000167415
Cluster-3531.4285	1.43511	Up	0.000810092	0.00111401
Cluster-1977.0	1.42918	Up	0.0064173	0.00727306
Cluster-3531.2674	1.42306	Up	0.00372757	0.00444373
Cluster-3531.4597	1.42068	Up	1.92042e-47	2.24476e-46
Cluster-515.0	1.42019	Up	1.79856e-17	8.9235e-17
Cluster-5037.0	1.41881	Up	1.32943e-21	8.45009e-21
Cluster-3531.861	1.41248	Up	4.31888e-08	1.06185e-07
Cluster-3531.797	1.41219	Up	3.56275e-08	8.82239e-08
Cluster-3531.5022	1.40932	Up	3.90884e-10	1.16698e-09
Cluster-3531.446	1.40734	Up	2.9605e-11	9.8395e-11
Cluster-4070.0	1.40408	Up	1.4816e-20	8.88503e-20
Cluster-2760.0	1.40398	Up	0.00712997	0.00798887
Cluster-3531.2375	1.39094	Up	5.88166e-06	1.12637e-05
Cluster-3531.1611	1.38205	Up	0	0
Cluster-731.0	1.38017	Up	0.00303543	0.00368073
Cluster-3531.518	1.37918	Up	2.17317e-33	1.92143e-32
Cluster-3531.2469	1.37898	Up	4.55423e-107	1.23169e-105
Cluster-3531.5935	1.37849	Up	4.33089e-05	7.30263e-05
Cluster-3531.2310	1.37394	Up	2.06506e-160	7.91199e-159
Cluster-2413.0	1.36792	Up	0.000864898	0.00117647
Cluster-3531.1858	1.36268	Up	6.56686e-15	2.77841e-14
Cluster-2926.2	1.361	Up	1.32631e-07	3.10062e-07
Cluster-3531.3358	1.35557	Up	4.76344e-28	3.62993e-27
Cluster-3531.2275	1.34075	Up	2.07368e-09	5.77819e-09
Cluster-4485.0	1.33897	Up	7.21252e-14	2.87519e-13
Cluster-3098.0	1.33847	Up	1.1391e-05	2.08929e-05
Cluster-3531.3767	1.33334	Up	0.000844957	0.0011539
Cluster-4467.0	1.3282	Up	1.38983e-39	1.40954e-38
Cluster-3955.0	1.31338	Up	0.000183594	0.000283254
Cluster-3531.5707	1.31032	Up	1.42805e-14	5.91501e-14
Cluster-3531.2381	1.30588	Up	3.00667e-13	1.1456e-12
Cluster-3487.0	1.29521	Up	1.95973e-06	3.97505e-06
Cluster-3531.413	1.28997	Up	1.41255e-112	4.14536e-111
Cluster-3531.2104	1.28484	Up	2.39671e-16	1.1056e-15
Cluster-47.0	1.27506	Up	3.08597e-13	1.17257e-12
Cluster-3531.2013	1.27111	Up	9.06663e-05	0.000145582
Cluster-1324.0	1.26894	Up	2.16024e-15	9.34042e-15
Cluster-3531.5737	1.26785	Up	2.83535e-05	4.91303e-05
Cluster-3911.0	1.26627	Up	2.78051e-16	1.27413e-15
Cluster-3531.3753	1.22993	Up	0.00280927	0.00343511
Cluster-3531.6135	1.22667	Up	1.06405e-05	1.96208e-05
Cluster-3531.2045	1.21354	Up	0.00898934	0.00984821
Cluster-121.0	1.21196	Up	3.89857e-36	3.73421e-35
Cluster-3531.5579	1.20821	Up	1.8171e-12	6.5099e-12
Cluster-3531.662	1.20475	Up	0.00406022	0.00482362
Cluster-3531.750	1.19814	Up	3.0945e-186	1.2934e-184
Cluster-3531.2048	1.19715	Up	1.25084e-16	5.92875e-16
Cluster-1781.0	1.193	Up	1.86764e-10	5.80185e-10
Cluster-1455.0	1.19281	Up	0.00583946	0.00669519
Cluster-3531.6178	1.19123	Up	5.20797e-16	2.35518e-15
Cluster-3531.3085	1.18629	Up	0.000233575	0.000353255
Cluster-3531.5983	1.18165	Up	1.88282e-06	3.84734e-06
Cluster-1115.0	1.17514	Up	0.00419334	0.00494767
Cluster-5021.0	1.16813	Up	3.30214e-10	9.94455e-10
Cluster-3531.1670	1.14385	Up	5.25691e-06	1.01552e-05
Cluster-3531.1740	1.1251	Up	0.00596813	0.00683135
Cluster-3531.5078	1.11118	Up	0.00596813	0.00683135
Cluster-4138.0	1.10645	Up	5.3742e-05	8.94159e-05
Cluster-3531.845	1.10319	Up	5.17831e-17	2.49734e-16
Cluster-3531.2390	1.10062	Up	5.98629e-17	2.85703e-16
Cluster-3531.4757	1.09697	Up	6.33771e-05	0.000104564
Cluster-3531.1068	1.09184	Up	0.000400764	0.000582336
Cluster-3531.3135	1.09145	Up	7.34713e-30	5.89176e-29
Cluster-3531.5955	1.09036	Up	5.04572e-56	7.02981e-55
Cluster-1249.0	1.08859	Up	1.20319e-10	3.81506e-10
Cluster-1198.0	1.0879	Up	1.79071e-15	7.79149e-15
Cluster-3531.1435	1.08494	Up	7.5332e-05	0.000122241
Cluster-1306.0	1.08109	Up	0.000556174	0.000793304
Cluster-3531.515	1.07783	Up	4.79482e-20	2.79049e-19
Cluster-2280.0	1.07685	Up	8.54593e-62	1.45523e-60
Cluster-1329.0	1.07556	Up	2.19516e-08	5.55552e-08
Cluster-4662.0	1.07251	Up	0.000914107	0.00123911
Cluster-552.0	1.06067	Up	0	0
Cluster-3531.758	1.06067	Up	0.00696946	0.0078281
Cluster-4539.0	1.05702	Up	5.19781e-06	1.00551e-05
Cluster-5126.0	1.0513	Up	0.000535582	0.000764724
Cluster-3531.308	1.04992	Up	0.000145532	0.000227328
Cluster-2304.0	1.04863	Up	1.26541e-05	2.29352e-05
Cluster-2904.0	1.04577	Up	0	0
Cluster-3531.4893	1.03315	Up	8.18202e-05	0.000132613
Cluster-3920.1	1.03256	Up	9.39571e-05	0.000150691
Cluster-3531.1562	1.03206	Up	0.000872299	0.00118537
Cluster-3531.840	1.03019	Up	8.24898e-09	2.15896e-08
Cluster-3531.2426	1.02841	Up	4.86751e-06	9.49604e-06
Cluster-3424.1	1.02841	Up	3.99423e-94	9.83787e-93
Cluster-676.0	1.02782	Up	3.40973e-17	1.67965e-16
Cluster-1514.0	1.01155	Up	0.0067901	0.00764532
Cluster-3531.5666	1.00504	Up	3.37358e-07	7.51721e-07
Cluster-3531.4418	1.00445	Up	6.0538e-30	4.88301e-29
Cluster-3531.4531	-1.00621	Down	1.47404e-09	4.68164e-09
Cluster-3531.4413	-1.00752	Down	0	0
Cluster-3531.147	-1.01386	Down	1.88091e-14	8.61355e-14
Cluster-1199.0	-1.01557	Down	0.00460264	0.00577444
Cluster-3531.1246	-1.01567	Down	8.177e-20	5.04277e-19
Cluster-3531.2265	-1.0213	Down	3.08066e-98	8.72381e-97
Cluster-3531.613	-1.02291	Down	3.62049e-07	9.08449e-07
Cluster-1065.0	-1.02442	Down	1.01813e-57	1.8112e-56
Cluster-3531.2075	-1.02633	Down	7.43255e-13	3.13473e-12
Cluster-3531.1381	-1.02996	Down	0.00532839	0.00651416
Cluster-1015.0	-1.03257	Down	0.00161071	0.00227763
Cluster-1611.0	-1.04022	Down	1.07249e-05	2.18207e-05
Cluster-3531.3257	-1.04354	Down	1.26965e-15	6.33721e-15
Cluster-3531.4356	-1.04455	Down	5.87268e-05	0.000108796
Cluster-3531.2479	-1.04998	Down	3.5061e-13	1.50795e-12
Cluster-3531.4883	-1.05058	Down	0.00145862	0.00207372
Cluster-2151.0	-1.05149	Down	0.000457317	0.000724387
Cluster-3531.4512	-1.06407	Down	6.23627e-14	2.78242e-13
Cluster-3531.6133	-1.06487	Down	3.11385e-21	2.118e-20
Cluster-1558.0	-1.07121	Down	1.06366e-06	2.49311e-06
Cluster-1247.0	-1.07523	Down	0.000462686	0.000732057
Cluster-3531.2817	-1.07715	Down	1.05161e-39	1.216e-38
Cluster-3531.1220	-1.07795	Down	0.00060587	0.000945661
Cluster-3531.4404	-1.08238	Down	7.47341e-05	0.000136988
Cluster-3951.0	-1.08862	Down	0.00246843	0.00332861
Cluster-3531.4523	-1.08983	Down	0.00234093	0.0031721
Cluster-3531.1889	-1.09204	Down	1.27986e-09	4.11089e-09
Cluster-3531.2581	-1.09385	Down	0.00275096	0.00364582
Cluster-3531.3737	-1.1011	Down	8.2336e-05	0.000150326
Cluster-3531.1651	-1.10764	Down	0.000427934	0.000681737
Cluster-4731.0	-1.10784	Down	0.000692554	0.00106185
Cluster-3531.190	-1.12264	Down	0.00098033	0.00146899
Cluster-1461.0	-1.12425	Down	6.73924e-30	5.84452e-29
Cluster-3531.1942	-1.13039	Down	0.00334112	0.00433682
Cluster-3088.0	-1.13371	Down	0.00297215	0.00388699
Cluster-3531.3627	-1.14105	Down	1.84569e-06	4.22614e-06
Cluster-3531.4388	-1.15021	Down	0.00051186	0.000802539
Cluster-3531.24	-1.15142	Down	0.000168351	0.000290186
Cluster-3531.3397	-1.15193	Down	2.33769e-15	1.15435e-14
Cluster-3303.0	-1.15575	Down	0.00213025	0.00292953
Cluster-2770.0	-1.16179	Down	0.00288075	0.00378888
Cluster-3531.5122	-1.16461	Down	7.85148e-15	3.73101e-14
Cluster-3531.5063	-1.16602	Down	4.3833e-07	1.0784e-06
Cluster-3150.0	-1.16833	Down	0.00051186	0.000802539
Cluster-1467.0	-1.17256	Down	0.00832524	0.00980639
Cluster-2993.0	-1.17548	Down	7.91589e-06	1.64677e-05
Cluster-126.0	-1.18142	Down	0.00763493	0.00906252
Cluster-1350.0	-1.18323	Down	0.00176423	0.00246279
Cluster-3531.4427	-1.18384	Down	6.16836e-19	3.59626e-18
Cluster-3531.3823	-1.18837	Down	0.000530587	0.000830962
Cluster-3531.6183	-1.19541	Down	0.000606624	0.000945775
Cluster-3531.2209	-1.20025	Down	0.00228852	0.00310412
Cluster-3531.3295	-1.20669	Down	1.69498e-14	7.83973e-14
Cluster-3531.1739	-1.21142	Down	0.00259298	0.00344964
Cluster-3531.5455	-1.21273	Down	0.0044636	0.00561523
Cluster-3531.3338	-1.21414	Down	5.19469e-06	1.1158e-05
Cluster-3531.4886	-1.21726	Down	5.63986e-05	0.000104763
Cluster-3900.0	-1.21897	Down	9.91965e-45	1.31089e-43
Cluster-3531.2037	-1.22008	Down	4.87738e-15	2.3581e-14
Cluster-4052.0	-1.22693	Down	1.57488e-106	4.75059e-105
Cluster-3531.411	-1.22824	Down	1.03852e-08	3.05302e-08
Cluster-3230.0	-1.23569	Down	1.62673e-13	7.14308e-13
Cluster-3531.3687	-1.23659	Down	0.00027305	0.000454292
Cluster-3531.2964	-1.24112	Down	1.30762e-164	5.67008e-163
Cluster-3531.2661	-1.24354	Down	1.94062e-05	3.8304e-05
Cluster-4392.0	-1.24707	Down	9.53265e-05	0.000171338
Cluster-3531.4948	-1.25401	Down	1.55562e-08	4.50637e-08
Cluster-1926.0	-1.25482	Down	9.20352e-68	1.96471e-66
Cluster-3531.1759	-1.25683	Down	2.49246e-08	7.08707e-08
Cluster-4522.0	-1.26157	Down	1.5524e-20	1.01608e-19
Cluster-3531.3297	-1.26388	Down	1.53306e-14	7.13842e-14
Cluster-4877.0	-1.266	Down	2.02846e-11	7.81846e-11
Cluster-3531.3466	-1.26952	Down	0.00697443	0.00839339
Cluster-3531.793	-1.27577	Down	5.3958e-12	2.18921e-11
Cluster-3531.5243	-1.28282	Down	5.68583e-19	3.32892e-18
Cluster-3276.0	-1.28322	Down	0.00190996	0.00263967
Cluster-3531.1401	-1.28402	Down	0.00190996	0.00263967
Cluster-3531.1877	-1.28946	Down	0.00561262	0.00684355
Cluster-3531.5146	-1.29208	Down	0	0
Cluster-1010.0	-1.29702	Down	7.38918e-12	2.96332e-11
Cluster-3531.5721	-1.3087	Down	0.00212163	0.00292057
Cluster-3531.2253	-1.31273	Down	4.59402e-06	9.96027e-06
Cluster-3531.4803	-1.31676	Down	6.30283e-07	1.52099e-06
Cluster-3531.1507	-1.32401	Down	7.03826e-11	2.6043e-10
Cluster-3531.5379	-1.32431	Down	0.00136934	0.00197103
Cluster-3531.3688	-1.32431	Down	1.32463e-08	3.86141e-08
Cluster-3531.3417	-1.32482	Down	1.59744e-08	4.61786e-08
Cluster-3531.2939	-1.33579	Down	2.10053e-54	3.51164e-53
Cluster-3531.3481	-1.3359	Down	5.16439e-09	1.57495e-08
Cluster-3531.4574	-1.33731	Down	1.81471e-19	1.09958e-18
Cluster-1414.0	-1.33851	Down	1.39173e-08	4.04851e-08
Cluster-3531.5639	-1.34365	Down	5.6246e-15	2.70055e-14
Cluster-3531.912	-1.34496	Down	0.00433243	0.00546508
Cluster-3531.4191	-1.34627	Down	4.68823e-16	2.40048e-15
Cluster-1457.0	-1.3505	Down	0.000125658	0.000222682
Cluster-3531.2605	-1.35393	Down	0.00273181	0.00362391
Cluster-3531.2731	-1.35443	Down	1.93523e-05	3.82519e-05
Cluster-4344.0	-1.36481	Down	2.75601e-13	1.19506e-12
Cluster-3531.2816	-1.36692	Down	5.77965e-67	1.21511e-65
Cluster-3531.6108	-1.36974	Down	1.22531e-05	2.47846e-05
Cluster-3531.4947	-1.37387	Down	0.00171327	0.00239648
Cluster-3531.2133	-1.3775	Down	1.76761e-10	6.24098e-10
Cluster-3531.581	-1.3778	Down	8.98127e-05	0.000162269
Cluster-3531.1764	-1.37811	Down	7.80264e-16	3.95138e-15
Cluster-3531.86	-1.38133	Down	3.38836e-05	6.50293e-05
Cluster-3531.577	-1.38748	Down	0.000398662	0.000643228
Cluster-3531.3273	-1.3908	Down	0.000398662	0.000643228
Cluster-550.0	-1.3912	Down	0.000398662	0.000643228
Cluster-3531.2662	-1.39201	Down	0.00484503	0.00600792
Cluster-3531.2032	-1.40501	Down	9.11225e-15	4.31535e-14
Cluster-3531.3429	-1.40763	Down	8.53986e-10	2.80136e-09
Cluster-1123.0	-1.41498	Down	1.94577e-26	1.54281e-25
Cluster-3531.4850	-1.41992	Down	0.00810655	0.00956505
Cluster-1107.0	-1.42597	Down	0.00737077	0.0088397
Cluster-3531.2676	-1.42697	Down	1.98502e-11	7.67234e-11
Cluster-3531.1476	-1.42919	Down	0.00110668	0.00163363
Cluster-3531.3390	-1.43	Down	4.38627e-06	9.53316e-06
Cluster-1475.0	-1.44068	Down	0.00439681	0.00553623
Cluster-1500.0	-1.44189	Down	4.74359e-12	1.93592e-11
Cluster-3531.250	-1.44259	Down	1.78023e-28	1.50622e-27
Cluster-3531.1679	-1.44269	Down	0.004934	0.00610189
Cluster-1252.0	-1.44431	Down	8.11411e-36	8.52953e-35
Cluster-3531.1667	-1.44501	Down	1.16034e-06	2.706e-06
Cluster-3531.3308	-1.44622	Down	1.54589e-10	5.48606e-10
Cluster-3531.5283	-1.44924	Down	5.12034e-06	1.10153e-05
Cluster-3531.1552	-1.46023	Down	7.15735e-18	3.97256e-17
Cluster-3531.2264	-1.46093	Down	0.00110668	0.00163363
Cluster-3531.6382	-1.46114	Down	0.00110668	0.00163363
Cluster-3531.3707	-1.46124	Down	0.000252482	0.000421587
Cluster-3531.1660	-1.46305	Down	0.00298426	0.00389915
Cluster-3531.4165	-1.46779	Down	7.51103e-54	1.22614e-52
Cluster-3531.1782	-1.46859	Down	2.72358e-59	5.03891e-58
Cluster-3531.4573	-1.47797	Down	2.81275e-09	8.73134e-09
Cluster-3531.3484	-1.47867	Down	0.00810655	0.00956505
Cluster-3531.2751	-1.48522	Down	0.000153583	0.000266054
Cluster-3531.1005	-1.49036	Down	0.00810655	0.00956505
Cluster-3531.1427	-1.49147	Down	2.12559e-117	6.70323e-116
Cluster-3765.0	-1.49157	Down	5.0367e-06	1.08522e-05
Cluster-3531.504	-1.51304	Down	4.55165e-05	8.57031e-05
Cluster-3531.4496	-1.51325	Down	0.000403679	0.000650566
Cluster-3531.2007	-1.51607	Down	4.32012e-07	1.06664e-06
Cluster-3531.5774	-1.51768	Down	2.10153e-05	4.1187e-05
Cluster-1994.0	-1.51808	Down	0.00630175	0.00763018
Cluster-3531.3636	-1.52222	Down	2.89518e-08	8.16523e-08
Cluster-3531.3769	-1.54288	Down	0.00338929	0.00436263
Cluster-3531.1538	-1.54349	Down	0	0
Cluster-3531.2877	-1.54429	Down	0.00530042	0.00648568
Cluster-3531.2356	-1.5444	Down	6.64473e-07	1.60071e-06
Cluster-3531.1454	-1.54651	Down	1.8996e-07	4.90846e-07
Cluster-3531.3718	-1.54934	Down	6.58047e-06	1.39191e-05
Cluster-3531.4621	-1.55932	Down	0.000126794	0.000222705
Cluster-3531.5006	-1.56184	Down	1.62584e-25	1.26741e-24
Cluster-3531.2641	-1.56748	Down	5.45267e-06	1.164e-05
Cluster-3531.3816	-1.57605	Down	0.00292864	0.00383732
Cluster-3531.3900	-1.57716	Down	2.02408e-10	7.12837e-10
Cluster-147.0	-1.57978	Down	6.96431e-06	1.46196e-05
Cluster-3531.760	-1.58725	Down	0.00449974	0.00565046
Cluster-119.0	-1.58815	Down	0.00449974	0.00565046
Cluster-3531.2966	-1.59198	Down	6.72667e-33	6.4818e-32
Cluster-3531.4317	-1.59219	Down	4.36898e-22	3.06177e-21
Cluster-3531.3320	-1.59229	Down	1.83512e-08	5.25026e-08
Cluster-3531.1995	-1.59622	Down	3.58689e-10	1.22588e-09
Cluster-113.0	-1.59803	Down	7.1e-12	2.8556e-11
Cluster-3531.3105	-1.60056	Down	0.000380454	0.000619613
Cluster-3531.5660	-1.60388	Down	0.00151352	0.00214518
Cluster-3531.5001	-1.61145	Down	0.00151352	0.00214518
Cluster-3531.5662	-1.61417	Down	0.000198578	0.000339757
Cluster-3531.2463	-1.61639	Down	1.56717e-158	6.58962e-157
Cluster-3531.4855	-1.61709	Down	2.65522e-05	5.16736e-05
Cluster-3531.1259	-1.62022	Down	0.00679035	0.00818605
Cluster-3531.2367	-1.62536	Down	6.81686e-06	1.43753e-05
Cluster-3531.3491	-1.62728	Down	6.96431e-06	1.46196e-05
Cluster-3531.4848	-1.6293	Down	0.000501123	0.000788376
Cluster-3531.1531	-1.63061	Down	0.00386405	0.00495076
Cluster-2118.0	-1.63071	Down	4.57502e-09	1.40447e-08
Cluster-4068.0	-1.63151	Down	2.9929e-06	6.67668e-06
Cluster-3081.0	-1.63182	Down	4.90842e-23	3.51074e-22
Cluster-3531.3615	-1.63313	Down	3.76393e-12	1.55439e-11
Cluster-3531.2912	-1.63333	Down	1.6582e-20	1.08023e-19
Cluster-3531.4990	-1.63716	Down	0.00219064	0.00298008
Cluster-3531.1633	-1.63797	Down	0.00169814	0.00238011
Cluster-3531.2599	-1.63867	Down	6.57379e-09	1.97867e-08
Cluster-1429.0	-1.6413	Down	1.94254e-32	1.82124e-31
Cluster-3531.5676	-1.64483	Down	0.00770524	0.00913034
Cluster-3531.2804	-1.64483	Down	1.11084e-15	5.60504e-15
Cluster-3531.2360	-1.6531	Down	1.54381e-10	5.48606e-10
Cluster-3531.2596	-1.65451	Down	0.000697389	0.00106691
Cluster-3531.3755	-1.65572	Down	0.000697369	0.00106691
Cluster-3531.4808	-1.65885	Down	0.00770524	0.00913034
Cluster-2850.0	-1.66984	Down	0.000391883	0.000634503
Cluster-1727.0	-1.67226	Down	3.04017e-138	1.11013e-136
Cluster-4973.0	-1.67297	Down	3.73572e-15	1.82522e-14
Cluster-3129.0	-1.67327	Down	9.56395e-06	1.97188e-05
Cluster-3355.0	-1.6769	Down	0.00530042	0.00648568
Cluster-3531.897	-1.68083	Down	6.57442e-20	4.10925e-19
Cluster-3531.6002	-1.68467	Down	1.36753e-07	3.58534e-07
Cluster-3531.4540	-1.6996	Down	0.00292864	0.00383732
Cluster-3531.5236	-1.70686	Down	0.000380454	0.000619613
Cluster-3531.3306	-1.71241	Down	6.86433e-05	0.000126492
Cluster-3531.3103	-1.71997	Down	1.70061e-06	3.90685e-06
Cluster-3531.1703	-1.72159	Down	1.18263e-69	2.56406e-68
Cluster-3531.907	-1.72583	Down	1.68832e-11	6.59911e-11
Cluster-3531.1639	-1.73127	Down	1.68832e-11	6.59911e-11
Cluster-3531.2574	-1.73188	Down	0.00161518	0.00227763
Cluster-1265.0	-1.73945	Down	0.00161518	0.00227763
Cluster-101.0	-1.74278	Down	0.00161518	0.00227763
Cluster-3531.2841	-1.74409	Down	7.82578e-20	4.84772e-19
Cluster-3531.2852	-1.74449	Down	0	0
Cluster-4525.0	-1.7457	Down	0.000998956	0.00149046
Cluster-3531.3679	-1.74843	Down	9.0489e-08	2.39163e-07
Cluster-3531.3970	-1.757	Down	3.51555e-25	2.71006e-24
Cluster-3531.2143	-1.75771	Down	5.27054e-20	3.35472e-19
Cluster-3531.3864	-1.76134	Down	5.79866e-16	2.95813e-15
Cluster-1259.0	-1.76235	Down	3.36244e-23	2.41744e-22
Cluster-3531.2488	-1.76326	Down	1.70214e-13	7.42722e-13
Cluster-3531.5706	-1.77637	Down	7.04301e-18	3.9248e-17
Cluster-3531.1713	-1.77678	Down	9.49435e-08	2.50459e-07
Cluster-3531.4306	-1.79706	Down	2.89518e-08	8.16523e-08
Cluster-3531.1621	-1.79716	Down	0.00026883	0.000448345
Cluster-2129.0	-1.79767	Down	2.02422e-06	4.597e-06
Cluster-1130.0	-1.80463	Down	1.12136e-06	2.61948e-06
Cluster-3531.2894	-1.80786	Down	1.12136e-06	2.61948e-06
Cluster-3531.2776	-1.81906	Down	0.000147616	0.000256356
Cluster-3531.1835	-1.81997	Down	0.000147616	0.000256356
Cluster-3531.1678	-1.82078	Down	0.000147616	0.000256356
Cluster-4901.0	-1.82169	Down	0.000147616	0.000256356
Cluster-3531.5442	-1.82552	Down	3.58563e-40	4.25243e-39
Cluster-2980.1	-1.83481	Down	2.60268e-26	2.05194e-25
Cluster-3531.1774	-1.83834	Down	8.10127e-05	0.000148105
Cluster-3531.202	-1.84167	Down	1.8996e-07	4.90846e-07
Cluster-3531.6242	-1.84207	Down	0.000640937	0.000988168
Cluster-3531.3496	-1.84712	Down	4.44439e-05	8.40184e-05
Cluster-3531.2763	-1.84783	Down	1.01717e-24	7.62923e-24
Cluster-3531.1516	-1.85459	Down	4.73577e-95	1.2637e-93
Cluster-3531.3050	-1.85893	Down	0.00630175	0.00763018
Cluster-3531.2931	-1.85943	Down	0.00630175	0.00763018
Cluster-3531.2972	-1.86266	Down	1.77112e-08	5.07763e-08
Cluster-3531.3642	-1.86337	Down	1.77112e-08	5.07763e-08
Cluster-3531.4164	-1.87367	Down	4.0213e-06	8.7872e-06
Cluster-3531.2318	-1.88356	Down	4.0213e-06	8.7872e-06
Cluster-3531.4422	-1.8984	Down	0.00338929	0.00436263
Cluster-3531.3472	-1.90527	Down	0.00338929	0.00436263
Cluster-3531.3891	-1.91072	Down	1.97201e-05	3.8813e-05
Cluster-3531.4916	-1.91132	Down	0.00338929	0.00436263
Cluster-3531.5714	-1.91163	Down	0.00338929	0.00436263
Cluster-5007.0	-1.91476	Down	0.00338929	0.00436263
Cluster-3531.1606	-1.91516	Down	0.00338929	0.00436263
Cluster-3304.0	-1.91546	Down	0.00338929	0.00436263
Cluster-3531.3959	-1.92344	Down	2.43948e-32	2.27179e-31
Cluster-3531.1888	-1.92536	Down	2.20603e-06	5.0017e-06
Cluster-3531.3764	-1.92667	Down	0.00107522	0.00159759
Cluster-4217.1	-1.93232	Down	1.29093e-07	3.39255e-07
Cluster-3531.899	-1.93263	Down	4.71221e-31	4.27358e-30
Cluster-3531.3480	-1.93505	Down	0	0
Cluster-1106.0	-1.93909	Down	5.02394e-10	1.68384e-09
Cluster-3531.3083	-1.93959	Down	4.50033e-10	1.52307e-09
Cluster-3531.3773	-1.94293	Down	0.000985775	0.00147238
Cluster-3531.5118	-1.94323	Down	0.000985775	0.00147238
Cluster-3531.4275	-1.94454	Down	0.000985775	0.00147238
Cluster-3531.2368	-1.94878	Down	8.46865e-11	3.10051e-10
Cluster-3531.4748	-1.95161	Down	0.000533184	0.000834087
Cluster-3531.1954	-1.95393	Down	0.00028897	0.000477691
Cluster-3531.1690	-1.95413	Down	0.00028897	0.000477691
Cluster-3531.3353	-1.95676	Down	0.00028897	0.000477691
Cluster-1245.0	-1.95807	Down	8.12873e-47	1.10581e-45
Cluster-4947.0	-1.97534	Down	1.01133e-08	2.98574e-08
Cluster-3531.2706	-1.9816	Down	0.000156936	0.000271523
Cluster-3531.5820	-1.98312	Down	8.5407e-05	0.000154914
Cluster-1224.0	-1.98463	Down	8.5407e-05	0.000154914
Cluster-3531.3732	-1.99301	Down	1.50479e-11	5.91504e-11
Cluster-4555.0	-2.0021	Down	8.4435e-132	2.85757e-130
Cluster-3531.6341	-2.01301	Down	9.38038e-10	3.0554e-09
Cluster-4726.0	-2.01927	Down	9.38038e-10	3.0554e-09
Cluster-3531.4844	-2.02473	Down	8.28194e-98	2.29837e-96
Cluster-3531.2867	-2.02594	Down	1.58866e-10	5.62344e-10
Cluster-3531.3168	-2.0319	Down	8.80299e-11	3.206e-10
Cluster-1134.0	-2.03543	Down	1.39395e-05	2.80322e-05
Cluster-3531.5619	-2.03846	Down	3.09778e-21	2.11745e-20
Cluster-3531.846	-2.03957	Down	1.02983e-20	6.80461e-20
Cluster-5108.0	-2.04028	Down	3.98385e-06	8.73288e-06
Cluster-3531.6169	-2.04048	Down	7.0257e-06	1.46377e-05
Cluster-1127.0	-2.05816	Down	2.20891e-05	4.31695e-05
Cluster-3531.2290	-2.05927	Down	0.00138595	0.00197649
Cluster-3531.2101	-2.06786	Down	2.45443e-07	6.24901e-07
Cluster-3531.1011	-2.0816	Down	1.01784e-11	4.04681e-11
Cluster-537.0	-2.08483	Down	8.41593e-133	2.91944e-131
Cluster-4753.0	-2.08817	Down	7.41236e-07	1.77945e-06
Cluster-3531.3024	-2.08978	Down	1.30074e-55	2.22825e-54
Cluster-3531.1039	-2.09504	Down	0.00268436	0.00356437
Cluster-3531.2299	-2.09807	Down	2.31799e-06	5.22142e-06
Cluster-3531.2978	-2.10645	Down	1.13022e-41	1.37568e-40
Cluster-5089.0	-2.11342	Down	2.31799e-06	5.22142e-06
Cluster-3531.3498	-2.11807	Down	0.00255147	0.00339767
Cluster-1129.0	-2.12191	Down	0.00255147	0.00339767
Cluster-3531.1588	-2.12383	Down	0.00255147	0.00339767
Cluster-3531.3350	-2.1309	Down	0.00255147	0.00339767
Cluster-1017.0	-2.13232	Down	0.00255147	0.00339767
Cluster-1452.0	-2.13323	Down	0.00472287	0.00586169
Cluster-3531.5457	-2.13818	Down	0.00255147	0.00339767
Cluster-3531.80	-2.13959	Down	0.00255147	0.00339767
Cluster-3531.4330	-2.1402	Down	0.00472287	0.00586169
Cluster-3531.5466	-2.15496	Down	0.00255147	0.00339767
Cluster-1231.0	-2.16092	Down	0.00255147	0.00339767
Cluster-3531.1618	-2.17022	Down	0.00255147	0.00339767
Cluster-3531.3114	-2.17921	Down	0.00472287	0.00586169
Cluster-3531.2015	-2.18457	Down	0.00168481	0.00236859
Cluster-3531.1821	-2.18649	Down	0.00138595	0.00197649
Cluster-3531.348	-2.188	Down	0.00138595	0.00197649
Cluster-1242.0	-2.19124	Down	0.00138595	0.00197649
Cluster-1255.0	-2.19124	Down	1.96549e-16	1.02916e-15
Cluster-4171.0	-2.19942	Down	0.00138595	0.00197649
Cluster-3531.1949	-2.19993	Down	0.00472287	0.00586169
Cluster-3225.0	-2.20802	Down	0.00138595	0.00197649
Cluster-3158.0	-2.21307	Down	0.00472287	0.00586169
Cluster-1193.0	-2.23652	Down	0.00138595	0.00197649
Cluster-3531.3160	-2.23965	Down	0.0012033	0.00174653
Cluster-521.0	-2.29101	Down	4.39653e-14	1.98069e-13
Cluster-3531.3695	-2.29122	Down	3.18453e-21	2.1555e-20
Cluster-3531.1054	-2.29668	Down	2.18048e-07	5.59258e-07
Cluster-1124.0	-2.30234	Down	2.18048e-07	5.59258e-07
Cluster-3531.2790	-2.30244	Down	0.000756766	0.00114387
Cluster-3531.4408	-2.31387	Down	0.000756766	0.00114387
Cluster-3531.5108	-2.32216	Down	0.000756766	0.00114387
Cluster-3531.3153	-2.32469	Down	0.000756766	0.00114387
Cluster-4085.0	-2.33156	Down	0.00472287	0.00586169
Cluster-3531.4752	-2.33581	Down	1.61237e-17	8.84307e-17
Cluster-3531.1812	-2.33631	Down	4.88167e-11	1.8457e-10
Cluster-3531.3150	-2.33783	Down	0.000415261	0.000663835
Cluster-4217.0	-2.34269	Down	0.000415261	0.000663835
Cluster-3531.6091	-2.34339	Down	0.000415261	0.000663835
Cluster-1260.0	-2.34875	Down	0.000415261	0.000663835
Cluster-1128.0	-2.35179	Down	0.000415261	0.000663835
Cluster-3531.5559	-2.353	Down	0.000415261	0.000663835
Cluster-3531.3792	-2.37798	Down	0.000414691	0.000663835
Cluster-3531.638	-2.39194	Down	0.000228945	0.000383207
Cluster-3531.1513	-2.39558	Down	0.000228945	0.000383207
Cluster-3531.3820	-2.39609	Down	0.000228945	0.000383207
Cluster-3531.1978	-2.39882	Down	0.000228945	0.000383207
Cluster-1059.0	-2.41015	Down	0.00472287	0.00586169
Cluster-3531.6393	-2.41925	Down	0.000228945	0.000383207
Cluster-3531.90	-2.42199	Down	0.000228945	0.000383207
Cluster-3531.902	-2.42269	Down	0.000228945	0.000383207
Cluster-3531.1798	-2.42795	Down	0.000228945	0.000383207
Cluster-3531.4443	-2.43483	Down	0.000228945	0.000383207
Cluster-3531.2222	-2.43493	Down	2.11525e-08	6.02685e-08
Cluster-1241.0	-2.43989	Down	6.76655e-08	1.8196e-07
Cluster-3531.2984	-2.45841	Down	0.000126794	0.000222705
Cluster-1203.0	-2.46488	Down	0.000126794	0.000222705
Cluster-3531.576	-2.47035	Down	0.000126794	0.000222705
Cluster-3531.1991	-2.48573	Down	0.00255147	0.00339767
Cluster-3531.2738	-2.50232	Down	0.000126794	0.000222705
Cluster-3531.3592	-2.51851	Down	0.000126794	0.000222705
Cluster-3531.3075	-2.51851	Down	0.00255147	0.00339767
Cluster-713.0	-2.52853	Down	7.05254e-05	0.000129615
Cluster-3531.1204	-2.54422	Down	7.05254e-05	0.000129615
Cluster-3531.1853	-2.56446	Down	6.91272e-09	2.0717e-08
Cluster-3531.1411	-2.57064	Down	3.93908e-05	7.48739e-05
Cluster-3531.5608	-2.58228	Down	3.93908e-05	7.48739e-05
Cluster-1020.0	-2.60698	Down	3.93908e-05	7.48739e-05
Cluster-2936.0	-2.61902	Down	3.93908e-05	7.48739e-05
Cluster-3531.5577	-2.62287	Down	5.26137e-57	9.12572e-56
Cluster-3531.6166	-2.63846	Down	2.20891e-05	4.31695e-05
Cluster-309.0	-2.63917	Down	9.38585e-19	5.40399e-18
Cluster-1262.0	-2.6493	Down	1.85083e-05	3.66359e-05
Cluster-4372.0	-2.65851	Down	1.23514e-10	4.46316e-10
Cluster-1954.0	-2.6657	Down	1.29849e-05	2.61883e-05
Cluster-3531.2543	-2.67218	Down	0.00138595	0.00197649
Cluster-3531.823	-2.70297	Down	1.24345e-05	2.51148e-05
Cluster-2106.0	-2.73487	Down	7.0257e-06	1.46377e-05
Cluster-3531.4499	-2.73568	Down	7.0257e-06	1.46377e-05
Cluster-3531.3607	-2.74793	Down	0.00255147	0.00339767
Cluster-3531.3661	-2.76627	Down	7.0257e-06	1.46377e-05
Cluster-3531.1111	-2.77326	Down	6.244e-06	1.32478e-05
Cluster-3531.3459	-2.78714	Down	3.98385e-06	8.73288e-06
Cluster-3531.3347	-2.79372	Down	2.31799e-06	5.22142e-06
Cluster-3531.6022	-2.82716	Down	3.98385e-06	8.73288e-06
Cluster-124.0	-2.82858	Down	4.63736e-47	6.371e-46
Cluster-3531.5759	-2.83384	Down	2.26682e-06	5.13115e-06
Cluster-3531.4116	-2.83476	Down	1.29415e-06	2.99289e-06
Cluster-3531.2752	-2.83607	Down	2.66389e-25	2.06501e-24
Cluster-3531.2501	-2.84408	Down	0.00138595	0.00197649
Cluster-3531.5093	-2.85441	Down	4.62912e-07	1.13686e-06
Cluster-3531.5145	-2.86505	Down	9.21959e-14	4.06124e-13
Cluster-3531.1002	-2.86617	Down	4.25885e-07	1.05338e-06
Cluster-3531.2184	-2.87347	Down	4.25885e-07	1.05338e-06
Cluster-3531.5795	-2.88958	Down	4.25885e-07	1.05338e-06
Cluster-4508.0	-2.91147	Down	0.000756766	0.00114387
Cluster-3531.2585	-2.92323	Down	5.3525e-14	2.39582e-13
Cluster-4723.0	-2.94036	Down	2.45443e-07	6.24901e-07
Cluster-3531.5471	-2.94918	Down	0.000228945	0.000383207
Cluster-3531.1444	-2.9507	Down	1.41871e-07	3.70031e-07
Cluster-4562.0	-2.97189	Down	1.41871e-07	3.70031e-07
Cluster-3531.5677	-3.00108	Down	5.54763e-75	1.30471e-73
Cluster-3531.2533	-3.05047	Down	8.22398e-08	2.1861e-07
Cluster-231.0	-3.0672	Down	5.17936e-11	1.95293e-10
Cluster-3531.3014	-3.14307	Down	1.80009e-19	1.09551e-18
Cluster-3531.1279	-3.15129	Down	2.42007e-10	8.4373e-10
Cluster-3531.6340	-3.22972	Down	2.21648e-18	1.25532e-17
Cluster-3531.261	-3.26078	Down	1.05235e-47	1.46022e-46
Cluster-3531.3969	-3.26555	Down	0	0
Cluster-3433.0	-3.26788	Down	6.83613e-10	2.26388e-09
Cluster-3531.5889	-3.31031	Down	6.83613e-10	2.26388e-09
Cluster-3531.3801	-3.31843	Down	2.80333e-21	1.92566e-20
Cluster-4239.0	-3.33356	Down	8.22398e-08	2.1861e-07
Cluster-1250.0	-3.4154	Down	8.22398e-08	2.1861e-07
Cluster-3531.2016	-3.41987	Down	4.78064e-08	1.31617e-07
Cluster-3531.4852	-3.43083	Down	4.78064e-08	1.31617e-07
Cluster-1102.0	-3.46435	Down	1.5492e-09	4.90784e-09
Cluster-3531.5073	-3.47959	Down	1.62856e-08	4.69805e-08
Cluster-4980.0	-3.54776	Down	1.15278e-09	3.72861e-09
Cluster-3531.1867	-3.57722	Down	1.15278e-09	3.72861e-09
Cluster-3531.5206	-3.75664	Down	6.83613e-10	2.26388e-09
Cluster-3531.6047	-3.88958	Down	5.60541e-09	1.69824e-08
Cluster-1218.0	-3.92408	Down	5.60541e-09	1.69824e-08
Cluster-1659.0	-3.93344	Down	3.30082e-09	1.02235e-08
Cluster-3531.5838	-4.0344	Down	1.44458e-10	5.16616e-10
Cluster-3531.3644	-4.20212	Down	8.64099e-11	3.15528e-10
Cluster-3531.1645	-4.20385	Down	1.70068e-83	4.14004e-82
Cluster-1201.0	-4.21383	Down	5.54256e-43	6.9286e-42
Cluster-3531.4485	-4.25132	Down	6.69535e-16	3.40305e-15
Cluster-3531.5628	-4.28566	Down	1.20961e-32	1.14179e-31
Cluster-39.0	-4.38289	Down	5.60541e-09	1.69824e-08
Cluster-3531.2724	-4.42591	Down	6.2082e-17	3.33891e-16
Cluster-4509.0	-4.44517	Down	7.63334e-36	8.08539e-35
Cluster-3531.1681	-4.47474	Down	6.74857e-13	2.86366e-12
Cluster-5085.0	-4.65019	Down	5.63625e-13	2.41381e-12
Cluster-3531.2260	-4.65244	Down	6.33366e-19	3.67718e-18
Cluster-2577.0	-4.75256	Down	3.9481e-19	2.32131e-18
Cluster-3531.5220	-4.7642	Down	1.61161e-14	7.47904e-14
Cluster-3531.3158	-4.87018	Down	7.04019e-15	3.36856e-14
Cluster-1464.0	-5.22807	Down	6.15457e-22	4.29144e-21
Cluster-4105.0	-5.49287	Down	2.25028e-22	1.59309e-21
Cluster-3531.3055	-6.04183	Down	1.87198e-11	7.29643e-11
Cluster-3531.4278	-6.15285	Down	1.12871e-11	4.46202e-11
Cluster-4251.0	-6.28671	Down	1.12871e-11	4.46202e-11
Cluster-4651.2	-6.39496	Down	9.79981e-19	5.61902e-18
Cluster-2251.0	-6.5938	Down	8.15274e-26	6.39128e-25
Cluster-3531.3407	-6.64469	Down	2.92498e-19	1.74942e-18
Cluster-1623.0	-6.88025	Down	6.49277e-20	4.07658e-19
Cluster-2898.0	-7.12148	Down	4.20087e-24	3.10055e-23
Cluster-3531.2924	-7.35375	Down	6.98899e-48	9.79574e-47
Cluster-1474.0	-7.40643	Down	6.96192e-21	4.64434e-20
Cluster-3531.3260	-7.61233	Down	5.85889e-44	7.66951e-43
Cluster-133.0	-7.92478	Down	6.45099e-24	4.68653e-23
Cluster-808.0	-7.95346	Down	6.49277e-20	4.07658e-19
Cluster-3035.0	-8.2108	Down	6.54171e-31	5.89425e-30
Cluster-3531.2292	-8.44734	Down	5.8069e-32	5.37169e-31
Cluster-3531.3333	-8.49217	Down	4.84872e-33	4.70489e-32
Cluster-2462.0	-8.54063	Down	0	0
Cluster-3531.5775	-8.87822	Down	3.08038e-63	6.1061e-62
Cluster-3531.120	-8.96916	Down	1.47501e-72	3.35524e-71
Cluster-3531.2913	-9.30075	Down	5.24296e-93	1.34723e-91
Cluster-1508.0	-9.33346	Down	2.51237e-109	7.74691e-108
Cluster-3531.3512	-9.59251	Down	8.08462e-11	2.96774e-10
Cluster-3531.4940	-10.4128	Down	0.00578708	0.00704389
Cluster-3531.2112	-10.6768	Down	1.4471e-155	5.90578e-154
Cluster-2196.0	-11.49	Down	1.95169e-05	3.84677e-05
Cluster-2024.0	-12.1147	Down	1.43177e-07	3.72738e-07
